# Supplementary material for: Expression variation in connected recombinant populations of Arabidopsis thaliana highlights distinct transcriptome architectures
Source: BMC Genomics. 2012 Mar 27;13:117. doi: 10.1186/1471-2164-13-117 (PMC3359214; doi:10.1186/1471-2164-13-117)
Supplement: Additional file 2 — Table S1. Set of differentially expressed genes between parental accessions Cvi, Bur and Col. Expression differences are reported in log2. [file 1471-2164-13-117-S2.XLS]

## Sheet: Table S1
Table S1. Set of differentially expressed genes between parental accessions Cvi, Bur and Col. Expression differences are reported in log2.
Cvi - Col					Bur - Col
Gene	Expression difference				Gene	Expression difference
AT1E17820	0.914848				AT1E39020	0.924107
AT1E57930	3.18655				AT1E57930	3.40202
AT1G01090	0.729779				AT1G01140	0.829299
AT1G01170	-0.676453				AT1G02160	-0.5957
AT1G01230	0.670115				AT1G02180	-0.664383
AT1G01320	-0.818801				AT1G02205	-0.675377
AT1G01640	0.536856				AT1G02820	-1.20998
AT1G01790	-0.673382				AT1G04555	0.566811
AT1G02110	-0.542933				AT1G04820	-0.73796
AT1G02120	-0.834746				AT1G04985	0.713924
AT1G02205	0.59026				AT1G05010	0.573974
AT1G02710	0.617161				AT1G05170	-0.570363
AT1G02820	-1.40128				AT1G05550	0.656111
AT1G02870	0.585949				AT1G05560	-0.837724
AT1G03106	2.80899				AT1G05835	-0.902358
AT1G03630	0.621749				AT1G06290	0.849857
AT1G03710	0.902173				AT1G06390	0.56224
AT1G03940	-0.592773				AT1G06460	0.739075
AT1G04120	-0.805032				AT1G06640	-1.11062
AT1G04170	-0.801785				AT1G06830	-0.66521
AT1G04220	0.612001				AT1G07000	0.615027
AT1G04420	0.602694				AT1G07140	-0.660397
AT1G04520	0.650506				AT1G07280	0.755945
AT1G04680	-0.774355				AT1G07590	0.844103
AT1G04820	-0.724116				AT1G07640	-0.693248
AT1G04940	1.24459				AT1G07790	0.869031
AT1G05010	0.733585				AT1G07890	-0.952822
AT1G05380	-0.590463				AT1G08450	0.703851
AT1G05870	0.592513				AT1G08510	0.745851
AT1G05900	-0.549729				AT1G09270	0.679535
AT1G06290	0.638885				AT1G09620	0.829276
AT1G06430	-0.743623				AT1G09795	-0.831849
AT1G06460	0.538491				AT1G10155	0.622559
AT1G06640	-1.00528				AT1G10500	0.607334
AT1G06820	0.547778				AT1G11610	0.650452
AT1G06870	0.558396				AT1G11870	0.652193
AT1G07010	0.751195				AT1G12520	-1.1948
AT1G07180	0.608253				AT1G12750	-1.22306
AT1G07530	-0.527572				AT1G12760	-0.641857
AT1G07790	0.726002				AT1G12800	-0.847049
AT1G07890	-0.823593				AT1G13280	-0.859619
AT1G08190	-0.55385				AT1G13380	0.778105
AT1G08380	-0.759481				AT1G13470	0.973497
AT1G08510	1.11125				AT1G13650	-0.666829
AT1G08520	-0.714928				AT1G13950	-0.575478
AT1G08640	0.698005				AT1G14345	-0.743302
AT1G08650	-0.634988				AT1G14870	2.10013
AT1G08670	0.588837				AT1G14880	2.50187
AT1G08930	0.673524				AT1G14900	-0.890582
AT1G09010	-0.63207				AT1G15690	1.03198
AT1G09020	0.524675				AT1G15740	0.569991
AT1G09220	0.76708				AT1G15750	0.925332
AT1G09270	0.616053				AT1G15820	0.617025
AT1G09310	0.58562				AT1G16880	0.74921
AT1G09750	1.13173				AT1G17050	0.602473
AT1G09770	-0.787069				AT1G17145	0.741303
AT1G10110	1.35791				AT1G18960	-0.566566
AT1G10155	0.727982				AT1G19520	0.621093
AT1G10360	1.42983				AT1G19660	0.998636
AT1G10470	0.777588				AT1G20020	0.587719
AT1G10586	0.545402				AT1G20340	-0.575652
AT1G10940	-1.31671				AT1G20530	0.69865
AT1G11530	-0.635601				AT1G20693	-0.609159
AT1G11700	0.848463				AT1G20860	0.679458
AT1G11850	-0.583554				AT1G20940	1.07017
AT1G11860	-0.647655				AT1G20980	0.574741
AT1G12000	-0.622538				AT1G21310	2.48596
AT1G12090	0.588				AT1G21900	0.599286
AT1G12110	0.832796				AT1G22885	-0.71547
AT1G12200	0.731791				AT1G23740	0.852615
AT1G12640	-0.638879				AT1G23800	-0.626778
AT1G12800	-1.37509				AT1G23950	-1.60104
AT1G13245	0.73338				AT1G24020	-1.65319
AT1G13280	-0.730376				AT1G24030	-2.16186
AT1G13470	0.560368				AT1G24240	-0.606577
AT1G13650	-0.547565				AT1G24340	0.586087
AT1G14240	0.52713				AT1G24575	-0.586793
AT1G14345	-1.20523				AT1G24880	-0.64431
AT1G14530	0.535661				AT1G25097	-3.48835
AT1G14700	-0.793881				AT1G25112	0.72896
AT1G14810	0.587515				AT1G25260	0.558959
AT1G15140	0.777046				AT1G26110	0.58125
AT1G15690	0.922988				AT1G26810	1.08931
AT1G15710	0.555761				AT1G26960	0.601357
AT1G15820	1.61741				AT1G27560	-1.01364
AT1G16080	-0.819031				AT1G27580	-0.900222
AT1G16410	0.863186				AT1G28290	-1.34194
AT1G16460	-0.734599				AT1G28450	-0.897586
AT1G16880	1.19686				AT1G28480	0.891922
AT1G17130	0.551092				AT1G28760	-1.23668
AT1G17190	0.814131				AT1G29140	-0.659738
AT1G17210	-0.799902				AT1G29350	0.623257
AT1G17220	-0.910104				AT1G29390	-0.566129
AT1G17650	0.749574				AT1G29395	-1.08209
AT1G17745	-0.621383				AT1G29600	-0.819359
AT1G18265	0.569983				AT1G29720	-1.64142
AT1G18950	-1.13538				AT1G30100	0.976018
AT1G19220	-0.665233				AT1G30250	0.73682
AT1G19400	-0.727129				AT1G30290	0.736077
AT1G19485	-0.70489				AT1G30360	0.569647
AT1G19520	-0.537137				AT1G30530	-0.768904
AT1G19660	0.594612				AT1G31180	1.22517
AT1G19715	-0.636233				AT1G31200	-1.20218
AT1G19730	-0.585332				AT1G31290	0.820286
AT1G19770	0.601228				AT1G31335	-0.658283
AT1G19920	-0.600171				AT1G31660	1.00879
AT1G20020	0.680233				AT1G31720	1.01457
AT1G20070	1.39583				AT1G31812	-0.692984
AT1G20280	0.693831				AT1G31835	-0.641889
AT1G20650	0.566037				AT1G32090	-0.658713
AT1G20860	1.19176				AT1G32160	-0.699283
AT1G20925	-1.07689				AT1G32900	-1.28115
AT1G20940	2.1347				AT1G32990	-0.654917
AT1G21200	-0.580287				AT1G33040	-0.568651
AT1G21270	-0.640967				AT1G33140	-0.777033
AT1G21350	-0.68177				AT1G33290	0.616109
AT1G21470	-0.954036				AT1G33960	2.1769
AT1G21750	0.862029				AT1G34200	-1.1981
AT1G22280	0.733725				AT1G34260	0.607469
AT1G22840	0.555034				AT1G36310	-0.783064
AT1G23180	0.708543				AT1G37130	0.771521
AT1G23200	-0.967608				AT1G42480	-0.719597
AT1G23750	0.648441				AT1G44020	-0.959646
AT1G23760	0.583336				AT1G44900	-1.00344
AT1G23950	0.8316				AT1G44910	-0.723768
AT1G24020	-1.36856				AT1G45000	1.06674
AT1G24030	-1.71483				AT1G45063	-1.17913
AT1G24290	0.667782				AT1G47550	0.563443
AT1G24880	-0.973029				AT1G47720	1.06616
AT1G25097	-3.50252				AT1G48100	-0.94698
AT1G25480	0.751262				AT1G48570	0.775292
AT1G26110	0.931002				AT1G48760	-0.729684
AT1G26360	0.665956				AT1G49400	-0.600047
AT1G26780	-0.651163				AT1G49670	1.11392
AT1G26810	1.35953				AT1G50710	0.619461
AT1G27060	-0.566788				AT1G51270	0.611549
AT1G27220	0.662353				AT1G51402	-0.648703
AT1G27480	0.729449				AT1G51500	0.737806
AT1G27510	-0.823785				AT1G51630	-0.659878
AT1G27540	0.881142				AT1G51680	0.60453
AT1G28290	-0.707491				AT1G51805	-0.631607
AT1G28440	-0.612123				AT1G51940	-1.58756
AT1G28450	-0.74984				AT1G51950	-0.564447
AT1G28580	-0.558847				AT1G51980	0.648858
AT1G29340	-0.575803				AT1G52000	2.02253
AT1G29395	-0.571654				AT1G52160	0.681618
AT1G29600	-0.844978				AT1G53050	-1.45176
AT1G29720	-2.20285				AT1G53890	-0.718734
AT1G29830	0.716499				AT1G53920	0.690771
AT1G29910	0.606013				AT1G54035	1.54855
AT1G30080	-0.663574				AT1G54040	5.27854
AT1G30100	1.84324				AT1G54050	-0.873524
AT1G30240	-0.686847				AT1G54870	-0.793204
AT1G30270	1.37513				AT1G55040	-0.93194
AT1G30290	0.570117				AT1G55170	-1.73385
AT1G30360	-0.965329				AT1G55420	-0.758154
AT1G30400	-0.968369				AT1G55890	-0.861782
AT1G30530	-0.581242				AT1G55910	0.766207
AT1G31130	0.609823				AT1G56120	1.83983
AT1G31180	1.79318				AT1G56170	-1.04698
AT1G31200	-1.14912				AT1G56280	-0.720207
AT1G31290	0.811588				AT1G56390	0.7973
AT1G31350	0.721498				AT1G56560	0.842355
AT1G31660	1.96201				AT1G58210	-0.952085
AT1G31690	1.46457				AT1G58430	-0.577511
AT1G31720	1.44868				AT1G58520	-1.31007
AT1G31830	-0.557952				AT1G59218	-0.922984
AT1G31990	-0.527361				AT1G59359	-1.31093
AT1G32375	0.551105				AT1G59600	-0.808175
AT1G32900	-0.88518				AT1G60200	0.822023
AT1G33010	0.583179				AT1G60600	-0.849066
AT1G33610	1.03424				AT1G60640	1.02547
AT1G33700	-1.39712				AT1G60710	-0.692361
AT1G34030	-0.548326				AT1G60950	-1.29187
AT1G34200	-1.30424				AT1G61380	1.46983
AT1G34680	3.11356				AT1G62180	-0.600834
AT1G36310	-0.769286				AT1G62305	0.728851
AT1G36732	-0.958469				AT1G63350	1.14951
AT1G37130	-0.630767				AT1G63880	-1.04575
AT1G41830	0.647174				AT1G63900	-0.90963
AT1G42970	0.767849				AT1G64850	0.840772
AT1G43580	-0.754674				AT1G65180	1.11332
AT1G43690	0.539885				AT1G65250	0.654466
AT1G43710	-0.529703				AT1G65260	-0.876919
AT1G44020	-0.757652				AT1G65280	0.77752
AT1G44740	0.666339				AT1G65370	-0.666494
AT1G44750	0.64335				AT1G65540	0.582089
AT1G44820	0.607699				AT1G65845	0.886037
AT1G44835	-0.76183				AT1G66100	-3.84585
AT1G44900	-1.0011				AT1G66260	-0.741816
AT1G44910	-1.03792				AT1G66330	1.07942
AT1G45000	1.16888				AT1G66820	-0.587063
AT1G45063	-1.40367				AT1G66970	-1.24045
AT1G47056	-0.59746				AT1G67280	0.615915
AT1G47460	-0.655405				AT1G67320	-3.70671
AT1G47750	-0.736761				AT1G67390	-0.667321
AT1G47830	-0.594607				AT1G67440	-0.690694
AT1G48100	-0.550132				AT1G67500	0.646519
AT1G48300	0.871077				AT1G67690	0.736575
AT1G48420	0.879242				AT1G67700	0.604662
AT1G48450	0.529417				AT1G67775	0.786845
AT1G48570	0.803821				AT1G67870	-0.685834
AT1G48650	-0.924431				AT1G67940	0.874576
AT1G48760	1.19239				AT1G67970	-0.600819
AT1G49240	-0.620708				AT1G68010	0.631885
AT1G49400	-0.68529				AT1G68160	0.577632
AT1G49475	0.570008				AT1G68238	-1.05273
AT1G49650	0.563822				AT1G68310	0.69586
AT1G49670	0.637021				AT1G68400	-0.63466
AT1G49900	0.834961				AT1G68585	-0.650902
AT1G50130	-0.68248				AT1G68620	0.69809
AT1G50660	-0.597032				AT1G68725	-0.620227
AT1G50920	-0.549373				AT1G68945	-1.47044
AT1G51402	-0.892376				AT1G69070	-0.6058
AT1G51500	0.672206				AT1G69680	0.73614
AT1G51570	-0.561888				AT1G69740	0.679007
AT1G51680	1.09976				AT1G69750	0.649186
AT1G52000	2.01815				AT1G69890	-0.864677
AT1G52040	0.714876				AT1G69930	-0.663021
AT1G52220	0.79761				AT1G70270	-0.730655
AT1G52380	-1.24748				AT1G70280	-0.620371
AT1G52410	-0.562912				AT1G70610	0.781326
AT1G52480	0.621685				AT1G70710	-0.732158
AT1G52580	-1.11214				AT1G70890	-1.15028
AT1G52600	-0.767248				AT1G71030	1.17808
AT1G52750	-0.52558				AT1G71500	-0.583521
AT1G52760	0.759095				AT1G71920	1.55212
AT1G53080	0.552303				AT1G72230	-0.664293
AT1G53280	-0.704856				AT1G72480	0.593216
AT1G53480	0.957805				AT1G72860	-0.644983
AT1G53520	0.606918				AT1G72880	0.797144
AT1G54035	2.12818				AT1G72930	0.925734
AT1G54040	5.04238				AT1G73480	1.13401
AT1G54050	-0.791537				AT1G73650	0.658646
AT1G54200	0.720325				AT1G73870	0.616898
AT1G54217	0.592329				AT1G74070	-0.718168
AT1G54220	-0.648378				AT1G74510	0.588371
AT1G54270	0.530183				AT1G74670	0.672784
AT1G54320	-0.543225				AT1G74960	0.996516
AT1G54350	-0.606868				AT1G75040	2.39056
AT1G55040	-0.744015				AT1G75180	0.698117
AT1G55110	-0.530772				AT1G75270	-0.579733
AT1G55320	-1.00508				AT1G75830	0.636172
AT1G55330	-0.527705				AT1G76130	-0.77894
AT1G55370	-0.565158				AT1G76530	1.07278
AT1G55680	-0.887097				AT1G76930	1.41042
AT1G55805	0.722471				AT1G76955	1.67763
AT1G55890	-0.949998				AT1G76960	-2.88861
AT1G55960	0.627046				AT1G77510	0.75422
AT1G56150	-0.821735				AT1G78510	0.817694
AT1G56170	-1.49131				AT1G78660	0.564137
AT1G56190	-0.585336				AT1G79000	-0.621842
AT1G56230	-0.597896				AT1G79500	-1.11616
AT1G56280	-0.720082				AT1G79510	-0.774745
AT1G56390	0.846899				AT1G79600	0.633468
AT1G56430	0.563353				AT1G79810	0.567913
AT1G56500	-0.96094				AT1G80050	-0.762718
AT1G58190	-0.637549				AT1G80300	-0.590788
AT1G59218	-0.968271				AT1G80380	0.723554
AT1G59359	-1.56652				AT1G80770	0.56252
AT1G59600	-0.595733				AT1G80920	0.761704
AT1G60050	-0.544206				AT2E02850	3.05443
AT1G60550	-0.546911				AT2E05040	-1.44957
AT1G60600	-0.602344				AT2E06880	-0.988425
AT1G60640	0.849045				AT2G01021	-0.848367
AT1G60710	-0.697809				AT2G01220	-0.784695
AT1G60800	-0.729751				AT2G01630	0.66366
AT1G60950	-1.15416				AT2G01670	0.624756
AT1G60960	0.662759				AT2G01820	-0.590528
AT1G61210	-0.620868				AT2G01860	0.576081
AT1G61300	-0.712022				AT2G02180	0.687614
AT1G61580	-0.845285				AT2G02590	0.71838
AT1G61620	-0.577603				AT2G03310	0.926113
AT1G61770	0.655115				AT2G03710	-0.675032
AT1G61900	-0.644225				AT2G04160	-0.712898
AT1G62180	-1.48302				AT2G04230	0.729613
AT1G62305	0.784105				AT2G04450	0.603566
AT1G62750	-1.0337				AT2G04495	0.730917
AT1G62860	0.694578				AT2G04700	-1.08742
AT1G63090	0.602867				AT2G04880	0.60526
AT1G63470	0.542424				AT2G05070	-1.24111
AT1G63540	1.12585				AT2G05100	-1.75528
AT1G63690	0.548545				AT2G05380	1.03189
AT1G63770	-0.563906				AT2G05440	0.726652
AT1G63880	-0.788589				AT2G05520	0.809458
AT1G63900	-0.568154				AT2G05530	1.16387
AT1G64150	0.640066				AT2G05710	0.98385
AT1G64190	-0.633759				AT2G05715	0.891479
AT1G64628	0.551906				AT2G07675	-0.592242
AT1G64780	-1.00196				AT2G07739	0.578447
AT1G65040	-0.709297				AT2G13660	1.84072
AT1G65070	1.1057				AT2G14255	-0.770841
AT1G65180	0.805976				AT2G14560	0.747579
AT1G65200	-0.787011				AT2G14580	0.962589
AT1G65260	-0.600275				AT2G14610	2.60663
AT1G65450	-0.563653				AT2G14660	-1.05168
AT1G65590	0.575274				AT2G14910	0.630714
AT1G65720	0.870267				AT2G15290	-0.684978
AT1G65800	-1.01766				AT2G15820	0.666122
AT1G66100	-1.30866				AT2G15970	-0.611108
AT1G66240	-0.79385				AT2G16280	0.766897
AT1G66260	-0.556969				AT2G16500	1.23942
AT1G66330	0.836277				AT2G16510	-0.578734
AT1G66390	-0.790997				AT2G16660	0.564172
AT1G66410	-0.555728				AT2G16710	0.718962
AT1G66820	-0.726156				AT2G17120	0.67608
AT1G67280	0.90008				AT2G17695	-0.581627
AT1G67320	-1.17872				AT2G18162	-0.825205
AT1G67500	0.567199				AT2G18660	1.00179
AT1G67730	-0.69824				AT2G18680	1.01889
AT1G67840	0.775903				AT2G19310	-2.14562
AT1G67970	-0.532321				AT2G19860	0.569207
AT1G68010	0.651426				AT2G20610	-0.983539
AT1G68490	1.0539				AT2G20690	0.663851
AT1G68530	0.803303				AT2G21050	-0.869188
AT1G68720	-0.572673				AT2G21660	-0.587226
AT1G68840	0.608194				AT2G21860	-1.09552
AT1G69070	-0.566096				AT2G21870	-0.882784
AT1G69490	0.693546				AT2G21960	-0.762705
AT1G69500	0.57117				AT2G22240	-0.626343
AT1G69680	0.5319				AT2G22330	-0.829989
AT1G69740	0.781105				AT2G22780	-0.597077
AT1G69750	1.14589				AT2G23120	0.631315
AT1G70020	1.13985				AT2G23840	0.87305
AT1G70080	0.869918				AT2G24050	0.844565
AT1G70330	0.867501				AT2G24060	0.883334
AT1G70580	-1.03318				AT2G24110	0.840647
AT1G70610	-0.567045				AT2G24540	-0.650206
AT1G70660	-0.61446				AT2G24850	0.93207
AT1G70730	-1.56612				AT2G24945	-0.899569
AT1G71340	-1.00713				AT2G25000	0.966292
AT1G71695	1.20684				AT2G25510	-1.79377
AT1G71810	0.558594				AT2G25680	-0.665295
AT1G71890	0.842098				AT2G26080	0.74564
AT1G71920	1.3367				AT2G26250	0.597181
AT1G72480	0.583105				AT2G26280	0.608623
AT1G72645	-0.613078				AT2G26560	0.971088
AT1G72800	0.542484				AT2G26800	0.571873
AT1G72810	0.574974				AT2G27050	1.06304
AT1G72860	-0.87059				AT2G27090	0.581482
AT1G72880	0.807733				AT2G27420	-0.875276
AT1G72930	-1.27025				AT2G27530	0.636212
AT1G73220	-0.645255				AT2G27960	-0.711226
AT1G73325	-0.884112				AT2G28000	1.04246
AT1G73330	0.993915				AT2G28390	0.620255
AT1G73490	-2.16382				AT2G28820	0.594445
AT1G73660	-0.550716				AT2G28950	0.573699
AT1G73710	-0.559527				AT2G29150	0.65321
AT1G73870	0.669581				AT2G29340	0.71876
AT1G73960	-0.540718				AT2G29350	0.803433
AT1G74040	0.577076				AT2G29360	0.568565
AT1G74070	-0.76019				AT2G29420	-0.9505
AT1G74090	0.621285				AT2G29440	-0.564979
AT1G74260	-0.661453				AT2G29630	1.17839
AT1G74320	-0.673913				AT2G29670	1.02849
AT1G74510	0.68157				AT2G29960	-0.640985
AT1G74590	1.51608				AT2G29970	0.59227
AT1G74920	-0.552824				AT2G29980	1.00285
AT1G74960	0.752755				AT2G30000	-0.724206
AT1G75750	-0.780914				AT2G30230	0.581577
AT1G75800	-0.622473				AT2G30440	0.610886
AT1G76180	1.64107				AT2G30520	0.812285
AT1G76450	0.958971				AT2G30870	0.892671
AT1G76800	-0.554335				AT2G30960	-0.615681
AT1G76930	0.533959				AT2G31010	0.617344
AT1G76955	1.90652				AT2G31410	0.602022
AT1G76960	-2.84596				AT2G31430	1.04988
AT1G77060	0.641323				AT2G31460	1.79109
AT1G77180	-0.545473				AT2G31610	0.675165
AT1G77300	-0.728228				AT2G31865	0.60463
AT1G77400	0.760848				AT2G31890	1.48601
AT1G77490	1.28947				AT2G32090	1.01156
AT1G77670	0.573733				AT2G32230	0.724159
AT1G78070	-1.39456				AT2G32410	-0.62186
AT1G78080	0.536714				AT2G32550	0.923198
AT1G78100	0.640172				AT2G32580	-0.569118
AT1G78290	-1.18211				AT2G32680	0.617538
AT1G78300	0.700362				AT2G33040	-0.717332
AT1G78570	-0.707845				AT2G33430	0.601267
AT1G78660	0.752155				AT2G33450	-0.630811
AT1G78680	1.23357				AT2G33530	0.561093
AT1G78820	0.959046				AT2G33600	0.608344
AT1G78970	0.705772				AT2G33620	-0.730973
AT1G79150	0.666922				AT2G33770	1.05525
AT1G79280	-0.690858				AT2G33850	-0.692283
AT1G79600	0.74854				AT2G34070	-0.798216
AT1G79650	0.691178				AT2G34300	0.996773
AT1G79750	-0.745163				AT2G34310	0.671384
AT1G79850	-0.581264				AT2G34490	-0.723122
AT1G79920	-0.746088				AT2G34585	-0.674703
AT1G79940	-0.560454				AT2G34680	-0.569482
AT1G80300	-0.669211				AT2G34750	0.695284
AT1G80350	-0.622882				AT2G34840	-1.11739
AT1G80380	1.03928				AT2G35490	0.617861
AT1G80490	-0.559652				AT2G35680	0.743781
AT1G80560	0.599897				AT2G35810	0.788171
AT1G80680	-0.545267				AT2G35840	0.77769
AT1G80760	0.909816				AT2G36120	-0.564998
AT1G80770	0.765017				AT2G36390	-0.589642
AT2E05040	1.25849				AT2G36895	-0.877054
AT2E06880	-1.09253				AT2G36910	0.569862
AT2E07770	-0.608318				AT2G37040	1.20149
AT2E10430	0.747406				AT2G37180	-0.637772
AT2E26970	0.623526				AT2G37710	0.62843
AT2G01090	-1.39807				AT2G37970	0.768949
AT2G01250	-0.755539				AT2G38140	-0.900919
AT2G01470	-0.546684				AT2G38170	0.700766
AT2G01490	-0.538589				AT2G38210	-0.662108
AT2G01570	0.62525				AT2G38530	-0.603432
AT2G01820	-1.03899				AT2G38550	-1.26123
AT2G01850	-1.04179				AT2G38870	-0.567092
AT2G02180	0.616939				AT2G39140	0.601513
AT2G02760	-0.683039				AT2G39390	-0.66268
AT2G02800	-0.784377				AT2G39570	-0.958131
AT2G03440	-0.548916				AT2G39750	0.578677
AT2G03505	-0.524734				AT2G39800	1.84784
AT2G03550	-1.27984				AT2G39950	-0.933349
AT2G03640	-0.717136				AT2G39990	0.882191
AT2G03710	-0.620876				AT2G40300	0.665293
AT2G03870	-0.596721				AT2G40316	-0.780324
AT2G04160	-0.796666				AT2G40430	0.560091
AT2G04350	-0.747075				AT2G40520	0.644775
AT2G04390	-0.712608				AT2G40610	0.838424
AT2G04400	-0.660915				AT2G40660	0.879487
AT2G04495	0.88157				AT2G41120	0.90148
AT2G04690	0.584783				AT2G41410	0.829829
AT2G04780	0.820729				AT2G41650	-1.28124
AT2G05070	-0.531538				AT2G42100	0.875441
AT2G05100	-1.35788				AT2G42380	0.801703
AT2G05170	-0.678558				AT2G42540	-1.29293
AT2G05220	-0.944395				AT2G42910	-0.838107
AT2G05380	0.896522				AT2G43100	0.909691
AT2G05440	1.65311				AT2G43150	0.577389
AT2G05520	0.936219				AT2G43530	-1.88596
AT2G05530	1.93812				AT2G43535	-0.978327
AT2G05620	0.936347				AT2G43710	0.575412
AT2G05642	0.899466				AT2G43750	-0.799196
AT2G05710	-0.584347				AT2G43900	0.741237
AT2G05715	0.825578				AT2G43970	-1.28334
AT2G05920	-0.63562				AT2G44050	0.70078
AT2G06025	-0.835636				AT2G44060	0.793043
AT2G07050	-0.740955				AT2G44240	2.90615
AT2G07140	0.783612				AT2G44290	0.818116
AT2G07170	-0.575534				AT2G44490	0.833748
AT2G07215	0.552586				AT2G44520	0.915685
AT2G07600	0.676406				AT2G44670	-0.598085
AT2G07671	0.659379				AT2G45710	-0.583052
AT2G07689	0.638768				AT2G45800	-0.560993
AT2G07732	3.8689				AT2G45920	-0.579863
AT2G07739	1.73812				AT2G46370	1.04749
AT2G07783	0.793263				AT2G46520	0.682649
AT2G10965	2.31665				AT2G46600	1.15286
AT2G12462	-1.09625				AT2G46870	-0.661432
AT2G13660	1.57268				AT2G46910	-0.621489
AT2G13790	-0.660188				AT2G47220	0.819661
AT2G13800	-0.731408				AT2G47480	-0.780672
AT2G13820	0.689005				AT2G47730	-0.689755
AT2G14255	-0.78304				AT2G47940	0.854686
AT2G14475	0.620043				AT3E56080	-0.959853
AT2G14610	-1.78517				AT3G01290	2.23278
AT2G14660	-1.09157				AT3G01500	1.01979
AT2G14670	0.873271				AT3G01520	-0.68784
AT2G14720	-0.551596				AT3G01550	0.880371
AT2G14820	0.617702				AT3G02020	0.729303
AT2G15690	0.764293				AT3G02130	0.565846
AT2G15880	0.797401				AT3G02350	0.697411
AT2G15970	-1.2562				AT3G02360	0.645181
AT2G16260	0.840121				AT3G02380	-0.748072
AT2G16280	0.840723				AT3G02450	0.708032
AT2G16400	-0.545125				AT3G02470	1.04747
AT2G16470	-1.0145				AT3G02540	0.756164
AT2G16500	0.991118				AT3G02670	-0.797352
AT2G16580	0.549573				AT3G02900	-0.843996
AT2G16640	-1.13702				AT3G02910	-0.679962
AT2G16660	0.9413				AT3G03070	-0.841893
AT2G17120	0.772293				AT3G04210	-0.714187
AT2G17230	-0.579363				AT3G04260	0.688944
AT2G17265	0.539831				AT3G04720	1.98819
AT2G17510	-0.623788				AT3G05165	-1.11107
AT2G17900	-0.557564				AT3G05350	0.632283
AT2G18110	-0.720717				AT3G05890	1.22742
AT2G18410	-0.546879				AT3G05900	0.568176
AT2G18420	-1.16635				AT3G06330	0.756777
AT2G18790	-0.681121				AT3G06350	-0.607208
AT2G18960	-0.786361				AT3G06730	-0.593362
AT2G19310	-1.15789				AT3G07540	-0.625088
AT2G20130	0.564832				AT3G07700	1.6693
AT2G20530	0.64341				AT3G07950	-0.617793
AT2G20690	0.604344				AT3G08770	-1.10421
AT2G20820	-0.553805				AT3G08930	-0.594708
AT2G20830	0.778628				AT3G08940	-0.740303
AT2G20890	0.872527				AT3G09440	1.56573
AT2G20920	-0.573425				AT3G10282	-0.922764
AT2G21040	0.849769				AT3G10520	0.652747
AT2G21140	0.727924				AT3G10920	-0.586769
AT2G21220	0.754681				AT3G11230	-0.560197
AT2G21300	-0.562025				AT3G11670	0.5737
AT2G21385	0.631395				AT3G11700	0.578772
AT2G21650	-1.17301				AT3G12110	-0.654917
AT2G21860	-1.07121				AT3G12240	0.6195
AT2G21870	-0.885679				AT3G12580	-0.862499
AT2G21960	0.650703				AT3G12780	0.69223
AT2G21970	-0.618564				AT3G14067	-0.646694
AT2G22240	-0.545242				AT3G14210	-4.82921
AT2G22330	-0.633243				AT3G14310	-0.566859
AT2G22620	0.853307				AT3G14350	0.627045
AT2G22780	-1.04243				AT3G14390	0.561014
AT2G22920	0.640149				AT3G14395	-1.46265
AT2G23120	-0.790145				AT3G14920	0.571246
AT2G23150	-0.575591				AT3G15780	-0.617316
AT2G23310	-0.668751				AT3G16000	1.03588
AT2G23320	0.541161				AT3G16150	-0.862356
AT2G23390	0.793259				AT3G16370	0.799202
AT2G23790	0.725296				AT3G16400	-0.849856
AT2G24050	0.563383				AT3G16450	0.624123
AT2G24060	0.656842				AT3G16670	-1.34568
AT2G24110	0.816399				AT3G16990	-0.575751
AT2G24270	0.989669				AT3G17170	0.883168
AT2G24280	0.698869				AT3G17330	-0.823886
AT2G24580	0.573118				AT3G17800	0.694284
AT2G24850	-0.558692				AT3G17820	-0.608865
AT2G25430	-0.526195				AT3G18060	1.08242
AT2G25450	-3.98106				AT3G18170	-0.672384
AT2G25490	2.35237				AT3G18270	-0.707031
AT2G25510	-1.15622				AT3G18280	-0.649386
AT2G25520	-0.956521				AT3G18490	0.967064
AT2G25710	-1.11025				AT3G18870	-0.79235
AT2G26240	-0.969249				AT3G19520	-0.699155
AT2G26280	0.59505				AT3G19710	1.47022
AT2G26380	0.620993				AT3G19720	-0.791515
AT2G26530	0.601955				AT3G20100	-0.574783
AT2G26640	0.709538				AT3G20500	0.655265
AT2G26670	0.71719				AT3G21055	-0.877871
AT2G26890	-0.566628				AT3G21300	0.705344
AT2G27020	-0.576298				AT3G21670	0.960502
AT2G27050	0.803447				AT3G22231	-0.657975
AT2G27190	-1.31476				AT3G22530	-0.74283
AT2G27360	1.21252				AT3G22600	1.78261
AT2G27390	0.534584				AT3G22740	0.56149
AT2G27402	-1.57003				AT3G22840	-0.770433
AT2G27530	0.724665				AT3G23080	-1.37749
AT2G27900	-0.684184				AT3G23120	1.26631
AT2G28000	0.618604				AT3G23820	0.652337
AT2G28150	-0.541325				AT3G24180	0.596177
AT2G28290	-0.770703				AT3G24460	-1.13162
AT2G28680	0.530439				AT3G24503	0.559598
AT2G28820	1.25546				AT3G24506	-0.668267
AT2G28910	0.604978				AT3G24517	1.2583
AT2G28950	0.78306				AT3G24927	-2.0892
AT2G29310	0.984924				AT3G25150	-0.667714
AT2G29340	0.956895				AT3G25230	0.975505
AT2G29420	-0.674101				AT3G25470	-0.759598
AT2G29570	-0.812392				AT3G25800	0.583866
AT2G29630	0.835907				AT3G25882	0.600651
AT2G29670	0.568612				AT3G26030	0.659455
AT2G29980	1.04421				AT3G26080	0.699479
AT2G30110	-0.623977				AT3G26210	0.651499
AT2G30140	0.748268				AT3G26510	-0.795513
AT2G30230	0.63221				AT3G26740	1.16787
AT2G30390	-0.895184				AT3G26744	0.660709
AT2G30490	-0.66065				AT3G27090	0.59006
AT2G30740	0.562887				AT3G27260	0.692727
AT2G30820	-0.701069				AT3G27340	-0.707458
AT2G30860	0.773954				AT3G28040	0.644025
AT2G30870	0.78527				AT3G28070	0.597975
AT2G31360	0.737001				AT3G28130	-0.581502
AT2G31430	0.525783				AT3G28220	1.2784
AT2G31450	0.75454				AT3G28899	0.936363
AT2G31460	0.951174				AT3G30390	0.902459
AT2G31610	1.11119				AT3G43310	0.641801
AT2G31660	-0.836958				AT3G43520	-0.670866
AT2G31680	-0.543415				AT3G44310	-1.2649
AT2G32230	0.916553				AT3G44340	-0.7377
AT2G32295	-1.20511				AT3G44430	-1.08954
AT2G32470	-0.69337				AT3G44590	-0.629964
AT2G32500	-0.616533				AT3G44716	0.587558
AT2G32530	0.579825				AT3G44750	-0.63372
AT2G32550	1.60962				AT3G44755	-1.09159
AT2G32690	1.38015				AT3G44970	-1.25576
AT2G32720	-1.10018				AT3G45140	0.683042
AT2G32730	-1.16812				AT3G46040	-1.09741
AT2G33220	-1.05314				AT3G46430	-0.728332
AT2G33250	-0.795069				AT3G46490	-0.716297
AT2G33410	-0.670669				AT3G46530	-1.15919
AT2G33430	0.593494				AT3G46980	-0.564033
AT2G33600	0.89761				AT3G47370	-0.783279
AT2G33800	0.582365				AT3G47480	0.847634
AT2G34070	-0.765882				AT3G47675	-0.807453
AT2G34357	-0.558175				AT3G47940	0.754283
AT2G34585	-0.724057				AT3G47960	0.586825
AT2G34620	0.605181				AT3G48000	0.605303
AT2G34660	-0.791107				AT3G48090	0.631301
AT2G34680	-0.606268				AT3G48185	0.77533
AT2G35010	-0.826877				AT3G48200	0.637953
AT2G35060	-0.663836				AT3G48500	0.696625
AT2G35110	-0.695018				AT3G48560	0.815776
AT2G35260	0.683025				AT3G48620	0.782024
AT2G35490	1.09913				AT3G48640	3.73475
AT2G35635	-0.570103				AT3G49580	0.616184
AT2G35680	0.909792				AT3G49680	0.777164
AT2G35800	-0.644457				AT3G49990	0.818919
AT2G36000	1.14944				AT3G50440	-1.23101
AT2G36120	-0.79071				AT3G50480	-2.68798
AT2G36170	1.56935				AT3G50685	-0.656634
AT2G36390	-0.791517				AT3G50770	1.18293
AT2G36490	-1.22915				AT3G51330	0.919504
AT2G36550	0.696853				AT3G51480	-0.558754
AT2G37040	0.938458				AT3G51600	-1.18303
AT2G37080	-0.563077				AT3G51660	1.43066
AT2G37460	-0.555401				AT3G51860	1.45114
AT2G37480	0.700383				AT3G51950	0.777591
AT2G37580	0.589686				AT3G52370	-1.33388
AT2G37640	0.63214				AT3G52600	-0.655788
AT2G38040	-0.609659				AT3G52720	-1.02608
AT2G38120	0.612544				AT3G52750	0.560217
AT2G38140	-0.595128				AT3G53190	-0.909184
AT2G38170	-1.05232				AT3G53370	-0.773308
AT2G38180	-0.903945				AT3G53420	-0.697566
AT2G38210	-0.539624				AT3G53470	-0.570164
AT2G39080	0.643968				AT3G54050	-0.593196
AT2G39130	0.629058				AT3G54140	-0.589839
AT2G39140	0.859175				AT3G54390	-0.580013
AT2G39310	1.07837				AT3G54740	0.946736
AT2G39400	-0.570515				AT3G54820	-0.627705
AT2G39570	-0.797268				AT3G54900	-0.705358
AT2G39720	0.765549				AT3G55050	0.692253
AT2G39850	-1.34051				AT3G55610	1.16813
AT2G39950	-0.645354				AT3G55800	-0.872918
AT2G40010	0.67916				AT3G56050	1.00625
AT2G40100	0.750051				AT3G56240	-0.668408
AT2G40316	-1.07697				AT3G56310	0.86011
AT2G40330	0.574533				AT3G56460	0.598407
AT2G40610	1.05642				AT3G56490	-0.578859
AT2G40660	0.635124				AT3G56790	0.564231
AT2G40970	-0.568383				AT3G56800	0.56462
AT2G41120	1.02717				AT3G57110	1.02605
AT2G41140	-0.641926				AT3G57240	0.622761
AT2G41180	-0.548847				AT3G57260	0.783844
AT2G41220	-0.853199				AT3G57400	0.563514
AT2G41600	-0.543893				AT3G57520	-0.646824
AT2G41620	-0.575643				AT3G58990	0.616922
AT2G42100	1.16263				AT3G59020	0.605633
AT2G42170	0.687198				AT3G59360	-0.79263
AT2G42500	-1.32672				AT3G59840	-0.583012
AT2G42520	0.573404				AT3G60420	0.828868
AT2G42530	-0.646726				AT3G60480	-0.593287
AT2G42540	-1.45599				AT3G60750	0.79048
AT2G42590	-2.63219				AT3G61010	-1.37175
AT2G42600	-0.794219				AT3G61220	0.561959
AT2G42610	1.17139				AT3G61280	0.768454
AT2G42910	-0.602563				AT3G61440	0.588931
AT2G43090	1.33072				AT3G61460	-0.575802
AT2G43100	1.81955				AT3G61470	-1.15662
AT2G43530	-1.69964				AT3G61650	0.703795
AT2G43535	-0.989447				AT3G61870	-0.58048
AT2G43550	0.710059				AT3G61880	0.635844
AT2G43710	0.732858				AT3G62360	0.932433
AT2G43750	-0.616928				AT3G62400	-0.684124
AT2G43960	0.636868				AT3G62410	-1.44717
AT2G43970	-1.39555				AT3G62530	1.41754
AT2G44050	0.888541				AT3G62750	-1.46132
AT2G44060	0.677393				AT3G63160	-0.817358
AT2G44160	-0.823951				AT4E15610	1.14103
AT2G44230	-1.11581				AT4G00050	-0.782484
AT2G44310	0.718865				AT4G00300	0.602074
AT2G44460	0.601917				AT4G00370	0.888473
AT2G44490	0.671083				AT4G00550	0.674737
AT2G44520	1.0952				AT4G00720	0.821573
AT2G44750	0.736794				AT4G00752	-0.649862
AT2G44870	0.745646				AT4G00780	-0.585044
AT2G45180	0.584626				AT4G00970	1.28744
AT2G45590	-0.572298				AT4G01050	0.98734
AT2G45860	0.531156				AT4G01450	-1.18556
AT2G45970	0.562483				AT4G01590	-1.00034
AT2G46020	-0.564206				AT4G01800	-0.56293
AT2G46340	-0.566169				AT4G02020	0.763547
AT2G46370	0.975059				AT4G02050	0.848784
AT2G46450	-1.00554				AT4G02290	-0.820606
AT2G46600	-0.595999				AT4G02380	0.745453
AT2G46650	0.805875				AT4G02405	0.99941
AT2G46820	0.848902				AT4G02510	0.94143
AT2G46870	-0.617408				AT4G02520	1.12709
AT2G46930	1.43812				AT4G02850	-0.807792
AT2G47070	-0.61818				AT4G02860	-0.839901
AT2G47160	0.628636				AT4G03060	3.2627
AT2G47390	-0.548274				AT4G03070	0.810205
AT2G47480	-0.835002				AT4G03400	0.959967
AT2G47640	0.622637				AT4G04402	1.03424
AT2G47800	-0.709327				AT4G04640	0.823265
AT2G47840	0.751943				AT4G04810	-0.697099
AT2G47880	-0.716033				AT4G04830	-1.40376
AT2G47940	0.913636				AT4G04850	0.638783
AT2G47980	-0.85922				AT4G05050	-0.697716
AT2G48110	-0.570933				AT4G08300	-0.583009
AT3E03550	-1.42386				AT4G08874	1.74017
AT3E17470	0.623738				AT4G09000	0.635313
AT3E28240	-1.23359				AT4G09030	-0.796247
AT3E29630	1.80182				AT4G09200	-0.635061
AT3E50990	1.31008				AT4G09630	0.631422
AT3G01310	0.698572				AT4G09670	-1.20484
AT3G01460	-0.556762				AT4G09890	-0.727807
AT3G01500	1.86167				AT4G09980	-1.01986
AT3G01520	-1.12352				AT4G10020	-0.858859
AT3G01550	0.788896				AT4G10500	1.04071
AT3G01670	-0.839721				AT4G10610	-0.6485
AT3G02020	0.707797				AT4G11130	-0.911284
AT3G02180	-1.72072				AT4G11211	-1.10385
AT3G02220	-0.692822				AT4G11410	-0.815159
AT3G02260	-0.82019				AT4G11890	0.764093
AT3G02360	0.554581				AT4G12030	0.559814
AT3G02380	-0.902354				AT4G12060	-1.46081
AT3G02470	1.45459				AT4G12310	0.831222
AT3G02520	-1.0117				AT4G12480	1.35876
AT3G02670	-0.695517				AT4G12490	1.05059
AT3G02690	-0.63928				AT4G12500	0.710432
AT3G02900	-1.00023				AT4G13100	-1.14827
AT3G03070	-0.695809				AT4G13770	1.55166
AT3G03190	0.643466				AT4G13840	0.611673
AT3G03420	-0.659801				AT4G14020	0.601093
AT3G03600	0.697506				AT4G14360	0.657099
AT3G03710	-0.584565				AT4G14430	-0.60845
AT3G03990	0.824652				AT4G14440	-1.52884
AT3G04260	-0.941119				AT4G14690	-0.740386
AT3G04400	-0.847489				AT4G14880	0.648632
AT3G04480	0.566392				AT4G14960	-0.625351
AT3G04550	1.44034				AT4G15440	0.645999
AT3G04610	-0.725537				AT4G15530	0.610442
AT3G04650	0.706024				AT4G15910	-1.72213
AT3G04720	0.645062				AT4G16120	-0.587147
AT3G04760	0.567587				AT4G16370	0.586664
AT3G04870	-0.582839				AT4G16490	0.67184
AT3G05165	-0.821902				AT4G16590	-2.74013
AT3G05220	0.641366				AT4G16660	0.932448
AT3G05500	0.763423				AT4G16830	-0.833546
AT3G05545	0.583496				AT4G16940	-0.604557
AT3G05730	-0.646541				AT4G17090	-1.10175
AT3G05890	1.59855				AT4G17270	0.566199
AT3G06130	0.642058				AT4G17330	-0.567284
AT3G06350	-0.86372				AT4G17340	-0.705833
AT3G06400	-0.61939				AT4G17470	-0.643679
AT3G06435	0.965987				AT4G17880	-1.54542
AT3G06470	-0.589165				AT4G18197	0.563115
AT3G06650	-0.627306				AT4G18220	0.631434
AT3G06760	-0.578019				AT4G18590	-0.732517
AT3G06770	0.827583				AT4G18700	-0.587618
AT3G06980	-0.594405				AT4G19100	0.6415
AT3G07030	0.717617				AT4G19170	0.668389
AT3G07050	0.5716				AT4G19410	-1.01951
AT3G07080	-1.03654				AT4G19500	-1.1978
AT3G07170	-0.5815				AT4G19530	-2.7048
AT3G07230	0.821625				AT4G20890	0.949593
AT3G07270	0.529628				AT4G21210	0.63566
AT3G07310	-1.14747				AT4G21840	0.901265
AT3G07320	-0.548779				AT4G21860	-0.724635
AT3G07660	-0.54243				AT4G22190	-0.565459
AT3G07700	1.18937				AT4G22490	-0.574902
AT3G07810	0.610022				AT4G22670	0.693287
AT3G08650	-0.631837				AT4G22890	0.749133
AT3G08770	-0.700015				AT4G22900	0.586697
AT3G08930	-0.7649				AT4G22930	-0.863061
AT3G08940	-2.40723				AT4G23010	1.00328
AT3G08943	-0.682704				AT4G23100	0.887118
AT3G08947	-0.706257				AT4G23290	-0.62918
AT3G09090	-0.597697				AT4G23670	-0.691899
AT3G09260	0.760758				AT4G23990	-0.673157
AT3G09440	1.856				AT4G24020	0.58562
AT3G09450	-0.551586				AT4G24190	0.921977
AT3G09480	1.10356				AT4G24420	0.746226
AT3G09650	-0.763145				AT4G24750	-0.693002
AT3G09850	-0.553987				AT4G24880	0.615991
AT3G10650	-0.840658				AT4G24960	-0.61713
AT3G10720	0.629504				AT4G25890	-0.732284
AT3G10970	-0.631917				AT4G25900	0.607809
AT3G11340	-0.565519				AT4G26060	0.614001
AT3G11410	1.11087				AT4G26370	0.676078
AT3G11470	-0.670404				AT4G26450	0.577318
AT3G11700	1.54186				AT4G26530	-0.592575
AT3G11730	0.590297				AT4G26710	-0.590333
AT3G11910	-0.58876				AT4G26840	-0.58472
AT3G12240	0.795348				AT4G26850	-0.775883
AT3G12360	-0.816283				AT4G26950	-0.815129
AT3G12780	0.602796				AT4G27430	0.841573
AT3G12800	0.796811				AT4G27500	0.558766
AT3G13070	0.570242				AT4G27600	-0.614989
AT3G13520	-0.711489				AT4G27870	0.697325
AT3G13620	-0.638836				AT4G28025	-0.612664
AT3G13750	0.657336				AT4G28250	-1.05123
AT3G14067	-1.0967				AT4G28610	0.732698
AT3G14210	-4.23805				AT4G28740	-0.63364
AT3G14390	0.70964				AT4G29030	-0.752484
AT3G14920	-1.10104				AT4G29100	-0.816339
AT3G15350	0.536828				AT4G29200	0.98584
AT3G15353	-0.762801				AT4G29900	1.41158
AT3G15430	-0.70701				AT4G30020	0.591757
AT3G15520	0.613859				AT4G30270	1.55626
AT3G15540	0.579015				AT4G31500	-0.768849
AT3G15550	0.657634				AT4G31870	1.22129
AT3G15690	0.705443				AT4G32020	0.879721
AT3G15740	0.707631				AT4G32410	0.701843
AT3G16050	-0.945895				AT4G32420	0.565003
AT3G16100	-1.25143				AT4G33050	0.834326
AT3G16290	-0.527316				AT4G33300	0.794721
AT3G16340	-0.526719				AT4G33360	-1.75855
AT3G16370	0.749911				AT4G33470	-0.702651
AT3G16450	1.17148				AT4G33666	-1.14784
AT3G16480	0.65213				AT4G34190	-0.642475
AT3G16510	0.796913				AT4G34920	-0.945518
AT3G16520	0.845158				AT4G34980	-0.695647
AT3G16640	-0.576092				AT4G35090	-0.801875
AT3G16770	0.899094				AT4G35180	0.73001
AT3G16910	1.12391				AT4G35230	0.99152
AT3G16950	0.620011				AT4G36190	-0.586706
AT3G16990	-1.25673				AT4G36210	-0.648225
AT3G17330	-0.78449				AT4G36240	-0.578242
AT3G17611	-0.58392				AT4G36690	0.713957
AT3G17800	0.713375				AT4G37120	-1.11517
AT3G17820	-0.58857				AT4G37150	2.18633
AT3G17840	-1.04801				AT4G37310	0.571324
AT3G17930	-0.616955				AT4G37760	0.795417
AT3G17970	0.73942				AT4G37820	0.695483
AT3G18130	-0.555266				AT4G37925	0.733115
AT3G18165	-1.2149				AT4G37930	-0.661173
AT3G18170	-0.843357				AT4G37980	-0.61262
AT3G18270	-0.725131				AT4G38770	0.788086
AT3G18390	-0.795955				AT4G38950	-0.642428
AT3G18490	2.30586				AT4G38970	0.652781
AT3G18520	-1.03296				AT4G39330	0.619849
AT3G18780	-0.575113				AT4G39540	-0.613603
AT3G18790	0.738872				AT4G39950	-0.845932
AT3G18870	-0.632741				AT5E27850	1.1253
AT3G19100	-0.528407				AT5G01015	-0.83118
AT3G19170	-1.83023				AT5G01270	0.615334
AT3G19260	0.675777				AT5G02500	1.31351
AT3G19320	0.662207				AT5G03260	-0.600085
AT3G19340	-0.560511				AT5G03350	-0.734673
AT3G19370	-0.805058				AT5G03406	0.605528
AT3G19480	0.612276				AT5G03760	-0.624636
AT3G19490	0.646202				AT5G03900	0.839004
AT3G19670	-0.839047				AT5G04140	-0.686789
AT3G19710	0.833364				AT5G04590	1.44494
AT3G19720	1.39389				AT5G05060	-2.10474
AT3G19820	-0.929263				AT5G05170	0.868512
AT3G20010	-0.806874				AT5G05270	-0.891338
AT3G20120	-0.672221				AT5G05590	0.686328
AT3G20230	-0.679926				AT5G06860	0.658666
AT3G20270	0.564909				AT5G07000	-0.703811
AT3G20362	0.716799				AT5G07340	0.617542
AT3G20370	0.536103				AT5G07990	-0.784141
AT3G20470	1.20035				AT5G08050	-0.652414
AT3G20510	-0.614485				AT5G08100	-0.637428
AT3G20680	0.578411				AT5G08130	0.832575
AT3G21055	-0.769789				AT5G08610	1.23228
AT3G21390	-0.547909				AT5G09220	-0.748132
AT3G22120	0.636012				AT5G09590	0.908704
AT3G22142	-0.671216				AT5G10140	1.45587
AT3G22210	-1.06102				AT5G10300	-0.641075
AT3G22231	-1.90435				AT5G10380	2.0475
AT3G22240	-3.70789				AT5G10760	3.24237
AT3G22420	-0.766376				AT5G11420	-0.608931
AT3G22530	-0.70162				AT5G11670	0.945151
AT3G22540	0.608815				AT5G12890	0.777085
AT3G22550	0.754478				AT5G12960	0.672278
AT3G22740	0.945602				AT5G13110	-0.569723
AT3G22840	-1.37711				AT5G13640	0.606695
AT3G22850	-0.673615				AT5G13750	0.567163
AT3G22930	0.846147				AT5G14040	0.665308
AT3G23080	-1.34				AT5G14120	0.896462
AT3G23450	0.790825				AT5G14200	0.631163
AT3G23570	-2.11441				AT5G14590	1.11812
AT3G23590	-0.598				AT5G14780	0.617106
AT3G23820	1.66051				AT5G14800	0.887192
AT3G24050	0.789511				AT5G14950	0.588423
AT3G24070	0.628975				AT5G15360	1.10145
AT3G24170	-0.581318				AT5G15640	0.736147
AT3G24190	-0.74359				AT5G16150	0.673782
AT3G24460	-1.23387				AT5G16400	-0.780623
AT3G24480	-0.726053				AT5G17090	0.927963
AT3G24503	0.771092				AT5G17190	-1.1358
AT3G24517	0.978983				AT5G17870	-0.974582
AT3G24590	0.849945				AT5G17880	-0.605134
AT3G24927	-0.570819				AT5G18470	1.13799
AT3G25150	-0.534847				AT5G18600	-0.725034
AT3G26030	0.54381				AT5G18670	-0.724955
AT3G26070	-1.58361				AT5G19220	1.1763
AT3G26085	-0.754334				AT5G19230	0.842394
AT3G26520	1.06444				AT5G19240	0.777166
AT3G26560	-0.616846				AT5G19290	-0.629894
AT3G26650	1.42102				AT5G19510	-0.571522
AT3G26740	1.99675				AT5G19750	1.11554
AT3G26744	0.583902				AT5G19940	-0.62626
AT3G27000	0.559125				AT5G19990	0.891009
AT3G27020	-0.755033				AT5G20700	1.40654
AT3G27025	0.764171				AT5G21160	0.652628
AT3G27210	0.59849				AT5G22510	-0.573199
AT3G27340	-0.927955				AT5G22650	0.684032
AT3G27350	-0.628255				AT5G22660	-2.28276
AT3G27420	-0.5431				AT5G23010	1.09305
AT3G27650	-0.570635				AT5G23020	1.26646
AT3G27690	1.58088				AT5G23405	-0.862414
AT3G27740	0.600739				AT5G23570	1.26763
AT3G27820	-0.549702				AT5G23660	-1.38695
AT3G27830	-0.701709				AT5G23750	-0.657139
AT3G27925	0.764123				AT5G23960	2.15395
AT3G28130	-0.89734				AT5G24090	0.63445
AT3G28220	0.891451				AT5G24105	-0.665422
AT3G28270	-0.981453				AT5G24155	1.03324
AT3G28857	0.68031				AT5G24165	-0.75841
AT3G28900	-0.7672				AT5G24200	0.679221
AT3G28940	-0.535205				AT5G24300	1.24389
AT3G30390	1.23663				AT5G24530	0.974121
AT3G30720	1.53761				AT5G24660	-0.605141
AT3G32180	0.545914				AT5G24690	0.867102
AT3G32990	1.30922				AT5G24810	-0.702365
AT3G33000	1.36276				AT5G24850	-0.895588
AT3G33002	-0.853698				AT5G25260	0.696105
AT3G33004	0.709924				AT5G25350	0.615337
AT3G43300	-0.646356				AT5G25460	-0.9783
AT3G43340	0.773315				AT5G25752	-0.628323
AT3G43583	0.718802				AT5G25757	1.18934
AT3G43720	0.908963				AT5G25980	-3.09691
AT3G43833	2.37219				AT5G26210	-0.70019
AT3G44110	-0.689254				AT5G26690	1.27613
AT3G44260	0.770603				AT5G28050	-0.709807
AT3G44310	-1.80212				AT5G28500	0.603264
AT3G44340	-0.600652				AT5G28540	0.572666
AT3G44430	-0.767063				AT5G28919	-0.843378
AT3G44450	-0.543111				AT5G31909	1.00492
AT3G44755	-0.79537				AT5G34850	-0.632876
AT3G44870	-0.63561				AT5G35220	0.705197
AT3G44990	1.34657				AT5G35490	-0.582174
AT3G45100	0.584668				AT5G35530	-0.617851
AT3G45310	0.86265				AT5G35980	0.617783
AT3G46000	-0.602694				AT5G36230	-0.581104
AT3G46030	-0.825754				AT5G36910	-2.03416
AT3G46040	-0.714981				AT5G36930	-0.683988
AT3G46130	-0.911846				AT5G37350	-0.576305
AT3G46310	0.97358				AT5G37360	-1.05553
AT3G46430	-0.552133				AT5G37600	0.576488
AT3G46490	1.38425				AT5G38430	-1.58625
AT3G46530	-1.47597				AT5G38530	-0.773217
AT3G46670	-0.629581				AT5G39210	-0.95318
AT3G46780	-0.586067				AT5G39570	0.621713
AT3G46980	-0.67049				AT5G39730	-0.671552
AT3G47000	-0.551811				AT5G40370	0.933739
AT3G47050	0.537771				AT5G40450	0.601972
AT3G47070	-0.889653				AT5G40610	0.591923
AT3G47300	-0.918463				AT5G40780	0.764602
AT3G47380	1.39098				AT5G41400	-0.934091
AT3G47470	-0.917344				AT5G41970	-0.692266
AT3G47540	-0.622006				AT5G42020	1.74013
AT3G47600	0.640266				AT5G42050	0.660066
AT3G47620	0.876202				AT5G42060	-0.635102
AT3G47650	0.713202				AT5G42090	0.704434
AT3G47960	-1.01637				AT5G42240	-0.75813
AT3G48000	0.853919				AT5G42270	0.729966
AT3G48030	-0.548584				AT5G42650	-1.08986
AT3G48140	-0.819248				AT5G42670	0.85799
AT3G48560	1.46161				AT5G42720	-1.50999
AT3G48620	0.876108				AT5G43050	-0.920828
AT3G48640	2.25475				AT5G43150	-0.563234
AT3G48870	-0.871404				AT5G43430	-0.659061
AT3G49110	0.826659				AT5G43745	-0.630727
AT3G49220	0.731466				AT5G43850	0.609873
AT3G49460	0.971873				AT5G44420	1.92899
AT3G49490	-0.594841				AT5G44565	1.00015
AT3G49570	0.82598				AT5G44570	2.7852
AT3G49580	1.275				AT5G44580	0.735714
AT3G49670	-0.734038				AT5G45280	0.795038
AT3G49680	0.580714				AT5G45350	-0.734981
AT3G49910	0.731246				AT5G45380	1.23114
AT3G49990	0.573405				AT5G45420	-0.851829
AT3G50270	-0.634188				AT5G45490	-0.794197
AT3G50370	-0.627526				AT5G45650	0.669037
AT3G50440	-0.617322				AT5G45930	-0.611366
AT3G50480	-2.57378				AT5G46110	1.16457
AT3G50590	-0.677523				AT5G46220	-0.837202
AT3G50820	0.779325				AT5G46430	-0.563835
AT3G51050	-0.623461				AT5G47210	0.576406
AT3G51240	-0.56126				AT5G47220	1.59046
AT3G51510	0.577297				AT5G47560	0.701317
AT3G51840	-0.622362				AT5G47640	-0.670852
AT3G52060	1.06892				AT5G48160	-0.689457
AT3G52290	-0.576716				AT5G48335	-0.583325
AT3G52430	-0.735391				AT5G48485	-0.837789
AT3G52500	0.526289				AT5G48850	0.620234
AT3G52720	-0.588956				AT5G48930	-0.696125
AT3G52750	0.863789				AT5G49030	-0.767994
AT3G52840	-0.541984				AT5G49280	-0.56276
AT3G52860	-0.56085				AT5G49440	-0.959972
AT3G52880	-0.590668				AT5G49480	-1.52432
AT3G52990	-0.53574				AT5G49720	0.763685
AT3G53100	-0.528616				AT5G50200	1.01603
AT3G53370	-0.7032				AT5G51110	-0.804855
AT3G53460	1.40003				AT5G51545	-0.621539
AT3G53520	0.530351				AT5G51550	-0.839792
AT3G54050	-0.538276				AT5G52470	-0.852195
AT3G54200	0.84691				AT5G52540	0.657806
AT3G54220	0.656453				AT5G52900	0.964067
AT3G54360	0.879868				AT5G53150	-1.18788
AT3G54560	-0.592617				AT5G53370	0.930696
AT3G54730	1.01554				AT5G53740	-1.21212
AT3G54870	0.588492				AT5G54070	-0.62311
AT3G55010	0.687098				AT5G54160	0.570987
AT3G55050	0.746104				AT5G54270	-0.681136
AT3G55250	0.593721				AT5G54610	0.746819
AT3G55340	0.765405				AT5G54710	0.638603
AT3G55630	-0.720071				AT5G54770	-2.07077
AT3G55790	0.657172				AT5G54960	-0.922436
AT3G55800	-0.608213				AT5G55280	0.634052
AT3G56050	0.657336				AT5G55450	2.44308
AT3G56150	-0.689246				AT5G55460	0.643016
AT3G56240	-0.703442				AT5G55750	0.899753
AT3G56290	-0.605526				AT5G55790	-0.719996
AT3G56380	-0.805372				AT5G56010	-0.566335
AT3G57070	1.07199				AT5G57180	0.800673
AT3G57320	0.533721				AT5G57890	-1.53731
AT3G57400	1.08247				AT5G58140	-0.671691
AT3G57520	-0.556155				AT5G58310	-0.718968
AT3G57990	0.734474				AT5G58590	-0.771615
AT3G58500	0.74108				AT5G59690	-1.85464
AT3G58730	0.736681				AT5G59910	-1.53469
AT3G58990	1.30205				AT5G60410	0.764587
AT3G59050	-0.548078				AT5G60890	-0.777313
AT3G59770	-0.719293				AT5G61010	0.640666
AT3G59980	0.716219				AT5G61780	0.586568
AT3G59990	0.748238				AT5G61820	-0.642842
AT3G60240	-0.621102				AT5G62340	0.563201
AT3G60440	-0.61176				AT5G62350	0.71098
AT3G60750	1.17959				AT5G62790	-0.820756
AT3G61460	-0.531941				AT5G63320	0.653992
AT3G61470	-1.0323				AT5G63680	-1.25612
AT3G61580	0.826392				AT5G63700	0.592539
AT3G62290	-0.825041				AT5G64000	1.18271
AT3G62360	0.611411				AT5G64240	-0.56736
AT3G62550	0.764868				AT5G64460	0.699108
AT3G62580	0.701465				AT5G64820	0.63027
AT3G62660	0.870167				AT5G64870	-0.608152
AT3G62750	-0.882288				AT5G65010	-0.707824
AT3G62770	0.611605				AT5G65360	-0.599795
AT3G63120	-1.00472				AT5G66040	-0.772442
AT3G63150	0.618966				AT5G67240	0.683254
AT4G00050	-1.21536				AT5G67360	-0.635144
AT4G00180	0.626174				AT5G67385	0.754859
AT4G00270	-0.92867				AT5G67590	-0.575929
AT4G00340	-0.74551				ATCG00020	0.60785
AT4G00370	0.709812				ATCG00070	1.40148
AT4G00400	-0.732667				ATCG00080	0.83143
AT4G00720	0.932688				ATCG00160	0.56536
AT4G00752	-0.952281				ATCG00170	1.26947
AT4G00810	-0.549386				ATCG00270	0.842695
AT4G01040	-0.532632				ATCG00280	1.33986
AT4G01050	1.0008				ATCG00300	0.696925
AT4G01070	-0.552339				ATCG00340	0.892101
AT4G01080	-0.858836				ATCG00350	0.911334
AT4G01210	-0.590557				ATCG00360	0.874195
AT4G01370	0.77449				ATCG00380	5.2752
AT4G01450	-1.09886				ATCG00440	1.00928
AT4G01560	0.600903				ATCG00470	0.75384
AT4G01800	-0.784641				ATCG00480	1.21397
AT4G01900	-1.11735				ATCG00500	0.621978
AT4G01985	0.736708				ATCG00540	-1.14335
AT4G02290	0.542188				ATCG00640	0.68354
AT4G02370	0.549558				ATCG00650	2.03615
AT4G02380	0.718416				ATCG00670	0.711423
AT4G02450	0.683587				ATCG00710	1.42485
AT4G02530	0.558958				ATCG00720	0.892111
AT4G02570	-0.686962				ATCG00730	-0.601186
AT4G02600	0.680441				ATCG00740	0.705429
AT4G02610	-0.532998				ATCG00750	1.81443
AT4G02715	0.90733				ATCG00760	2.04552
AT4G02860	-0.566234				ATCG00770	2.12563
AT4G03060	3.57543				ATCG00780	1.64475
AT4G03070	1.22298				ATCG00790	0.629983
AT4G03260	-0.529081				ATCG00800	1.92031
AT4G03400	1.0879				ATCG00810	2.23308
AT4G03420	0.766166				ATCG00820	1.95329
AT4G03430	-1.16899				ATCG00830	2.25674
AT4G04020	-1.2029				ATCG00840	2.62998
AT4G04610	1.16391				ATCG01000	1.55253
AT4G04640	1.18798				ATCG01100	0.640235
AT4G04770	-0.579585				ATCG01130	1.65214
AT4G04890	-0.684539				ATMG00285	1.04526
AT4G05050	-1.62439				ATMG00980	-0.79294
AT4G08500	-0.689462
AT4G08580	-0.543779
AT4G09000	0.539664
AT4G09030	-0.573182
AT4G09180	0.634316
AT4G09200	-1.06731
AT4G09320	-0.79777
AT4G09670	-1.03292
AT4G09980	-0.662219
AT4G10000	-0.74822
AT4G10160	0.547016
AT4G10610	-0.64092
AT4G10770	-0.661845
AT4G11175	0.917861
AT4G11211	-0.905489
AT4G11230	-0.691649
AT4G11410	-0.820664
AT4G11420	-0.805424
AT4G11430	0.587987
AT4G11670	-0.773831
AT4G11840	-1.02159
AT4G12030	0.714224
AT4G12060	-1.62119
AT4G12470	1.81212
AT4G12720	-0.797178
AT4G12980	1.13475
AT4G13010	-0.669427
AT4G13100	-0.889788
AT4G13180	1.09879
AT4G13350	-0.721306
AT4G13430	0.824364
AT4G13615	-0.623855
AT4G13630	-0.569314
AT4G13670	0.795968
AT4G13720	-0.527437
AT4G13770	2.1345
AT4G13810	-0.724985
AT4G13840	1.15198
AT4G13850	0.755254
AT4G13940	-0.967486
AT4G14020	0.946113
AT4G14220	0.638338
AT4G14310	-0.576999
AT4G14365	-0.76466
AT4G14430	-1.08026
AT4G14440	-0.536148
AT4G14690	-0.776187
AT4G14716	-1.04041
AT4G14880	0.955689
AT4G14890	-0.6234
AT4G15440	1.81101
AT4G15530	-0.614518
AT4G15630	-1.0255
AT4G16215	4.34184
AT4G16370	0.982813
AT4G16400	0.587149
AT4G16590	-1.65121
AT4G16760	-0.618898
AT4G16860	-0.790146
AT4G16940	-0.86691
AT4G16990	-0.868186
AT4G17090	-1.18471
AT4G17170	-1.00263
AT4G17330	-1.115
AT4G17520	0.588714
AT4G17560	-0.901943
AT4G17740	0.53532
AT4G17880	-1.40905
AT4G18240	-0.592053
AT4G18710	0.671613
AT4G18810	-0.991893
AT4G19410	-0.947281
AT4G19420	0.828915
AT4G19430	0.572454
AT4G19500	-1.01734
AT4G19530	-2.40411
AT4G19840	-0.576378
AT4G20440	-0.544692
AT4G20820	0.526002
AT4G20890	0.931858
AT4G21140	-0.595593
AT4G21210	1.73608
AT4G21445	0.592141
AT4G21910	-0.98725
AT4G22160	-0.869778
AT4G22220	0.565669
AT4G22240	-1.00829
AT4G22290	0.904437
AT4G22510	-0.938837
AT4G22670	0.846149
AT4G22710	0.567634
AT4G22870	-1.88135
AT4G22880	-0.850434
AT4G23100	0.952412
AT4G23180	-0.626679
AT4G23530	0.601487
AT4G23570	-0.724618
AT4G23630	-0.579449
AT4G23660	-0.919831
AT4G23670	-1.94513
AT4G23690	-1.06692
AT4G23940	-0.625939
AT4G23990	-0.58688
AT4G24320	-0.654939
AT4G24540	-0.567308
AT4G24680	-0.992655
AT4G24750	-0.776983
AT4G24780	0.808123
AT4G25100	-0.646219
AT4G25170	-0.664969
AT4G25310	0.878993
AT4G25500	-0.531575
AT4G25620	0.869062
AT4G25640	0.864842
AT4G25780	1.26417
AT4G26370	0.712317
AT4G26520	-1.04344
AT4G26710	-1.05655
AT4G26850	-0.649603
AT4G26870	-1.39267
AT4G26910	-1.38016
AT4G26940	-0.54682
AT4G27300	0.546257
AT4G27560	-0.954351
AT4G27600	-0.534996
AT4G27640	-0.525266
AT4G27860	-0.566741
AT4G27870	0.594608
AT4G27990	0.840977
AT4G28025	0.841547
AT4G28080	-0.72434
AT4G28190	-0.539005
AT4G28250	-0.785618
AT4G28740	-1.04824
AT4G28830	-0.587313
AT4G29020	1.09372
AT4G29550	1.04351
AT4G30270	1.59115
AT4G30993	0.749941
AT4G31300	-0.696597
AT4G31500	-0.812835
AT4G31530	0.534053
AT4G31870	-1.91684
AT4G32020	0.98238
AT4G32260	0.649655
AT4G32340	0.624785
AT4G32410	-0.735238
AT4G32590	-0.572554
AT4G32620	-0.671281
AT4G32770	-1.12871
AT4G32850	-0.580824
AT4G32870	-0.558092
AT4G33010	-0.70562
AT4G33090	-0.934025
AT4G33110	0.642153
AT4G33360	-1.28635
AT4G34000	-0.533633
AT4G34070	-0.690478
AT4G34150	0.712448
AT4G34230	-0.594893
AT4G34260	-0.731019
AT4G34450	-0.559027
AT4G34460	0.552939
AT4G34490	-0.972407
AT4G34760	0.806516
AT4G34770	0.678756
AT4G34950	0.971457
AT4G34980	-1.0027
AT4G35060	0.700948
AT4G35090	-0.722091
AT4G35230	0.802944
AT4G35250	0.791831
AT4G35950	0.577085
AT4G36130	-1.79714
AT4G36210	-0.663995
AT4G36220	0.734073
AT4G36500	0.542448
AT4G36530	-0.537005
AT4G36540	0.722536
AT4G36760	0.664697
AT4G36810	1.0422
AT4G36870	0.574881
AT4G36990	0.669972
AT4G37040	-0.575287
AT4G37120	-1.11948
AT4G37150	2.12509
AT4G37520	0.53615
AT4G37870	-1.56401
AT4G37925	0.620783
AT4G37930	-0.585182
AT4G38225	0.87239
AT4G38350	-0.762859
AT4G38460	0.830848
AT4G38470	-0.619528
AT4G38490	0.623098
AT4G38680	0.607406
AT4G38710	0.716186
AT4G38770	1.96433
AT4G38810	0.817758
AT4G38860	0.6659
AT4G38950	-0.727334
AT4G38970	1.25987
AT4G39240	-0.569842
AT4G39330	0.533113
AT4G39510	-0.600323
AT4G39640	0.542962
AT4G39780	0.692753
AT4G39800	-0.636386
AT4G39950	-1.03701
AT4G39960	-0.656582
AT4G40000	-0.532219
AT4G40060	0.706616
AT5E10420	-0.538014
AT5E15580	-0.564813
AT5G01010	0.663178
AT5G01220	0.659728
AT5G01590	-0.850802
AT5G01600	-1.84896
AT5G01750	-1.05759
AT5G01930	-0.552849
AT5G01980	-0.656721
AT5G02050	0.655112
AT5G02500	1.81622
AT5G02550	0.655783
AT5G02760	0.798799
AT5G02770	0.853373
AT5G02820	-1.01679
AT5G02830	-0.628881
AT5G03020	-0.953508
AT5G03300	-0.749981
AT5G03350	-3.17277
AT5G03370	-1.12238
AT5G03630	-0.759091
AT5G03650	-0.757786
AT5G03900	0.772645
AT5G04140	-1.60638
AT5G04590	1.22917
AT5G04810	-0.871847
AT5G04930	-0.631305
AT5G04950	1.02026
AT5G05060	-2.20815
AT5G05270	-0.963546
AT5G05440	0.526336
AT5G05730	0.623581
AT5G06043	0.932985
AT5G06530	-0.530452
AT5G06860	0.79944
AT5G06970	-0.526302
AT5G07000	-1.08805
AT5G07350	-0.918276
AT5G07470	0.590505
AT5G07990	-1.4005
AT5G08100	0.647888
AT5G08610	0.808254
AT5G08680	-0.632274
AT5G09220	-0.773155
AT5G09310	-0.636832
AT5G09380	0.535096
AT5G09590	0.757715
AT5G09672	-0.581102
AT5G09740	-0.53379
AT5G09750	0.986722
AT5G09810	0.626617
AT5G10140	1.32187
AT5G10170	-1.65856
AT5G10390	-0.652638
AT5G10480	0.590883
AT5G10540	-0.720613
AT5G10760	1.33622
AT5G10930	-0.748824
AT5G11010	-0.654281
AT5G11770	0.535191
AT5G11810	0.601165
AT5G12870	-0.536811
AT5G13000	-0.785141
AT5G13010	-0.684285
AT5G13240	-0.526364
AT5G13630	-1.15497
AT5G13650	-0.822516
AT5G13770	-0.728056
AT5G13930	-0.942407
AT5G13950	-0.652959
AT5G13980	-0.582783
AT5G14040	1.71215
AT5G14120	0.89568
AT5G14200	-0.941587
AT5G14270	-0.57887
AT5G14280	-0.925567
AT5G14590	1.07519
AT5G14740	-0.649341
AT5G14760	-0.632305
AT5G14780	-0.620036
AT5G14800	-1.78046
AT5G14940	-0.906959
AT5G15350	-0.5536
AT5G15360	1.74995
AT5G15380	0.529782
AT5G15410	-0.915967
AT5G15450	-1.12388
AT5G15640	0.646294
AT5G15970	-1.61046
AT5G16110	-0.582449
AT5G16150	0.850997
AT5G16230	0.646478
AT5G16830	0.55827
AT5G16840	-0.559358
AT5G17170	-0.55409
AT5G17220	-1.7109
AT5G17630	-0.653832
AT5G17670	-0.743091
AT5G17870	-0.995512
AT5G18110	0.581282
AT5G18470	0.703828
AT5G18600	-0.725229
AT5G18610	0.552846
AT5G18670	-0.755886
AT5G18800	-0.533538
AT5G18880	1.04524
AT5G19100	0.70776
AT5G19220	1.15927
AT5G19290	-1.17254
AT5G19350	-0.609035
AT5G19370	1.11568
AT5G19460	0.630869
AT5G19590	-0.531244
AT5G19750	1.21976
AT5G19860	0.589154
AT5G19940	-0.742305
AT5G19990	0.669899
AT5G20070	-0.775039
AT5G20220	-0.700832
AT5G20280	-1.27057
AT5G20380	0.84003
AT5G20630	0.912774
AT5G20700	1.17563
AT5G21040	-0.57891
AT5G21060	-0.579504
AT5G22090	0.597007
AT5G22650	1.0035
AT5G22800	-0.704094
AT5G22940	-0.740184
AT5G23010	0.610089
AT5G23020	1.00278
AT5G23040	0.769256
AT5G23280	0.652629
AT5G23405	-0.694495
AT5G23450	-0.621049
AT5G23570	0.8798
AT5G23660	-0.790128
AT5G24120	-0.703759
AT5G24150	-3.39384
AT5G24155	1.3283
AT5G24210	-0.541316
AT5G24300	0.661927
AT5G24420	0.974332
AT5G24660	-0.977959
AT5G24690	1.47191
AT5G24810	-0.765058
AT5G24980	-0.562367
AT5G25100	1.24357
AT5G25350	1.36621
AT5G25560	-0.829975
AT5G25752	-0.830984
AT5G25757	2.31791
AT5G25900	0.809969
AT5G25980	-0.708586
AT5G26030	-0.574539
AT5G26360	0.668272
AT5G26690	-0.892856
AT5G26820	-0.53777
AT5G26830	-0.552365
AT5G26970	1.23095
AT5G27340	0.884196
AT5G27670	-0.738353
AT5G27950	-0.738096
AT5G27970	-0.68454
AT5G28050	-0.675739
AT5G28500	2.38701
AT5G31909	0.859529
AT5G33251	2.183
AT5G35220	0.589984
AT5G35400	0.671775
AT5G35480	-0.80326
AT5G35490	-1.17135
AT5G35520	1.19598
AT5G35630	1.17759
AT5G35790	0.614937
AT5G35970	-0.830966
AT5G35980	-0.613182
AT5G36700	0.627924
AT5G36790	-0.909253
AT5G36910	3.30661
AT5G36930	-0.732338
AT5G37350	-0.683527
AT5G37830	-0.570653
AT5G38060	-0.591381
AT5G38140	-0.950152
AT5G38430	-1.47161
AT5G38660	0.603247
AT5G39510	0.565353
AT5G39740	-2.72315
AT5G40060	-0.553967
AT5G40170	0.559538
AT5G40451	0.572266
AT5G40480	-0.719371
AT5G40660	-0.680778
AT5G40760	-0.797522
AT5G40850	0.939449
AT5G41300	0.704515
AT5G41350	0.682242
AT5G41400	0.790533
AT5G41520	-0.537861
AT5G41700	0.96508
AT5G42020	1.17114
AT5G42220	-0.698705
AT5G42270	0.927718
AT5G42390	-0.70193
AT5G42445	0.642548
AT5G42650	-0.578912
AT5G42720	-0.750746
AT5G42800	-1.15535
AT5G42850	1.22387
AT5G42940	0.553449
AT5G42960	-1.19792
AT5G43050	-1.00531
AT5G43090	0.584718
AT5G43150	-1.01088
AT5G43780	-0.548875
AT5G43830	-0.640062
AT5G44005	0.542374
AT5G44420	-1.0998
AT5G44570	0.853849
AT5G44580	0.877071
AT5G45095	1.45702
AT5G45170	0.721792
AT5G45420	-0.791275
AT5G45490	-1.26646
AT5G45500	-0.682151
AT5G46020	-0.643181
AT5G46030	0.577372
AT5G46110	1.11712
AT5G46730	0.677426
AT5G46800	-0.571077
AT5G47010	-0.547608
AT5G47040	-0.740524
AT5G47210	0.559397
AT5G47220	0.782621
AT5G47280	1.53315
AT5G47560	0.556358
AT5G47690	-0.91206
AT5G48300	0.788149
AT5G48335	-0.569986
AT5G48485	-0.70649
AT5G48540	0.541667
AT5G48580	-1.18448
AT5G48850	1.07851
AT5G48880	-0.867605
AT5G48900	-0.871749
AT5G49030	-1.04602
AT5G49230	-0.652298
AT5G49250	1.32791
AT5G49440	-0.696553
AT5G49480	-0.970504
AT5G49640	0.895742
AT5G49700	0.838549
AT5G49720	0.954867
AT5G49730	-1.32663
AT5G49760	-0.533156
AT5G49780	0.861341
AT5G49810	-0.550381
AT5G49910	-0.651735
AT5G50100	-0.582899
AT5G50520	-0.666067
AT5G50540	-0.732214
AT5G50770	0.542363
AT5G50920	-0.693764
AT5G50960	0.786394
AT5G51020	0.688926
AT5G51300	-0.554282
AT5G51730	-0.887046
AT5G51750	-0.564115
AT5G51770	-0.604916
AT5G51820	0.933342
AT5G51830	-0.595764
AT5G51970	-0.680686
AT5G52420	-0.768532
AT5G52470	-0.799659
AT5G52580	-0.591264
AT5G52640	-1.14031
AT5G52900	0.852766
AT5G53370	0.61528
AT5G53580	-0.736144
AT5G53700	1.05399
AT5G53740	-0.784232
AT5G54206	0.712005
AT5G54610	0.749729
AT5G54750	0.907526
AT5G54770	-1.42214
AT5G54830	0.619101
AT5G54960	-1.02786
AT5G55390	-0.561477
AT5G55450	1.07233
AT5G55640	-0.584758
AT5G55710	0.870972
AT5G55750	1.51082
AT5G55990	1.04529
AT5G56190	0.795931
AT5G56870	1.37659
AT5G57180	1.35904
AT5G57890	-1.30202
AT5G57940	-0.800687
AT5G58060	-0.967113
AT5G58090	-0.833367
AT5G58140	-0.906738
AT5G58330	0.640452
AT5G58410	-0.790455
AT5G58590	-0.538733
AT5G58710	0.664449
AT5G58720	-0.525286
AT5G58870	-0.566588
AT5G59130	-0.990262
AT5G59310	0.59175
AT5G59690	-0.65113
AT5G59750	0.531017
AT5G59870	-0.546417
AT5G59910	-0.566775
AT5G59970	-0.591323
AT5G60890	-1.2228
AT5G61340	0.746802
AT5G61410	0.52554
AT5G61590	0.599711
AT5G61820	-0.537992
AT5G62140	-0.610964
AT5G62210	-0.928951
AT5G62220	0.838965
AT5G62280	0.74506
AT5G62530	-0.64922
AT5G62670	-0.603385
AT5G63020	-0.976841
AT5G63980	1.01488
AT5G64080	0.97552
AT5G64090	-1.00698
AT5G64200	-0.537154
AT5G64240	0.637141
AT5G64440	0.556478
AT5G64460	1.45439
AT5G64480	-1.32445
AT5G64770	0.729779
AT5G65360	-0.53655
AT5G66040	0.621342
AT5G66190	0.660165
AT5G66620	0.573952
AT5G67360	-0.613487
ATCG00020	1.33214
ATCG00040	3.99024
ATCG00050	2.01512
ATCG00065	0.705196
ATCG00070	4.00235
ATCG00080	2.90479
ATCG00120	1.19944
ATCG00130	0.66335
ATCG00140	1.38672
ATCG00150	2.48997
ATCG00160	-0.828414
ATCG00170	1.33727
ATCG00180	1.47611
ATCG00210	1.78546
ATCG00220	1.26644
ATCG00270	1.26222
ATCG00280	2.04115
ATCG00300	1.63674
ATCG00330	0.592224
ATCG00340	4.27574
ATCG00350	1.87145
ATCG00360	2.07552
ATCG00380	5.23858
ATCG00420	0.870541
ATCG00440	0.557097
ATCG00470	1.80228
ATCG00480	3.46154
ATCG00490	3.00275
ATCG00500	1.90865
ATCG00520	2.04226
ATCG00530	1.44473
ATCG00540	1.10575
ATCG00570	0.888065
ATCG00590	2.70183
ATCG00600	1.87979
ATCG00630	1.60394
ATCG00640	1.8617
ATCG00650	2.26973
ATCG00660	0.797097
ATCG00670	1.85973
ATCG00680	1.12928
ATCG00710	3.95564
ATCG00720	3.65441
ATCG00730	1.33015
ATCG00750	0.978408
ATCG00760	1.30948
ATCG00770	1.72636
ATCG00780	1.95932
ATCG00790	1.36559
ATCG00800	1.67077
ATCG00810	1.96246
ATCG00820	1.74665
ATCG00830	2.14575
ATCG00840	3.25822
ATCG00890	0.758253
ATCG00900	0.710271
ATCG00905	1.82082
ATCG01000	1.69372
ATCG01010	1.56095
ATCG01020	3.27498
ATCG01040	1.37923
ATCG01050	0.873918
ATCG01060	1.20423
ATCG01070	1.2419
ATCG01080	1.60079
ATCG01090	1.90106
ATCG01100	0.801265
ATCG01110	1.06253
ATCG01120	1.1396
ATCG01130	1.73035
ATMG00090	0.650671
ATMG00270	1.92356
ATMG00830	0.816226
