# Supplementary material for: Expression variation in connected recombinant populations of Arabidopsis thaliana highlights distinct transcriptome architectures
Source: BMC Genomics. 2012 Mar 27;13:117. doi: 10.1186/1471-2164-13-117 (PMC3359214; doi:10.1186/1471-2164-13-117)
Supplement: Additional file 4 — Table S2. List of eQTLs detected in each cross. Abbreviations: eQTL Chr = chromosome localisation of eQTL, type = eQTL tentative classification ('cis'/'trans' = local/distant), peak.bp = physical position of the LOD peak, inf.pb = inferior limit, sup.pb = superior limit of supporting physical interval, Add = additive effect (estimated as Xxx-Col, so that a negative allelic effect means Col up-regulated with respect to Xxx), Rsq = variance explained, Rpf = significance. [file 1471-2164-13-117-S4.XLS]

## Sheet: CviCol
Table S2. List of eQTLs detected in each cross
GST	Trait	eQTL Chr	LOD	Type	peak.bp	inf.bp	sup.bp	add.effect	Rsq	Rpf
C068	ATCG00300	1	2.71506	trans	9781624	7.08634e+06	1.06691e+07	0.536713	8.27402	0.000399452
C083	Nogene	1	3.47958	trans	6.65345e+06	4.83144e+06	9.19699e+06	0.351303	8.38257	0.00027963
C171	ATCG00800	1	3.66731	trans	6.11234e+06	4.72569e+06	8385006	0.852492	9.32507	0.000130474
CATMA1A00140	AT1G01150	5	2.71092	trans	2.25434e+07	2.14707e+07	2.3868e+07	-0.0674351	7.85559	0.000430476
CATMA2A00820	AT2G01760	2	2.5633	cis	592610	592610	1478840	0.12313	7.77849	0.000460712
CATMA1A00460	AT1G01470	1	2.78231	trans	3.51618e+06	2211522	5.57172e+06	-0.202449	6.43904	0.00135555
CATMA1A00690	AT1E00750	3	3.17526	trans	4.67758e+06	2.54698e+06	6.29393e+06	-0.0841078	7.87621	0.000482314
CATMA1A00860	AT1G01830	3	2.60965	trans	3.34046e+06	2.26626e+06	5.73147e+06	-0.0703322	7.2852	0.00080349
CATMA1A01100	AT1G02110	5	2.99552	trans	2.2758e+07	2.14707e+07	2.42443e+07	0.21936	8.05253	0.00036192
CATMA2A00700	AT2G01650	2	2.65638	cis	592610	592610	1.60544e+06	0.122008	7.91171	0.000409717
CATMA1A02720	AT1G03870	1	3.14958	cis	592939	592939	2.07664e+06	-0.299846	8.87894	0.000166121
CATMA2A00390	AT2G01320	2	2.98622	cis	592610	592610	1921955	0.186241	8.97068	0.000160939
CATMA1A01200	AT1G02220	1	3.23452	cis	592939	592939	1.40223e+06	0.130532	9.14478	0.000131117
CATMA1A01790	AT1G02860	5	3.01844	trans	2.2758e+07	2.16393e+07	2.46205e+07	-0.0813536	7.8066	0.00044945
CATMA1A01910	AT1G03040	1	3.96878	trans	4.02355e+06	3.09337e+06	5.57172e+06	0.239761	10.2885	4.71941e-05
CATMA1A02060	AT1G03170	2	2.75476	trans	7.13073e+06	5.02584e+06	9.56002e+06	-0.120708	6.52009	0.00144497
CATMA1A02110	AT1G03250	3	2.66746	trans	1901320	580137	3.43356e+06	-0.169894	8.1546	0.00037914
CATMA1A02260	AT1G03370	1	3.45336	trans	11160050	1.00082e+07	1.21021e+07	-0.191158	9.9782	6.96309e-05
CATMA1A02290	AT1G03400	3	3.21548	trans	1.8601e+07	1.64458e+07	2.0333e+07	0.216107	6.37901	0.00113346
CATMA1A02290	AT1G03400	1	3.82171	trans	1.07635e+07	8.16856e+06	12294768	-0.257467	9.09328	0.000114544
CATMA1A01183	AT1G02190	1	3.80665	cis	592939	592939	1.53711e+06	0.151354	11.1181	2.23867e-05
CATMA1A01370	AT1G02380	1	6.56577	cis	592939	592939	1.40223e+06	-0.140057	18.459	2.42358e-08
CATMA4A00070	AT4G00050	4	7.52966	cis	11691	11691	447618	-0.478385	19.7857	1.47927e-08
CATMA1A02710	AT1G03850	1	2.7023	trans	5.25446e+06	3.2625e+06	7.51923e+06	-0.201695	6.11296	0.00217751
CATMA3A00200	AT3G01210	3	2.6827	cis	580137	580137	3.34046e+06	0.231154	8.02323	0.000523911
CATMA1A02840	AT1G03970	4	2.60873	trans	1.11164e+07	8.65533e+06	1.25793e+07	0.150006	6.98679	0.000854907
CATMA1B01183	AT1G02190	1	7.21903	cis	592939	592939	1.67199e+06	0.448695	20.2287	1.16419e-09
CATMA1A03107	AT1G04250	1	3.21327	trans	5592874	4.30267e+06	7.51923e+06	0.421683	8.6969	0.000225854
CATMA5A01640	AT5G02560	5	2.60818	cis	576456	576456	1.38825e+06	-0.206161	7.69889	0.000538504
CATMA1A03150	AT1G04310	5	2.67514	trans	22414701	2.13865e+07	2.39621e+07	0.141289	8.06694	0.000357353
CATMA5A02645	AT5G03470	5	2.66185	cis	576456	576456	1.38825e+06	-0.0827333	7.33953	0.000735854
CATMA1A03560	AT1G04760	2	3.11009	trans	4263347	1.54214e+06	5.88672e+06	-0.10503	9.05646	0.000156893
CATMA1A03660	AT1G04840	5	2.69965	trans	13614326	1.08742e+07	1.59642e+07	0.0801778	8.33569	0.000269177
CATMA1A04050	AT1G05205	3	2.80638	trans	3247359	580137	5.04335e+06	-0.156463	8.79613	0.000155848
CATMA1A04190	AT1G05310	1	4.7974	trans	2.84857e+06	2211522	3.6853e+06	-0.136493	13.068	3.54258e-06
CATMA4C42003	AT4G00270	4	10.8647	cis	108564	11691	544490	-0.404033	25.4503	6.25889e-11
CATMA2A04130	AT2G05260	2	3.02748	cis	592610	592610	1921955	0.228987	8.78002	0.000156901
CATMA1A04450	AT1G05540	5	3.67344	trans	23115566	2.19764e+07	2.43383e+07	0.247828	10.481	4.73066e-05
CATMA4A01820	AT4G01600	4	4.22518	cis	302309	11691	1.24414e+06	-0.155788	9.97777	9.19804e-05
CATMA1A04720	AT1G05720	2	3.40405	trans	3041384	2.04856e+06	6.13269e+06	-0.22075	9.90725	7.83396e-05
CATMA5A02390	AT5E02380	5	3.02513	cis	576456	576456	1.38825e+06	-0.170583	8.55489	0.000255628
CATMA5A00530	AT5G01470	5	3.03843	cis	576456	576456	1.56864e+06	0.165352	9.7806	8.7546e-05
CATMA5C64031	AT5G02710	5	3.12688	cis	576456	576456	2.54717e+06	0.164122	8.44991	0.000214036
CATMA5A01710	AT5G02620	5	3.13622	cis	576456	576456	1.56864e+06	0.186503	9.80504	8.56894e-05
CATMA3A01560	AT3G02600	3	2.83796	cis	580137	580137	3.34046e+06	0.213423	8.38321	0.000270397
CATMA3A01540	AT3G02570	3	3.23615	cis	580137	580137	2.54698e+06	-0.328659	8.91998	0.000188606
CATMA1A05430	AT1G06390	1	3.23684	trans	5.25446e+06	3.2625e+06	7.51923e+06	0.327235	8.20557	0.000346555
CATMA1A01755	AT1G02820	1	9.1506	cis	592939	592939	1.26735e+06	-0.546373	23.7947	2.05347e-10
CATMA1A06000	AT1G06930	5	2.59404	trans	1.91533e+07	1.6683e+07	2.02925e+07	-0.0660645	7.05689	0.000835513
CATMA1A06140	AT1G07070	3	2.91972	trans	1.84153e+06	580137	2.8277e+06	0.302807	8.28752	0.000337952
CATMA2A03640	AT2G04690	2	3.07088	cis	592610	592610	1.85865e+06	0.240218	9.24474	0.000126278
CATMA3A01830	AT3G02900	3	3.33852	cis	580137	580137	1.69205e+06	-0.268293	9.54059	9.71523e-05
CATMA1A06460	AT1G07390	5	3.701	trans	2.05713e+06	756854	3.1298e+06	-0.0952576	8.97004	0.00016103
CATMA1A06520	AT1G07450	1	2.71296	trans	28454383	2.72509e+07	2.97176e+07	-0.0377305	6.49245	0.00153519
CATMA5A02430	AT5G03320	5	3.53603	cis	576456	576456	1.20785e+06	-0.144646	7.11178	0.000444712
CATMA1A06700	AT1G07630	3	2.80032	trans	9.46618e+06	8.14736e+06	1.05405e+07	-0.0832125	7.61664	0.00050914
CATMA1A06710	AT1G07650	4	2.73631	trans	11878132	1.07702e+07	1.26888e+07	0.158251	5.60934	0.00192845
CATMA1D02499	AT1G03230	1	14.3322	cis	592939	592939	1.40223e+06	-0.350832	35.1004	1.2501e-15
CATMA1A06715	AT1G07650	4	2.59949	trans	9.2929e+06	6.77818e+06	1.13472e+07	0.0838014	7.20092	0.000765773
CATMA1A06750	AT1G07700	3	3.07239	trans	8.85073e+06	7.38213e+06	1.05405e+07	0.250712	6.86547	0.000989632
CATMA3A01295	AT3G02310	3	3.37211	cis	580137	580137	2.54698e+06	0.305978	8.76	0.000124076
npcRNA002	npcRNA002	1	5.23653	cis	862703	592939	2.07664e+06	0.227006	13.7393	2.05812e-06
CATMA1A06850	AT1G07820	1	2.91413	trans	19477618	1.74194e+07	2.03309e+07	-0.278657	8.55838	0.000220888
CATMA1A06860	AT1G07830	2	3.47118	trans	3041384	1478840	5.76374e+06	-0.237626	10.2	6.05763e-05
CATMA1A06920	AT1G07950	1	2.84927	trans	5592874	3.60074e+06	7.8439e+06	-0.148232	8.48807	0.000270959
CATMA2A01390	Nogene	2	3.61019	cis	592610	592610	1.66875e+06	0.161994	10.4568	4.30116e-05
CATMA1A06940	AT1G07980	1	2.61173	trans	4.19691e+06	3.00881e+06	6.22056e+06	0.185337	7.36841	0.000634258
CATMA4A01300	AT4G01130	4	5.58814	cis	350745	11691	1.16879e+06	-0.135231	10.9076	2.36851e-05
CATMA1A07370	AT1G08390	1	3.15295	trans	7.08634e+06	4.93719e+06	9781624	0.19676	7.29527	0.000821512
CATMA1A07430	AT1G08460	1	2.80468	trans	1.76464e+07	1.5811e+07	1.99309e+07	-0.262586	6.46582	0.00140911
CATMA1A07435	AT1G08465	1	4.09266	trans	5.78767e+06	4.72569e+06	8.06034e+06	0.192311	11.7537	1.53469e-05
CATMA1A07495	AT1G08560	1	2.56643	trans	5.57172e+06	3.6853e+06	7.41101e+06	-0.317847	7.16932	0.000853075
CATMA1A07498	AT1G08570	1	3.54289	trans	592939	592939	1.67199e+06	-0.0841003	10.7089	3.23578e-05
CATMA2A02030	AT2G03120	2	3.63143	cis	592610	592610	1.66875e+06	0.325007	10.6483	3.62567e-05
CATMA5A01350	AT5G02270	5	3.62257	cis	576456	576456	1.29805e+06	-0.196968	10.9759	3.05716e-05
CATMA5A01365	AT5G02280	5	3.70662	cis	576456	576456	1.20785e+06	-0.281133	10.4003	5.07883e-05
CATMA1A07820	AT1G08980	4	5.68279	trans	1.24697e+07	1.11164e+07	1.37924e+07	-0.139709	14.1574	1.51539e-06
CATMA1A03040	AT1G04170	1	5.71935	cis	862703	592939	1.94176e+06	-0.533427	14.9942	6.44285e-07
CATMA4A00470	AT4G00400	4	23.6762	cis	350745	108564	544490	-0.701358	41.2296	2.84996e-19
CATMA2A00920	AT2G01860	2	3.64821	cis	592610	592610	1.66875e+06	-0.274979	9.88832	7.13474e-05
CATMA1A08400	AT1G09540	5	2.63754	trans	937251	576456	2.64518e+06	-0.0885213	7.37751	0.000711975
CATMA3A00530	AT3G01520	3	3.67964	cis	580137	580137	1.2436e+06	-0.434359	10.3956	4.54257e-05
CATMA1A08480	AT1G09630	2	3.11786	trans	3041384	1.60544e+06	5.64076e+06	-0.167182	9.22534	0.000142366
CATMA4A01640	AT4G01440	4	5.80495	cis	399181	11691	1.84692e+06	-0.2391	14.9987	6.98046e-07
CATMA1A08670	AT1G09815	5	2.90999	trans	19316305	1.76395e+07	2.08615e+07	0.217517	7.98527	0.000367295
CATMA1A08680	AT1G09820	1	2.66471	trans	5592874	3.60074e+06	7.8439e+06	-0.12834	7.96798	0.000426154
CATMA5C64033	AT5G02820	5	3.90081	cis	576456	576456	1.38825e+06	0.255183	11.4246	2.05519e-05
CATMA1A08840	AT1G09970	3	2.85563	trans	9747530	8.58697e+06	1.10518e+07	0.26256	8.57332	0.000217975
CATMA1A00160	AT1G01170	1	5.8857	cis	862703	592939	1.94176e+06	-0.347059	15.4836	4.08102e-07
CATMA4A01520	AT4G01320	4	11.1714	cis	447618	60127.3	1.16879e+06	0.337243	27.5468	2.80233e-12
CATMA3A01970	AT3G03070	3	3.70961	cis	580137	580137	1.84153e+06	-0.374267	9.31711	0.000175065
CATMA4A01110	AT4G00970	4	12.0404	cis	447618	60127.3	1.0181e+06	-0.285819	28.1702	1.43761e-12
CATMA2D02731	AT2G02390	2	4.98654	cis	592610	592610	1.54214e+06	-0.391518	14.0433	1.68275e-06
CATMA1A02570	AT1G03710	1	10.3701	cis	862703	592939	1.80688e+06	0.497207	26.2576	9.37788e-12
CATMA1A09070	AT1G10200	1	3.8855	trans	5.67945e+06	3.60074e+06	7.95212e+06	0.370624	10.8663	3.36793e-05
CATMA1A09145	AT1G10290	5	3.33756	trans	14766014	1.36586e+07	16323599	0.278138	9.29616	0.000120656
CATMA1A09190	AT1G10340	4	2.88608	trans	1.16935e+07	9.2929e+06	1.41978e+07	0.119434	8.57856	0.000227579
CATMA1A09200	AT1G10350	3	3.10884	trans	3526654	1901320	5.73147e+06	0.320349	7.54748	0.000640697
CATMA1A09470	AT1G10600	4	2.67857	trans	8929959	6.6332e+06	1.03137e+07	-0.342665	5.50967	0.00338741
CATMA1A02530	AT1G03650	1	14.221	cis	862703	592939	1.53711e+06	0.366889	32.0453	1.64083e-14
CATMA1A09510	AT1E10510	4	3.01361	trans	1.13472e+07	8.95264e+06	1.37924e+07	0.141629	7.59297	0.00054243
CATMA1A09580	AT1G10700	5	2.83874	trans	3.51278e+06	2.05713e+06	6.14751e+06	0.214048	7.70339	0.000524065
CATMA5A00460	AT5G01390	5	3.93205	cis	576456	576456	1.47844e+06	-0.129439	10.3675	5.22753e-05
CATMA2A02665	AT2G03760	2	5.20844	cis	592610	592610	1.54214e+06	-0.10718	12.9991	7.38872e-06
CATMA1A09850	AT1G10960	1	2.711	trans	2.80031e+07	2.63039e+07	2.97997e+07	0.263227	6.63481	0.00135676
CATMA1A09920	AT1G11050	5	2.87551	trans	13614326	1.183e+07	1.57245e+07	0.0924059	8.21247	0.000300276
CATMA1A10030	AT1G11130	3	2.61177	trans	3.43356e+06	697333	5.87209e+06	-0.0710226	6.60782	0.00144138
CATMA1A10260	AT1G11330	1	2.79664	trans	2.85394e+07	2.75733e+07	2.93892e+07	0.0889175	8.77748	0.000210523
CATMA1A10270	AT1G11340	3	2.58271	trans	1.84153e+06	580137	2968064	-0.101891	7.01228	0.00101684
CATMA3A01357	AT3G02390	3	4.39872	cis	580137	580137	1.2436e+06	-0.140343	11.8558	1.22781e-05
CATMA1A10620	AT1G11620	1	3.18467	trans	592939	592939	1.40223e+06	-0.07167	9.28603	0.000115612
CATMA1A10720	AT1G11720	5	2.79544	trans	2.2901e+07	2.18079e+07	2.44324e+07	0.214581	7.6887	0.000543292
CATMA2A01304	AT2G02370	2	6.23459	cis	592610	592610	1.79535e+06	0.137988	16.7969	1.30401e-07
CATMA1A10820	AT1G11800	4	2.56358	trans	1.07702e+07	9.40632e+06	1.30175e+07	0.192441	4.62778	0.00549561
CATMA1A10820	AT1G11800	3	3.0744	trans	1901320	580137	2968064	-0.190309	5.65938	0.00220747
CATMA1A10820	AT1G11800	1	3.95161	trans	6.76167e+06	4.72569e+06	9.35939e+06	-0.207337	7.96105	0.00031155
CATMA3A01460	AT3G02510	3	5.06982	cis	580137	580137	1.84153e+06	0.226572	15.2342	8.44103e-07
CATMA1A10890	AT1G11880	5	6.97035	trans	1.15114e+07	9.66184e+06	1.37694e+07	0.159293	17.6515	5.25944e-08
CATMA3C57101	AT3G06660	3	5.62998	cis	580137	580137	2.54698e+06	0.240668	14.8867	1.03781e-06
CATMA1A02440	AT1G03550	1	21.5187	cis	862703	592939	1.40223e+06	-0.269541	44.22	3.87432e-21
CATMA4A02100	AT4G01880	4	3.45937	cis	496054	11691	1.84692e+06	-0.195877	9.71518	8.32086e-05
CATMA4C42020	AT4G01030	4	4.91438	cis	496054	11691	1.54553e+06	0.168304	11.4854	1.19941e-05
CATMA1C71028	AT1G03106	1	31.0004	cis	997585	592939	1.53711e+06	1.25687	55.6672	8.0969e-29
CATMA3A01230	AT3G02250	3	7.24281	cis	580137	580137	1.2436e+06	0.3783	15.1105	3.7031e-07
CATMA1A11460	AT1G12450	1	3.23147	trans	7.19456e+06	4.93719e+06	9.68419e+06	0.115694	8.82481	0.000192313
CATMA3A03370	AT3G04400	3	7.39225	cis	580137	580137	1.54256e+06	-0.63001	19.727	1.72319e-08
CATMA3A00060	AT3G01040	3	8.84183	cis	580137	580137	1.39308e+06	-0.262219	23.0593	1.37243e-10
CATMA4A02070	AT4G01850	4	5.47448	cis	496054	108564	1.69622e+06	0.307653	13.6806	2.34537e-06
CATMA1A11740	AT1G12760	1	2.90376	trans	2211522	1.13247e+06	2991901	-0.165311	7.99157	0.000381889
CATMA5A02070	AT5G02970	5	4.27499	cis	576456	576456	1.38825e+06	-0.14873	12.5526	7.53009e-06
CATMA1A12020	AT1G13040	5	2.78981	trans	13614326	1.05556e+07	1.58443e+07	0.0692582	8.42265	0.000249183
CATMA1C71069	AT1G06630	1	3.42699	cis	1.13247e+06	592939	2.9282e+06	-0.114872	9.11716	0.000134382
CATMA5A00800	AT5G01750	5	4.73293	cis	576456	576456	2.25315e+06	-0.555198	14.0129	2.02462e-06
CATMA4C42048	AT4G01940	4	2.57523	cis	544490	11691	2.07296e+06	-0.266615	7.44896	0.000615697
CATMA3C57036	AT3G03090	3	8.92367	cis	580137	580137	1.39308e+06	-0.253064	24.3916	1.16215e-10
CATMA2C47019	AT2G02360	2	10.3606	cis	592610	592610	1.16233e+06	-0.326037	26.6661	7.12952e-12
CATMA1A03130	AT1G04290	1	4.12679	cis	1.26735e+06	592939	2.53004e+06	-0.273557	10.0299	5.94916e-05
CATMA5A00860	AT5G01800	5	5.0498	cis	576456	576456	1.11765e+06	-0.265995	13.9452	2.15261e-06
CATMA1A12790	AT1G13820	2	3.20745	trans	7.13073e+06	5.02584e+06	9.56002e+06	0.195811	8.72967	0.000209071
CATMA2C47049	AT2G04020	2	11.4194	cis	592610	592610	1.09903e+06	-0.207445	28.9807	5.98688e-13
CATMA1A12940	AT1G13990	5	2.65734	trans	3.89576e+06	1.86111e+06	6.66515e+06	-0.0792187	6.53322	0.00148183
CATMA1A12960	AT1G14000	1	2.65442	trans	2.62445e+07	24795166	2.78956e+07	-0.143157	5.63745	0.00284053
CATMA1A04670	AT1G05670	1	2.91747	cis	1.40223e+06	592939	3.43162e+06	0.0729632	5.36359	0.00373744
CATMA4A01650	AT4G01450	4	12.576	cis	544490	205436	1.0181e+06	-0.736834	32.2471	1.58788e-14
CATMA1A13300	AT1G14290	3	3.52659	trans	1901320	580137	2.8277e+06	0.29102	5.19655	0.00406965
CATMA5A02610	AT5G03440	5	5.16881	cis	576456	576456	1.29805e+06	-0.188088	13.7852	2.48751e-06
CATMA4A01100	AT4G00960	4	14.8075	cis	544490	205436	1.09345e+06	0.304131	34.723	1.4787e-15
CATMA2A02680	AT2G03780	2	12.3923	cis	592610	592610	1035725	0.488669	31.68	3.01752e-14
CATMA1A13385	AT1G14370	1	2.88052	trans	28454383	2.71434e+07	2.9143e+07	-0.185577	8.41934	0.000287683
CATMA1A13600	AT1G14580	5	2.63715	trans	2.23136e+07	2.00356e+07	2.3868e+07	-0.14605	7.00904	0.000906473
CATMA4C42022	AT4G01040	4	16.4611	cis	544490	253873	1.09345e+06	-0.439269	38.3549	1.11242e-17
CATMA4A00800	AT4G00750	4	3.32274	cis	592927	11691	1.54553e+06	0.279597	8.95783	0.000162778
CATMA1A13750	AT1G14700	1	2.79896	trans	28454383	2.72509e+07	29898175	0.00017849	5.02753	0.005486
CATMA1A04230	AT1G05350	1	2.6245	cis	1.53711e+06	592939	3.17794e+06	-0.163236	6.51067	0.00140466
CATMA5A00510	AT5G01450	5	5.62698	cis	576456	576456	1.02745e+06	-0.243703	15.1182	7.4081e-07
CATMA1A13910	AT1G14880	3	3.13839	trans	1.77001e+07	1.58679e+07	1.98381e+07	0.99859	5.43136	0.0017345
CATMA1A13910	AT1G14880	1	3.38427	trans	1.05747e+07	7.95212e+06	12294768	-1.08987	7.74544	0.00020466
CATMA1A13910	AT1G14880	4	6.14602	trans	1.13472e+07	1.04271e+07	1.27984e+07	1.31804	12.4105	3.59219e-06
CATMA1A13980	AT1G15000	5	4.00469	trans	1.43231e+07	1.183e+07	1.65632e+07	0.239699	10.7899	3.19466e-05
CATMA1A14030	AT1G15040	1	2.64971	trans	3.09337e+06	1.40223e+06	4.93719e+06	-0.0954716	7.41646	0.000583206
CATMA3C57018	AT3G02180	3	22.0086	cis	580137	580137	814529	-1.24721	42.0756	9.45854e-22
CATMA5A00660	AT5G01610	5	6.81997	cis	576456	576456	1.29805e+06	-0.212514	18.1223	4.56463e-08
CATMA1A14565	AT1G15550	1	2.81456	trans	3.85443e+06	2.07664e+06	4.93719e+06	-0.157694	7.72791	0.000461365
CATMA2A00460	AT2G01400	2	13.7137	cis	592610	592610	1035725	0.466641	33.5919	3.39279e-15
CATMA1A14700	Nogene	5	2.94502	trans	22414701	2.14707e+07	2.33037e+07	-0.0708994	8.16551	0.00032762
CATMA3A01480****	AT3G02520	3	26.242	cis	580137	580137	884847	-0.845874	55.2768	3.4447e-27
CATMA1A14830	AT1G15790	1	2.57394	trans	1.10468e+07	8.5474e+06	1.23865e+07	-0.119164	7.51421	0.000361279
CATMA2A00680	AT2G01630	2	16.3502	cis	592610	592610	972423	0.827139	38.9468	5.30359e-18
CATMA1A14870	AT1G15825	5	2.79295	trans	1.44338e+07	1.15114e+07	1.69227e+07	0.125552	7.63204	0.000314673
CATMA1A06925	AT1G07960	1	2.9109	cis	1.53711e+06	592939	3.51618e+06	-0.185168	7.74475	0.000474601
CATMA5A00650	AT5G01590	5	8.41053	cis	576456	576456	1.29805e+06	-0.47075	22.1569	9.38402e-10
CATMA1A06520	AT1G07450	1	2.97062	cis	1.53711e+06	592939	3.2625e+06	-0.132958	6.98537	0.000925532
CATMA3A01630	AT3G02670	3	26.9055	cis	580137	580137	884847	-0.649582	38.2617	1.2604e-21
CATMA5A01340	AT5G02260	5	9.17715	cis	666655	576456	1.20785e+06	-0.349186	23.4629	2.56754e-10
CATMA3A00960	AT3G01980	3	4.53653	cis	697333	580137	1.69205e+06	-0.279152	12.2613	8.51731e-06
CATMA1A15073	AT1G16060	5	4.10455	trans	1.47844e+06	666655	2.8412e+06	0.149048	11.4	1.84986e-05
CATMA2C47027	AT2G02770	2	20.4638	cis	592610	592610	909121	-0.311448	45.2148	5.93343e-21
CATMA3A00290	AT3G01310	3	4.65602	cis	697333	580137	1.84153e+06	0.434042	15.1608	9.21677e-07
CATMA1A06195	AT1G07140	1	3.19032	cis	1.67199e+06	592939	2.84857e+06	-0.516935	8.56573	0.000230171
CATMA2A03600	AT2G04650	2	2.84687	cis	655912	592610	1.98526e+06	-0.0714294	8.60242	0.000222835
CATMA4C42035	AT4G01580	4	4.95695	cis	641363	157000	1.62087e+06	-0.222774	13.293	3.34072e-06
CATMA3A06056	AT3G06860	3	4.846	cis	697333	580137	2.26626e+06	0.375065	7.88054	0.000556663
CATMA1A15400	AT1G16410	1	3.66548	trans	2.8218e+07	2.64227e+07	2.97176e+07	0.410648	11.4476	9.4413e-06
CATMA1A15400	AT1G16410	5	4.92889	trans	2.74319e+06	1586683	3.70427e+06	0.480029	4.5833	0.0041839
CATMA1A15400	AT1G16410	4	6.42074	trans	1.09345e+06	205436	1.92226e+06	0.490419	10.1476	2.82541e-05
CATMA1A15410	AT1G16420	3	3.28707	trans	16373519	1.27773e+07	1.84773e+07	0.210363	9.56757	9.48554e-05
CATMA4C42040	AT4G01740	4	5.06958	cis	641363	253873	1.54553e+06	-0.134516	13.8448	2.01827e-06
CATMA4A02720	AT4G02420	4	5.26771	cis	641363	205436	1.54553e+06	-0.2903	13.0302	5.68919e-07
CATMA4A00460	AT4G00390	4	6.37621	cis	641363	108564	1.31949e+06	0.153507	16.8092	1.28901e-07
CATMA1A15490	AT1G16520	2	2.75901	trans	3041384	1478840	6.50076e+06	-0.168216	7.84738	0.000473283
CATMA5A01370	AT5G02310	5	3.39836	cis	756854	576456	2.74319e+06	0.198354	9.9829	7.33062e-05
CATMA5A03540	AT5G04330	5	3.59928	cis	756854	576456	1586683	-0.122376	10.2478	3.54055e-05
CATMA3A00500	AT3G01510	3	5.87615	cis	697333	580137	1.69205e+06	0.335667	17.0995	9.8046e-08
CATMA5A01800	AT5G02710	5	5.02613	cis	756854	576456	1.47844e+06	-0.433559	13.7191	2.64058e-06
CATMA5A01900	AT5G02820	5	11.5647	cis	756854	576456	1.56864e+06	0.40663	29.5473	4.60981e-13
CATMA1A03540	AT1G04710	1	4.03145	cis	1.67199e+06	592939	2.9282e+06	-0.275253	11.0469	2.53865e-05
CATMA5A02460	AT5G03350	5	15.3852	cis	847053	576456	1.38825e+06	-1.8628	26.75	4.41031e-15
CATMA5A02410	AT5G03300	5	15.3931	cis	847053	576456	1.29805e+06	-0.649657	35.1749	8.23512e-16
CATMA1A16070	AT1G17070	5	2.72015	trans	13614326	1.05556e+07	1.58443e+07	0.168942	7.90623	0.000393947
CATMA2A03530	AT2G04550	2	2.95977	cis	655912	592610	1.98526e+06	0.215303	9.05716	0.000149086
CATMA1A16150	AT1G17147	2	3.09007	trans	10249585	8.10133e+06	1.13199e+07	0.167467	8.38978	0.0002817
CATMA2A02510	AT2G03590	2	5.37506	cis	655912	592610	1.85865e+06	0.115942	14.888	7.73287e-07
CATMA2A01645	AT2G02760	2	5.62883	cis	655912	592610	1921955	-0.523481	15.5497	5.76412e-07
CATMA3C57034	AT3G03070	3	6.07619	cis	697333	580137	1.39308e+06	-0.426378	18.2884	5.7489e-08
CATMA4A02145	AT4G01900	4	7.75216	cis	641363	205436	1.39483e+06	-0.494429	21.6894	1.15578e-09
CATMA1A16250	AT1G17240	1	3.25915	trans	3.2625e+06	2.37078e+06	5.25446e+06	-0.0850544	8.61574	0.000200085
CATMA2A00200	AT2G01090	2	19.1861	cis	719214	592610	1.16233e+06	-0.955224	42.4852	5.4411e-20
CATMA2A02470	AT2G03530	2	8.90814	cis	782516	592610	1478840	-0.306816	21.6	1.26304e-09
CATMA3C57081	AT3G05165	3	6.53114	cis	697333	580137	1.39308e+06	-0.45929	19.3782	1.11168e-08
CATMA4C42032	AT4G01510	4	2.65704	cis	716710	60127.3	4.20898e+06	-0.111572	7.15492	0.000797378
CATMA1A16765	AT1G17745	2	2.72062	trans	1.80954e+07	1.59443e+07	18753024	0.282568	7.61801	0.00048737
CATMA3A01355	AT3G02380	3	8.72089	cis	697333	580137	1.39308e+06	-0.46797	21.8625	2.09215e-09
CATMA1A16830	AT1G17800	4	2.72208	trans	2133235	1.24414e+06	5.1742e+06	-0.0705454	7.59902	0.000517148
CATMA1A16955	AT1G17950	3	2.64523	trans	5140894	2968064	6.43454e+06	-0.0722723	8.20047	0.00036439
CATMA3A01180	AT3G02180	3	36.8833	cis	697333	580137	814529	-1.31525	53.5612	5.33861e-32
CATMA5A02120	AT5G03010	5	7.20033	cis	937251	576456	2.35116e+06	0.343512	20.0184	7.51532e-09
CATMA1A17250	AT1G18265	1	12.8883	trans	2.2692e+07	22181333	2.33304e+07	0.286299	27.7102	3.27693e-12
CATMA1A17300	AT1G18290	1	4.07389	trans	2.24367e+07	2.05476e+07	2.38262e+07	-0.281801	11.5621	1.81919e-05
CATMA1A17330	AT1G18310	3	3.40276	trans	3.61975e+06	2.26626e+06	6.15331e+06	-0.0890306	8.00586	0.000431179
CATMA1A17380	AT1G18360	1	2.66008	trans	2.58287e+07	2.42233e+07	2.67792e+07	-0.220848	7.43156	0.000575416
CATMA1A17390	AT1G18370	1	10.6965	trans	2.25644e+07	2.13645e+07	2.32027e+07	-0.492153	23.8802	1.68963e-10
CATMA1A17730	AT1G18700	1	17.8936	trans	2.32027e+07	2.25644e+07	2.35085e+07	0.602875	38.6503	6.00642e-18
CATMA1A17760	AT1G18710	1	3.64618	trans	2.32027e+07	2.05476e+07	2.41439e+07	0.159115	10.0602	5.79002e-05
CATMA1A17820	AT1G18770	1	3.76739	trans	23381469	2.2309e+07	2.44616e+07	-0.0869295	11.6692	1.36089e-05
CATMA1A17860	AT1G18810	4	2.56728	trans	7459702	6.19825e+06	8929959	-0.283641	7.21705	0.000834414
CATMA1A17930	AT1G18870	1	3.25334	trans	2.39056e+07	2.13645e+07	2.55579e+07	-0.115439	8.15083	0.000317149
CATMA1A17990	AT1G18950	1	29.8215	trans	2.32027e+07	2.28197e+07	2.38262e+07	-0.94419	54.8016	2.63491e-27
CATMA1A18000	AT1G18960	1	10.3234	trans	2.30751e+07	2.24367e+07	2.38262e+07	-0.946966	26.8233	5.14986e-12
CATMA1A18010	AT1G18980	1	23.6123	trans	2.3588e+07	2.29474e+07	2.39056e+07	0.535933	48.8716	4.72193e-24
CATMA1A18060	AT1G19025	3	3.31235	trans	15116688	1.08341e+07	1.63013e+07	-0.0781801	9.85046	8.69869e-05
CATMA1A18070	AT1G19025	1	3.74368	trans	23381469	2.25644e+07	2.44616e+07	-0.135012	10.1873	5.1674e-05
CATMA1A18080	AT1G19025	1	5.25133	trans	2.29474e+07	22181333	2.38262e+07	0.156872	12.0366	7.23109e-06
CATMA1A18125	AT1G19090	4	4.62568	trans	3833156	942751	4.96932e+06	0.176585	13.3887	3.0615e-06
CATMA1A18130	AT1G19100	1	3.59284	trans	23381469	2.2309e+07	2.43822e+07	-0.157099	10.7432	3.13746e-05
CATMA1A18160	AT1G19115	1	3.24143	trans	23381469	2.16368e+07	2.43822e+07	0.158842	10.339	2.25404e-05
CATMA1A18160	AT1G19115	4	3.24766	trans	1.1001e+07	9.2929e+06	1.24697e+07	0.176382	9.24245	5.8322e-05
CATMA1A18170	AT1G19120	1	3.97545	trans	2.3588e+07	22181333	2.46999e+07	-0.148361	9.63741	8.88168e-05
CATMA1A18260	AT1G19220	1	3.41223	trans	23381469	2.2309e+07	2.42233e+07	-0.19065	9.21233	0.00012346
CATMA4A01930	AT4G01730	4	8.0045	cis	716710	205436	1.62087e+06	-0.252051	21.2767	1.73915e-09
CATMA4A01210	AT4G01030	4	6.53562	cis	1.09345e+06	253873	1.92226e+06	0.337254	15.1799	5.90224e-07
CATMA5A02500	AT5G03370	5	34.5047	cis	1.02745e+06	756854	1.38825e+06	-0.838841	41.2966	1.57083e-21
CATMA1A18695	AT1G19670	5	2.85589	trans	937251	576456	2.44917e+06	0.285425	7.01196	0.000977967
CATMA3A02830	AT3G03860	3	4.64687	cis	884847	580137	1.84153e+06	-0.272619	14.4674	1.13967e-06
CATMA1A18780	AT1G19770	3	3.95923	trans	5.59086e+06	3247359	7.49587e+06	0.237662	9.87765	8.49485e-05
CATMA1A18950	AT1G19960	2	2.87164	trans	1.86013e+07	1.71507e+07	18753024	0.490926	4.52902	0.00177651
CATMA1A18950	AT1G19960	4	6.42907	trans	1.13472e+07	1.00868e+07	1.27984e+07	0.708209	10.3353	3.94198e-06
CATMA4C42045	AT4G01915	4	20.5183	cis	1.09345e+06	641363	1.62087e+06	-0.321797	41.1357	3.22101e-19
CATMA3A02880	AT3G03910	3	6.01668	cis	884847	580137	1.69205e+06	-0.152721	16.7765	1.32932e-07
CATMA1A19070	AT1G20070	1	2.98653	trans	2.84857e+06	727821	4.10811e+06	0.530936	8.18289	0.000200668
CATMA1A19070	AT1G20070	2	3.01875	trans	1.78424e+07	1.56709e+07	18753024	0.57573	8.82053	0.00011661
CATMA2A02595	AT2G03710	2	12.4088	cis	782516	592610	1.41554e+06	-0.474254	29.6025	3.03741e-13
CATMA1A19270	AT1G20270	3	3.1372	trans	5140894	3.34046e+06	6.43454e+06	-0.091569	8.24549	0.00035047
CATMA1A07565	AT1G08650	1	4.34838	cis	1.67199e+06	592939	3.09337e+06	-0.470175	11.9187	1.16025e-05
CATMA4A02930	AT4G02610	4	6.37882	cis	1.16879e+06	302309	1.99761e+06	-0.32364	15.3981	4.82101e-07
CATMA1A19840	AT1G20780	5	2.82198	trans	2.26865e+07	2.13865e+07	2.3868e+07	-0.0858716	7.55654	0.000560098
CATMA1A19990	AT1G20925	1	5.26576	trans	2.35085e+07	2.2692e+07	2.4541e+07	-0.408997	12.8837	6.12224e-06
CATMA1A20220	AT1G21170	1	6.24214	trans	2.40645e+07	2.34291e+07	2.46999e+07	0.443347	11.0097	1.8809e-05
CATMA1A20510	AT1G21460	5	2.69169	trans	2.25434e+07	2.16393e+07	2.43383e+07	-0.0696286	7.51412	0.000581393
CATMA1A20520	AT1G21470	1	27.335	trans	2.41439e+07	2.37468e+07	2.44616e+07	-0.64848	40.3516	1.94832e-18
CATMA1A20550	AT1G21500	1	4.49361	trans	2.39056e+07	2.25644e+07	25324393	-0.361716	11.2085	2.06345e-05
CATMA1A20570	AT1G21520	1	3.47965	trans	2.41439e+07	2.29474e+07	2.57693e+07	-0.12999	8.19075	0.000367466
CATMA1A20720	AT1G21640	1	3.90105	trans	5.1487e+06	3.2625e+06	7.41101e+06	-0.209975	11.5641	1.81603e-05
CATMA1A20730	AT1G21650	1	4.34142	trans	2.44616e+07	2.3588e+07	25324393	-0.198375	13.0051	6.92256e-06
CATMA1A20740	AT1G21651	5	3.12068	trans	2.39621e+07	2.22293e+07	2.63259e+07	0.327152	7.32606	0.000469031
CATMA1A20740	AT1G21651	1	3.22303	trans	1.13247e+06	592939	2.29115e+06	0.351901	8.60328	0.000158716
CATMA1A20740	AT1G21651	5	3.25409	trans	6.53574e+06	4.67889e+06	8.29044e+06	0.0317066	5.38491	0.00427117
CATMA3A03785	AT3G04770	3	6.04668	cis	884847	580137	2.1259e+06	0.328336	16.8018	1.29797e-07
CATMA1A21230	AT1G22090	2	2.7308	trans	1.41554e+06	592610	3.01957e+06	0.0871565	4.49157	0.00483655
CATMA2A02870		2	13.9891	cis	782516	592610	1478840	0.272339	33.6589	3.13952e-15
CATMA1A21630	AT1G22500	4	2.57039	trans	7739901	5.98078e+06	1.00868e+07	-0.286224	5.2952	0.00397104
CATMA1A21630	AT1G22500	3	3.40824	trans	16676892	1.56512e+07	1.74913e+07	0.127753	9.33872	0.000116192
CATMA1A21650	AT1G22530	2	3.05261	trans	18179688	16837474	18753024	-0.173777	7.3961	0.000593875
CATMA5A04585	AT5G05410	5	3.34908	cis	1.11765e+06	576456	2.54717e+06	-0.122367	8.02695	0.000370169
CATMA4A03180	AT4G02830	4	3.55163	cis	1.47018e+06	544490	5.22542e+06	0.0903049	8.11267	0.000328068
CATMA1A21823	AT1G22770	3	2.77319	trans	1.39308e+06	580137	2968064	0.108188	7.44527	0.000617699
CATMA1A21920	AT1G22880	1	3.4077	trans	2.49353e+07	2.38262e+07	25635703	-0.212853	9.44524	0.000123794
CATMA1A21975	AT1G22920	1	3.02474	trans	5592874	4.19691e+06	7.62745e+06	0.523863	8.2192	0.000342465
CATMA1A22040	AT1G22985	5	2.74747	trans	2.00356e+07	1.82217e+07	2.23136e+07	-0.0765212	7.54544	0.000589929
CATMA1A22130	AT1G23060	1	3.00435	trans	2.46204e+07	2.30751e+07	25635703	-0.247899	7.98322	0.000439704
CATMA1A22140	AT1G23070	4	2.57835	trans	1.26888e+07	1.08856e+07	15019986	-0.130008	6.27253	0.00185811
CATMA1A22240	AT1G23170	1	3.50166	trans	2.78956e+07	2.62445e+07	2.93892e+07	-0.149995	11.4038	1.21629e-05
CATMA1A22240	AT1G23170	4	3.78348	trans	1.06547e+07	9.40632e+06	1.25793e+07	0.138231	5.57919	0.00184226
CATMA1A22250	AT1G23180	1	3.92391	trans	2.58881e+07	24857428	2.66603e+07	0.222491	10.7939	2.82282e-05
CATMA1A22270	AT1G23200	1	5.87156	trans	2.62445e+07	24795166	2.67792e+07	-0.368002	12.1964	7.882e-06
CATMA1A22360	AT1G23280	5	2.69494	trans	1.93934e+07	1.79889e+07	2.18922e+07	0.171908	8.00792	0.000359994
CATMA1A22680	AT1G23800	1	7.77988	trans	25324393	2.46204e+07	2.61257e+07	-0.423142	17.9607	3.53266e-08
CATMA1A22760	AT1G23890	1	3.27169	trans	2.63633e+07	2.49353e+07	2.81105e+07	-0.131351	6.18846	0.00186448
CATMA1A22765	AT1G23900	4	4.0533	trans	1.25793e+07	1.14626e+07	1.4468e+07	-0.144407	10.307	5.5136e-05
CATMA1A22780	AT1G23935	1	6.67524	trans	2.54022e+07	2.44616e+07	2.65415e+07	-0.283292	16.6498	1.24056e-07
CATMA1A22800	AT1G23960	1	4.70117	trans	2.58287e+07	2.47793e+07	2.64821e+07	-0.225321	12.6501	5.20179e-06
CATMA1A22870	AT1G24020	1	11.2709	trans	2.60069e+07	2.49353e+07	2.66009e+07	-0.723234	26.1686	8.82301e-12
CATMA1A22880	AT1G24030	1	12.0577	trans	2.60069e+07	2.46999e+07	2.65415e+07	-0.860818	26.4023	9.83688e-12
CATMA1A23030	AT1G24150	1	4.18885	trans	2.52466e+07	2.37468e+07	2.66009e+07	-0.125235	12.005	1.31235e-05
CATMA1A23130	AT1G24240	1	15.6657	trans	7.41101e+06	6.43701e+06	8385006	-0.370315	34.4362	1.57083e-15
CATMA3A02820	AT3G03855	3	10.3994	cis	884847	580137	1901320	-0.289852	14.7036	1.52659e-07
CATMA2A03590	AT2G04630	2	4.19674	cis	845819	592610	1.98526e+06	0.44292	12.1106	9.75838e-06
CATMA1A23570	AT1G24620	5	3.09295	trans	1.44338e+07	1.183e+07	1.62038e+07	0.0906187	7.1414	0.000564677
CATMA2A00530	AT2G01490	2	7.6945	cis	845819	592610	1.66875e+06	-0.352114	19.9186	6.58262e-09
CATMA1A24130	AT1G25440	1	4.39587	trans	2.68931e+06	1.13247e+06	3.76987e+06	0.332064	11.31	1.76802e-05
CATMA1A24390	AT1G26170	1	7.00817	trans	2.00643e+07	1.77221e+07	2.16368e+07	0.145892	17.7313	4.40644e-08
CATMA1A24400	AT1G26180	1	6.63604	trans	2.62445e+07	25697965	2.68386e+07	-0.187059	13.9838	1.51931e-06
CATMA1A24580	AT1G26350	1	3.67059	trans	2.72509e+07	2.62445e+07	2.86456e+07	-0.157348	10.3821	4.59755e-05
CATMA1A24600	AT1G26360	1	2.72608	trans	18433370	1.68897e+07	2.05476e+07	-0.333549	8.40084	0.000233719
CATMA1A24720	AT1G26500	1	3.5804	trans	2.58881e+07	2.52466e+07	2.68386e+07	0.346125	10.1703	4.95794e-05
CATMA2C47090	AT2G05642	2	3.83291	cis	909121	592610	2.23847e+06	0.166589	11.0083	1.61362e-05
CATMA1A24820	AT1G26590	1	2.58509	trans	2.65415e+07	25168738	2.84329e+07	-0.149854	6.51364	0.001401
CATMA1A24830	AT1G26600	1	3.96521	trans	2.65415e+07	2.57693e+07	2.83254e+07	-0.160375	9.07814	0.000146345
CATMA1A24860	AT1G26630	1	3.4926	trans	4.30267e+06	2991901	6.54523e+06	0.331869	9.21398	0.000123279
CATMA1A24910	AT1G26680	1	10.9619	trans	2.64227e+07	2.59475e+07	2.68386e+07	-0.240261	20.1723	5.14112e-09
CATMA1A24990	AT1G26761	1	3.45453	trans	25480048	2.40645e+07	2.66009e+07	0.224066	9.61777	8.15156e-05
CATMA1A25000	AT1G26780	1	6.00479	trans	2.66009e+07	2.60069e+07	2.81105e+07	-0.381299	15.1868	5.86452e-07
CATMA1A25030	AT1G26810	2	2.65199	trans	17606352	1.54887e+07	1.85169e+07	0.321803	7.79861	0.000354463
CATMA1A25030	AT1G26810	1	2.98541	trans	2.50909e+07	2.38262e+07	2.64821e+07	-0.347459	7.80892	0.000351428
CATMA1A25210	AT1E27080	5	3.10749	trans	8563029	7.53324e+06	9.73413e+06	-0.0784516	9.09866	0.000159037
CATMA1A25280	AT1G27060	1	3.0787	trans	2.64227e+07	2.50909e+07	2.81105e+07	-0.18332	6.49216	0.0014277
CATMA1A25360	AT1G27130	1	4.23164	trans	2.66009e+07	2.58881e+07	28454383	-0.115314	10.413	4.4727e-05
CATMA1A25370	AT1G27140	1	4.44274	trans	2.61851e+07	2.50909e+07	2.69574e+07	0.207097	12.2444	5.33103e-06
CATMA1A25550	AT1G27320	1	8.81863	trans	2.65415e+07	2.60069e+07	2.75733e+07	-0.289063	20.6869	3.10786e-09
CATMA1A25580	AT1G27380	1	3.6308	trans	2.6898e+07	2.59475e+07	2.8218e+07	-0.153913	9.7493	8.07261e-05
CATMA1A25670	AT1G27440	4	3.21058	trans	4.62657e+06	867404	5.43029e+06	0.136843	9.19525	0.000138864
CATMA2A02360	AT2G03440	2	14.5632	cis	909121	592610	1.54214e+06	-0.929163	32.4592	1.24729e-14
CATMA1A05040	AT1G06010	1	2.98631	cis	1.80688e+06	592939	3.6853e+06	-0.0939543	7.96776	0.000389981
CATMA1A26170	AT1G27980	3	2.66143	trans	2.68734e+06	580137	4141103	0.119682	6.49942	0.00158264
CATMA3A01150	AT3G02150	3	4.10316	cis	944640	580137	2.26626e+06	-0.16378	11.2607	2.09595e-05
CATMA1A26450	AT1G28280	1	4.42314	trans	6.65345e+06	4.72569e+06	7.95212e+06	-0.307235	10.5714	3.30054e-05
CATMA1A26580	AT1G28390	5	3.3014	trans	2.2758e+07	2.16393e+07	2.41502e+07	0.170225	7.82806	0.000441039
CATMA5A08480	AT5G09650	5	3.91386	cis	1.11765e+06	576456	3.1298e+06	0.263473	10.2456	5.19202e-05
CATMA1C71062	AT1G06010	1	6.57102	cis	1.80688e+06	727821	2991901	-0.200256	17.0779	1.00059e-07
CATMA1A26940	AT1G28960	1	2.72688	trans	1.82518e+07	1.7041e+07	2.16368e+07	-0.0940288	8.03372	0.000384826
CATMA1A27170	AT1E29130	2	2.69185	trans	8.89698e+06	6.737e+06	11457144	0.369119	5.71412	0.0019649
CATMA1A27170	AT1E29130	1	3.34723	trans	19477618	1.77221e+07	2.03309e+07	-0.387153	10.3246	3.9849e-05
CATMA1A27180	AT1G29200	4	3.18223	trans	1.23602e+07	9.97342e+06	15019986	-0.278993	7.82725	0.000441351
CATMA1A27380	AT1G29400	3	2.8281	trans	580137	580137	2968064	0.142713	7.5015	0.000753303
CATMA1A27430	AT1G29470	1	3.08676	trans	18433370	1.71924e+07	2.16368e+07	-0.158655	8.89555	0.000180728
CATMA1A27550	AT1G29600	1	6.06393	trans	1.81004e+07	1.71924e+07	1.92456e+07	-0.610966	16.8028	1.4262e-07
CATMA1A28040	AT1G30010	1	15.6496	trans	1.83274e+07	1.77221e+07	1.91005e+07	-0.347912	38.2108	1.69844e-17
CATMA1A28065	AT1G30040	2	2.6271	trans	13471565	1.26755e+07	15251700	-0.0669362	7.82665	0.000461294
CATMA1A28070	AT1G30050	1	9.10126	trans	1.84031e+07	1.76464e+07	19477618	-0.395182	24.8514	5.46848e-11
CATMA1A28170	AT1E30090	1	3.41186	trans	1.83274e+07	1.71167e+07	2.00643e+07	-0.244914	10.6931	3.69714e-05
CATMA1A28210		1	3.53606	trans	18955494	1.71167e+07	2.01976e+07	-0.197751	10.1827	5.81147e-05
CATMA1A28290	AT1G30260	1	5.70286	trans	1.80247e+07	1.71167e+07	1.96643e+07	-0.22292	16.092	2.76605e-07
CATMA1A28310	AT1G30280	1	20.2478	trans	18433370	1.79491e+07	1.91005e+07	0.808852	44.7069	3.58718e-21
CATMA1A28340	AT1G30300	1	6.39789	trans	18433370	1.75707e+07	1.93906e+07	-0.224499	17.1753	1.00602e-07
CATMA1A28386	AT1G30380	1	2.73606	trans	5.25446e+06	3.2625e+06	7.51923e+06	0.52025	7.34281	0.000733765
CATMA2A02270	AT2G03350	2	2.97481	cis	1035725	592610	2365070	-0.190628	7.91416	0.000408836
CATMA1A28540	AT1G30520	4	3.25705	trans	1.26888e+07	1.03137e+07	1.47383e+07	-0.27637	8.89665	0.000189726
CATMA5A02810	AT5G03630	5	2.83361	cis	1.20785e+06	576456	3.22554e+06	-0.222591	6.85724	0.00103586
CATMA1A04940	AT1G05900	1	8.3868	cis	1.80688e+06	997585	2.68931e+06	-0.298144	21.125	2.01996e-09
CATMA4C42074	AT4G03070	4	2.96105	cis	1.54553e+06	350745	5.27664e+06	0.224435	7.34666	0.000646584
CATMA1A04330	AT1G05430	1	9.0496	cis	1.80688e+06	1.13247e+06	2.84857e+06	-0.250942	21.4988	1.39622e-09
CATMA1A29400	AT1G31170	5	3.03457	trans	2.20607e+07	19650283	2.33977e+07	0.21507	8.62365	0.000218696
CATMA4A02670	AT4G02370	4	8.13142	cis	1.54553e+06	641363	4.20898e+06	0.414286	20.1857	4.51927e-09
CATMA5A08400	AT5G09570	5	3.66613	cis	1.20785e+06	576456	3.22554e+06	0.120754	9.09723	0.000143893
CATMA1A29520	AT1G31290	2	2.66171	trans	1.28257e+07	1.09083e+07	1.50711e+07	0.257817	8.14741	0.000348359
CATMA4A03200	AT4G02850	4	13.4362	cis	1.62087e+06	1.09345e+06	2133235	-0.892367	29.8435	1.94677e-13
CATMA3C57068	AT3G03850	3	2.88968	cis	1.09412e+06	580137	2.68734e+06	0.19934	8.49849	0.000244246
CATMA5A00580	AT5G01520	5	7.04769	cis	1.20785e+06	576456	2.25315e+06	0.20412	18.4466	2.72439e-08
CATMA4A03380	AT4G03060	4	55.8473	cis	1.62087e+06	1.24414e+06	1.84692e+06	2.30133	51.7652	5.32592e-26
CATMA1A29755	AT1G31510	3	2.60288	trans	3.71285e+06	2.26626e+06	6.15331e+06	-0.0772445	6.66607	0.00137075
CATMA1A29810	AT1G31580	1	9.09956	trans	19477618	1.82518e+07	2.00643e+07	0.350243	24.8653	4.02517e-11
CATMA3A01650	AT3G02690	3	3.34372	cis	1.09412e+06	580137	2.26626e+06	-0.398539	10.1647	5.57981e-05
CATMA1A29930	AT1G31730	5	17.8282	trans	19316305	1.85711e+07	1.97787e+07	0.879235	40.618	4.84294e-19
CATMA1A30020	AT1G31810	1	4.8422	trans	19477618	1.83274e+07	2.01976e+07	-0.265076	13.5193	2.51957e-06
CATMA1A30050	AT1G31812	1	38.5862	trans	19477618	1.88105e+07	1.99309e+07	-0.866132	68.4269	3.87068e-40
CATMA1A30070	AT1G31817	4	4.55496	trans	1.27984e+07	1.12318e+07	1.4468e+07	-0.17624	11.8145	1.45391e-05
CATMA1A30090	AT1G31830	1	25.8831	trans	19477618	1.86654e+07	1.99309e+07	-0.900624	53.8583	1.75405e-27
CATMA1A30190	AT1G31920	3	2.7739	trans	580137	580137	2.8277e+06	0.110057	8.87851	0.000174603
CATMA1A30200	AT1G31930	5	10.4481	trans	19316305	1.83382e+07	1.99072e+07	0.794468	26.4465	7.68035e-12
CATMA1A30210	AT1G31940	1	3.93757	trans	4175761	3.00881e+06	5.46597e+06	0.309739	11.3928	8.51741e-07
CATMA1A30210	AT1G31940	1	3.95273	trans	19477618	1.74194e+07	2.03309e+07	-0.309979	12.4922	2.81979e-07
CATMA1A30210	AT1G31940	5	7.12397	trans	1.86875e+07	1.70425e+07	1.97787e+07	0.411368	9.62292	5.27329e-06
CATMA1A30250	AT1G31990	1	3.37311	trans	1.93906e+07	1.74194e+07	2.29474e+07	-0.234295	9.75419	7.61297e-05
CATMA1A30430	AT1G32090	1	5.28463	trans	19477618	1.74194e+07	2.16368e+07	-0.403702	16.5456	5.08435e-08
CATMA1A30430	AT1G32090	5	5.72316	trans	1.99072e+07	1.74019e+07	2.11475e+07	0.426207	10.0018	1.56529e-05
CATMA1A30510	AT1G32170	1	4.31261	trans	19477618	1.75707e+07	2.29474e+07	-0.222382	11.8497	1.15571e-05
CATMA1A30560	AT1G32210	1	9.75097	trans	19477618	1.86654e+07	2.01976e+07	0.241384	25.0622	3.28091e-11
CATMA1A30570	AT1G32220	1	3.61978	trans	5592874	4.30267e+06	7.73567e+06	-0.240221	10.761	3.69594e-05
CATMA1A30610	AT1G32250	4	2.71567	trans	1.92226e+06	716710	5.07176e+06	-0.0628232	7.53195	0.000548784
CATMA1A30730	AT1G32360	1	3.22397	trans	2.43822e+07	2.2309e+07	25635703	-0.148707	8.37424	0.000313516
CATMA1A30750	AT1G32370	2	2.59065	trans	592610	592610	1.60544e+06	-0.0731679	8.00661	0.000376862
CATMA1A30790	AT1G32410	1	4.60781	trans	20384267	1.79491e+07	22181333	-0.109455	13.4166	2.56858e-06
CATMA1C71070	AT1G06640	1	26.2824	cis	1.80688e+06	1.26735e+06	2211522	-0.620914	50.4783	5.76083e-25
CATMA1A30900	AT1G32500	1	2.87172	trans	2.67197e+07	2.57098e+07	2.86456e+07	-0.26328	7.52761	0.000328244
CATMA1A30900	AT1G32500	5	3.29665	trans	576456	576456	1.56864e+06	-0.261594	6.37038	0.000912222
CATMA1A31050	AT1G32710	1	4.47825	trans	7.19456e+06	5.46597e+06	9.52179e+06	-0.268862	11.4536	1.51313e-05
CATMA1A31160	AT1G32860	5	2.66374	trans	1.20785e+06	576456	2.8412e+06	0.108823	7.1983	0.000767535
CATMA1A31210	AT1G32920	2	2.68246	trans	4.53391e+06	1.66875e+06	6.737e+06	-0.11926	6.79982	0.00120783
CATMA2C47048	AT2G03980	2	22.2324	cis	1035725	719214	1.41554e+06	-0.621314	43.591	1.22881e-20
CATMA2A02480	AT2G03550	2	33.2368	cis	1035725	782516	1.41554e+06	-0.986149	51.1814	1.92997e-25
CATMA3A03050	AT3G04090	3	3.64641	cis	1.2436e+06	580137	3.06116e+06	0.435799	10.0472	6.19469e-05
CATMA1A31460	AT1G33110	1	2.86328	trans	3.6853e+06	2211522	5.36021e+06	0.0364914	4.88258	0.00572783
CATMA3A00135	AT3G01100	3	4.25327	cis	1.2436e+06	580137	2.40662e+06	-0.195277	12.4908	6.92084e-06
CATMA1A31620	AT1G33350	5	3.36346	trans	22414701	2.16393e+07	2.33977e+07	-0.0711816	9.369	0.000113116
CATMA1A31710	AT1G33440	3	2.76182	trans	22146585	1.92196e+07	22146585	-0.128962	6.71074	0.000596269
CATMA4A03330	AT4G03000	4	2.93757	cis	1.99761e+06	496054	5.12298e+06	0.18444	8.49576	0.000233521
CATMA1A31710	AT1G33440	1	3.62991	trans	1.80688e+06	727821	3.6853e+06	0.147986	9.97639	3.41227e-05
CATMA4A05400	AT4G04830	4	5.9419	cis	1.99761e+06	1.09345e+06	4.96932e+06	0.448569	19.3591	2.38163e-09
CATMA2A00870	AT2G01820	2	4.17518	cis	1.09903e+06	592610	2.47415e+06	-0.386296	10.8331	3.07374e-05
CATMA1C71052	AT1G05575	1	3.17488	cis	1.94176e+06	592939	2.9282e+06	0.0741567	9.03381	0.000152198
CATMA1A32030	AT1G33800	5	2.8045	trans	2.2901e+07	2.11475e+07	2.47146e+07	0.125626	7.4639	0.000660502
CATMA3A03770	AT3G04760	3	3.48988	cis	1.39308e+06	580137	2.54698e+06	-0.276299	10.0706	6.06731e-05
CATMA3A02320	AT3G03380	3	3.57789	cis	1.39308e+06	580137	2.8277e+06	-0.198617	10.17	5.55357e-05
CATMA1A32360	AT1G34060	2	2.96179	trans	1.10455e+07	8.23394e+06	1.23689e+07	-0.153374	8.45682	0.000177107
CATMA1A04990	AT1G05950	1	3.95025	cis	1.94176e+06	727821	2.9282e+06	0.0843254	10.7654	3.26555e-05
CATMA1A32910	AT1G34580	1	3.54275	trans	1.91005e+07	1.71924e+07	2.25644e+07	-0.341442	10.241	4.92466e-05
CATMA1A33000	AT1G34630	2	2.7455	trans	1.26755e+07	1.17058e+07	1.42971e+07	-0.194947	8.15824	0.00034507
CATMA1A33080	AT1G34780	1	19.4732	trans	20384267	1.99309e+07	2.13645e+07	0.469712	42.9137	1.73972e-20
CATMA1A33260	AT1E34830	4	3.03651	trans	1.21411e+07	9.74658e+06	1.36573e+07	-0.12081	8.89197	0.000172538
CATMA1A33280		1	3.36915	trans	6.11234e+06	3938989	8.27678e+06	-0.123367	9.88998	7.9536e-05
CATMA1A33330	AT1G35190	1	3.7289	trans	2.03309e+07	1.78734e+07	22181333	0.220685	9.68219	7.69303e-05
CATMA1A33350	AT1G35210	1	2.9235	trans	2.2692e+07	18955494	2.42233e+07	0.11049	6.6911	0.00129206
CATMA5A02060	AT5G02960	5	3.06262	cis	1.29805e+06	576456	2.44917e+06	-0.267349	7.51749	0.000579672
CATMA3A04960	AT3G05936	3	4.26106	cis	1.54256e+06	580137	2.68734e+06	-0.121626	11.4135	2.21197e-05
CATMA1A33690	AT1G35515	1	2.90358	trans	5592874	4.30267e+06	7.8439e+06	-0.209273	8.34076	0.000308066
CATMA1A33740	AT1G35530	5	3.79264	trans	8563029	6.40633e+06	9.73413e+06	-0.0896718	11.2757	2.34498e-05
CATMA1A34030	AT1G35890	3	3.80957	trans	1.69205e+06	580137	3247359	-0.108498	10.1636	6.61886e-05
CATMA1A34220		1	4.5173	trans	1.96643e+07	1.7495e+07	2.2309e+07	-0.242535	12.1784	8.57651e-06
CATMA1A34233		1	2.91126	trans	1.88105e+07	1.7041e+07	22181333	0.0879582	9.19896	0.000138412
CATMA1A34410	AT1G36310	1	16.55	trans	20384267	1.97976e+07	2.13645e+07	-0.744026	39.4349	1.72376e-18
CATMA1A34520	AT1G36390	5	2.6708	trans	576456	576456	2.25315e+06	-0.0925204	7.66183	0.000556133
CATMA1A34590		5	2.87454	trans	8563029	7.68468e+06	9.87871e+06	-0.0799163	8.423	0.000286766
CATMA1A34860	AT1G36940	1	3.43697	trans	2.45041e+06	862703	3938989	0.112475	8.5063	0.000257588
CATMA5A01730	AT5G02640	5	6.42051	cis	1.29805e+06	576456	2.54717e+06	0.16328	15.3969	4.82627e-07
CATMA3A04270	AT3G05250	3	4.98174	cis	1.54256e+06	580137	2.8277e+06	-0.201421	14.3901	1.55922e-06
CATMA1A05120	AT1G06110	1	5.86534	cis	1.94176e+06	1.13247e+06	2.68931e+06	-0.289505	14.8185	8.2455e-07
CATMA5A05200	AT5G05990	5	5.54827	cis	1.56864e+06	576456	2.8412e+06	0.144765	11.7908	7.62393e-06
CATMA1A37470	AT1G43980	1	2.78758	trans	2.24367e+07	18955494	2.40645e+07	-0.347762	7.08776	0.000623582
CATMA1A37470	AT1G43980	5	3.11464	trans	2.55284e+07	2.33977e+07	26671472	0.328404	5.75543	0.00196726
CATMA1A37520	AT1G44020	3	3.16142	trans	1.90959e+07	1.72825e+07	2.19855e+07	0.331626	3.9555	0.00574707
CATMA1A37520	AT1G44020	1	6.36627	trans	1.96643e+07	1.80247e+07	2.25644e+07	-0.429667	13.6697	6.99873e-07
CATMA1A37630	AT1G44130	1	4.06329	trans	1.91005e+07	1.73437e+07	2.16368e+07	-0.354088	11.5682	1.49111e-05
CATMA1A37690	AT1G44170	1	2.88319	trans	1.86654e+07	1.69653e+07	2.24367e+07	-0.196436	8.48364	0.000259445
CATMA1A37720	AT1G44740	1	16.5069	trans	2.10922e+07	20384267	2.19091e+07	0.43213	32.964	4.66341e-15
CATMA1A37730	AT1G44750	1	9.55682	trans	2.13645e+07	2.00643e+07	2.24367e+07	0.600354	23.3423	2.89649e-10
CATMA5A03830	AT5G04630	5	8.1723	cis	1586683	1.02745e+06	2.25315e+06	-0.121568	20.2725	1.5677e-09
CATMA1A37850	AT1G44900	1	3.03815	trans	5592874	4.19691e+06	7.8439e+06	-0.356972	7.76193	1.43765e-05
CATMA1A37850	AT1G44900	1	18.8154	trans	2.08199e+07	2.03309e+07	2.19091e+07	-0.777475	35.8182	2.46322e-17
CATMA1A37870	AT1G44910	1	6.14586	trans	2.13645e+07	1.96643e+07	2.28197e+07	-0.735997	17.0717	1.22125e-07
CATMA1A37910	AT1G44960	1	3.79139	trans	2.86456e+07	2.71434e+07	2.95534e+07	-0.190211	11.1777	2.55739e-05
CATMA1A37970	AT1G45100	1	6.99776	trans	2.05476e+07	1.97976e+07	2.2692e+07	-0.144914	18.7894	1.58271e-08
CATMA1A37985	AT1G45130	5	2.71862	trans	6.27692e+06	3.60852e+06	8.79436e+06	-0.116492	8.12964	0.000274717
CATMA1A37985	AT1G45130	4	2.80633	trans	1.71294e+07	14876691	17683645	-0.109686	7.36872	0.000518654
CATMA1A38000	AT1G45145	3	2.7962	trans	8.93866e+06	7.38213e+06	1.03936e+07	0.24974	6.72305	0.00112245
CATMA1A38130	AT1G47240	2	2.93291	trans	1.86013e+07	1.77581e+07	18753024	0.139913	8.38959	0.000244892
CATMA1A38150	AT1G47260	1	3.48212	trans	5.1487e+06	3.85443e+06	7.19456e+06	-0.188076	9.52763	0.000109275
CATMA1A38290	AT1G47370	1	12.9703	trans	2.13645e+07	20384267	2.2692e+07	-0.323931	33.039	9.65372e-15
CATMA1A38360	AT1G47420	1	2.6202	trans	6.11234e+06	4.30267e+06	8385006	-0.0804074	7.34954	0.000729488
CATMA1A38400	AT1G47460	1	14.658	trans	2.13645e+07	20384267	2.2309e+07	-0.599919	34.8188	1.24816e-15
CATMA1A38720	AT1G47670	4	3.28232	trans	1.23602e+07	1.12318e+07	14819373	-0.221389	4.89066	0.00584717
CATMA1A38720	AT1G47670	1	7.91799	trans	1.97976e+07	1.76464e+07	2.2309e+07	-0.247377	19.8297	6.40578e-09
CATMA1A38870	AT1G47830	1	7.83001	trans	19477618	1.77977e+07	2.01976e+07	-0.272964	20.4692	3.41974e-09
CATMA1A38880	AT1G47840	1	11.9102	trans	22181333	2.10922e+07	2.25644e+07	0.363034	31.6229	4.73685e-14
CATMA1A38970	AT1G47890	1	7.80317	trans	1.92456e+07	1.77977e+07	20384267	-0.274487	20.297	4.05143e-09
CATMA1A38980	AT1G47900	3	2.67137	trans	5.59086e+06	4141103	8.14736e+06	-0.0767401	7.48917	0.000673779
CATMA1A39180	AT1G48100	1	3.50877	trans	3.2625e+06	2.45041e+06	5.25446e+06	0.20853	9.86988	6.49827e-05
CATMA1C71071	AT1G06700	1	4.83248	cis	2211522	1.40223e+06	3.09337e+06	-0.183697	13.1639	3.75743e-06
CATMA3A03930	AT3G04910	3	5.28934	cis	1.54256e+06	580137	2.54698e+06	-0.367345	14.9979	8.99732e-07
CATMA1A39530	AT1G48430	3	2.62636	trans	580137	580137	1.84153e+06	0.168385	7.60877	0.000534939
CATMA1A39540	AT1G48440	3	2.58705	trans	1901320	884847	3.99215e+06	0.252787	8.64332	0.000135771
CATMA1A06770	AT1G07710	1	3.06902	cis	2.37078e+06	862703	4.10811e+06	0.0799188	8.92131	0.00016812
CATMA4A06150	AT4G05500	4	24.3594	cis	1.99761e+06	1.62087e+06	4.20898e+06	0.412687	51.3316	1.06036e-25
CATMA1C71085	AT1G07610	1	8.60998	cis	2.37078e+06	1.40223e+06	3.00881e+06	-0.669673	21.7692	1.06782e-09
CATMA1A39980	AT1G48840	3	2.57862	trans	5.30963e+06	4141103	7.26838e+06	0.124042	8.45595	8.08159e-05
CATMA3A05780	Nogene	3	3.40081	cis	1.69205e+06	580137	3.34046e+06	0.100544	8.61101	0.000255393
CATMA5C64090	AT5G06265	5	8.18316	cis	1.7631e+06	937251	2.64518e+06	-0.329543	21.8494	9.85946e-10
CATMA1A04980	AT1G05940	1	3.38943	cis	2.45041e+06	592939	3938989	-0.121794	8.99194	0.000157941
CATMA1A40470	AT1G49350	1	3.27518	trans	23381469	20384267	2.49353e+07	0.074058	8.68403	0.000197554
CATMA1A40560	AT1G49450	1	6.93762	trans	9.19699e+06	6.97812e+06	1.03859e+07	-0.337578	17.8306	1.26846e-07
CATMA1A40740	AT1G49630	2	2.58706	trans	1.86856e+07	1.6866e+07	18753024	0.176646	6.13129	0.000844593
CATMA1A40740	AT1G49630	1	6.94162	trans	1.03859e+07	7.73567e+06	1.11412e+07	-0.273421	15.8779	1.77571e-07
CATMA1A40830	AT1G49750	1	4.6094	trans	6.65345e+06	4.72569e+06	8385006	-0.10893	12.0996	1.83317e-05
CATMA1A40900	AT1G49820	1	2.86792	trans	5.8959e+06	4.30267e+06	8.16856e+06	-0.169559	8.77866	0.000210306
CATMA1A41000	AT1G49910	1	4.41549	trans	1.01026e+07	8.27678e+06	1.11412e+07	-0.102463	11.6399	1.69786e-05
CATMA1A41010	AT1G49920	1	5.8103	trans	9781624	8.7098e+06	1.05747e+07	0.232436	15.7105	4.30415e-07
CATMA1A41350	AT1G50280	4	2.58265	trans	1.25793e+07	1.11164e+07	15019986	-0.143722	7.17224	0.000850917
CATMA1A41390	AT1G50330	1	3.73753	trans	3.43162e+06	1.40223e+06	5.46597e+06	-0.136662	10.5547	3.1366e-06
CATMA1A41390	AT1G50330	1	13.3479	trans	1.0197e+07	9.19699e+06	1.08579e+07	-0.23709	23.6096	2.20888e-11
CATMA1A41430	AT1G50380	3	2.90651	trans	5140894	3.15426e+06	6.15331e+06	-0.0713907	8.65811	0.000245178
CATMA1A41460	AT1G50410	3	2.85501	trans	1901320	580137	2.8277e+06	-0.134369	7.92288	0.000463243
CATMA1A41495	AT1G50430	2	4.50216	trans	9.1622e+06	6.89449e+06	1.11827e+07	0.283227	10.094	9.59443e-07
CATMA1A41495	AT1G50430	2	11.5934	trans	1.84326e+07	1.78424e+07	18753024	0.466824	22.9929	2.28382e-12
CATMA1A41540	AT1G50500	3	3.05706	trans	580137	580137	3.34046e+06	-0.0959465	10.1569	8.67137e-05
CATMA5C64071	AT5G05060	5	53.8475	cis	1.86111e+06	1.66509e+06	2.15514e+06	-2.20868	60.499	1.94359e-38
CATMA5A06560	AT5G07340	5	3.92407	cis	2.15514e+06	847053	3.41703e+06	0.298807	10.5356	4.00927e-05
CATMA1A05490	AT1G06460	1	4.48461	cis	2.53004e+06	1.13247e+06	3.51618e+06	0.393262	11.8602	1.22298e-05
CATMA2C47074	AT2G05100	2	7.12421	cis	1.09903e+06	592610	2.04856e+06	-0.948012	17.6825	5.64492e-08
CATMA1A42085	AT1G51030	1	2.99721	trans	15633764	1.24629e+07	16598812	0.259433	8.62738	0.000217977
CATMA5A07270	AT5G08020	5	5.05852	cis	2.15514e+06	1.20785e+06	4.26124e+06	-0.212814	7.32139	0.000584916
CATMA2A02860	AT2E02850	2	38.1477	cis	1.16233e+06	845819	1478840	2.29657	54.7757	5.58429e-28
CATMA1A42770	AT1G51640	5	2.61804	trans	2.17236e+07	1.91533e+07	2.2901e+07	-0.103179	8.18312	0.000353394
CATMA1A42860	AT1G51770	5	2.98991	trans	2.26865e+07	2.14707e+07	24526457	-0.064754	8.3829	0.000270472
CATMA1A42900	AT1G51805	1	2.6167	trans	11160050	1.00082e+07	1.30743e+07	-0.281191	8.58001	0.000132025
CATMA2A04295	AT2G05520	2	2.66775	cis	1.22563e+06	592610	2.69232e+06	0.442138	9.17918	8.08254e-05
CATMA1A43120	AT1G52000	3	4.58522	trans	15116688	1.13155e+07	1.58679e+07	-0.0764514	11.5452	1.9695e-05
CATMA1A43200	AT1G52130	2	3.01865	trans	5.14882e+06	1.98526e+06	7.20948e+06	-0.149462	6.23694	0.00185041
CATMA1A43360	AT1G52310	1	2.87447	trans	1.04803e+07	8.5474e+06	12294768	-0.103803	7.39765	0.000671293
CATMA1A43430	AT1G52370	1	4.85575	trans	1.07635e+07	9.81939e+06	1.22091e+07	-0.103273	12.9536	4.89073e-06
CATMA1A43440	AT1G52380	1	21.8406	trans	1.13527e+07	1.10468e+07	1.17809e+07	-1.14721	47.5198	6.75851e-23
CATMA1A43460	AT1G52410	1	5.01284	trans	11160050	1.02915e+07	1.23865e+07	-0.371459	13.606	2.70965e-06
CATMA1A43550	AT1G52510	1	2.68795	trans	9781624	8385006	1.10468e+07	-0.0745561	7.69072	0.000542342
CATMA1A43680	AT1G52620	1	4.59879	trans	1.17809e+07	1.04803e+07	1.30743e+07	-0.238716	13.187	3.17481e-06
CATMA3A05610	AT3G06470	3	3.8436	cis	1.69205e+06	580137	2.54698e+06	-0.295279	11.6665	1.76977e-05
CATMA1A43790	AT1G52730	1	5.01286	trans	11160050	1.01026e+07	1.1995e+07	-0.167683	14.0672	1.78136e-06
CATMA1A43830	AT1G52770	1	6.2172	trans	1.23865e+07	1.12457e+07	1.33036e+07	0.339724	17.8757	3.83437e-08
CATMA1A43840	AT1G52780	1	7.71785	trans	1.17809e+07	1.09523e+07	1.30743e+07	-0.355096	17.7243	4.43602e-08
CATMA1A43990	AT1G52970	1	4.79355	trans	1.16739e+07	1.03859e+07	1.29215e+07	0.28901	13.4605	3.09177e-06
CATMA1A44030	AT1G53010	1	2.86053	trans	1.11412e+07	9.9138e+06	1.30743e+07	-0.170048	8.0997	0.000363223
CATMA1A44050	AT1G53020	3	2.58714	trans	9747530	8.67489e+06	1.1122e+07	0.20352	7.01189	0.000869436
CATMA1A44080	AT1G53050	1	7.52956	trans	1.17809e+07	1.06691e+07	1.33036e+07	-0.568502	20.0072	5.79893e-09
CATMA3A05510	AT3G06430	3	2.88492	cis	1.84153e+06	580137	2.68734e+06	-0.302612	9.2135	0.000151424
CATMA1A44130	AT1G53100	3	2.58878	trans	1.53623e+07	1.10518e+07	1.69692e+07	0.203354	5.61778	0.00223269
CATMA1A44130	AT1G53100	1	3.15821	trans	4175761	2.9282e+06	5.36021e+06	0.228691	9.32766	9.74619e-05
CATMA1A44170	AT1G53140	1	3.36179	trans	11160050	1.00082e+07	1.22091e+07	-0.247853	9.02142	0.000161802
CATMA3A04870	AT3G05810	3	2.93981	cis	1.84153e+06	580137	2968064	0.22147	7.913	0.000467217
CATMA1A44340	AT1G53310	2	2.62233	trans	18753024	1.76738e+07	18753024	-0.0283313	7.10319	0.000770781
CATMA1A06710	AT1G07650	1	4.58481	cis	2.60967e+06	1.53711e+06	4.02355e+06	-0.203055	11.074	1.77339e-05
CATMA2A03650	AT2G04700	2	3.35415	cis	1.41554e+06	592610	3.01957e+06	-0.258706	7.81181	0.000447392
CATMA5C64100	AT5G06870	5	7.90638	cis	2.15514e+06	1.02745e+06	3.03405e+06	0.356749	13.3311	1.06818e-06
CATMA3A07870	AT3G09030	3	3.07747	cis	1.84153e+06	580137	2.68734e+06	-0.229195	9.24968	0.000146738
CATMA1A06385	AT1G07320	1	3.22195	cis	2.68931e+06	862703	3.76987e+06	0.247934	8.75126	0.000177248
CATMA3A07640	AT3G08850	3	2.76965	cis	1901320	580137	3.99215e+06	0.193196	8.2727	0.000342316
CATMA2A02750	AT2G03870	2	7.58688	cis	1.41554e+06	592610	3.01957e+06	-0.351407	15.7574	3.45146e-07
CATMA1A06840	AT1G07790	1	14.0804	cis	2.68931e+06	2.29115e+06	3.17794e+06	0.610623	33.0986	3.98688e-15
CATMA1A07793	AT1G08920	1	15.5711	cis	2.68931e+06	2.29115e+06	3.17794e+06	-0.487113	34.8192	5.23237e-16
CATMA2A04390	AT2G05642	2	14.2952	cis	1478840	782516	2.11186e+06	0.593342	28.9761	5.15489e-14
CATMA1A07220	AT1G08230	1	23.7717	cis	2.68931e+06	2.37078e+06	2991901	-0.448723	44.9841	9.89036e-22
CATMA5A03340	AT5G04160	5	2.58102	cis	2.25315e+06	1.02745e+06	4.26124e+06	0.149039	6.58807	0.00141294
CATMA3A05650	AT3G06510	3	2.81514	cis	1901320	580137	2.68734e+06	-0.40363	8.63239	0.000250705
CATMA1A45620	AT1G54470	1	2.70716	trans	2.60967e+06	592939	4.10811e+06	-0.103705	6.91505	0.000911258
CATMA1A45760	AT1G54660	1	2.73225	trans	25697965	2.40645e+07	2.66603e+07	-0.232992	7.91623	5.79811e-05
CATMA1A45760	AT1G54660	3	3.62024	trans	1.79089e+07	1.60124e+07	2.04567e+07	0.264069	5.28966	0.000907202
CATMA1A45760	AT1G54660	1	7.28827	trans	1.14598e+07	1.05747e+07	12294768	-0.389277	18.4712	3.02343e-09
CATMA1A45790	AT1G54680	2	2.81603	trans	3041384	1.98526e+06	5.76374e+06	-0.187685	9.29973	0.000133398
CATMA1A45820	AT1G54740	1	2.86259	trans	2.76894e+06	592939	4.02355e+06	0.0205829	7.38719	0.000598601
CATMA1A45820	AT1G54740	1	5.99064	trans	1.29215e+07	1.13527e+07	1.37622e+07	-0.170308	14.1495	9.13989e-07
CATMA1A45910	AT1G54840	1	7.473	trans	1.29979e+07	1.1888e+07	14457374	-0.28578	20.3578	3.10978e-09
CATMA1A45920	AT1G54850	1	5.48585	trans	1.27686e+07	1.17809e+07	1.36093e+07	-0.157981	16.5582	1.35345e-07
CATMA1A46050	AT1G55000	1	4.36211	trans	1.30743e+07	11160050	1.65003e+07	-0.187591	9.7597	7.17526e-05
CATMA1A46070	AT1G55035	4	2.65708	trans	7549125	5.90829e+06	9.97342e+06	0.0777309	7.36666	0.000748937
CATMA1A46080	AT1G55040	1	13.0933	trans	1.30743e+07	1.24629e+07	1.36858e+07	-0.583168	26.7726	4.63652e-12
CATMA1A46120	AT1G55080	1	2.61149	trans	1.1888e+07	1.0197e+07	1.36093e+07	0.137849	7.18502	0.000716641
CATMA1A46140	AT1G55110	1	3.18447	trans	1.75707e+07	1.57125e+07	1.97976e+07	-0.204651	8.54487	0.000223554
CATMA1A46200	AT1G55170	3	3.19074	trans	1.01734e+07	8.67489e+06	1.20554e+07	0.520267	10.543	6.92723e-06
CATMA1A46200	AT1G55170	3	4.11848	trans	17804508	15940129	1.95907e+07	0.542712	7.39646	0.000141586
CATMA1A46200	AT1G55170	4	5.75248	trans	11878132	1.07702e+07	1.25793e+07	0.633784	12.7382	9.25453e-07
CATMA1A46220	AT1G55180	2	2.89949	trans	18179688	1.60355e+07	18753024	0.283717	7.49574	0.000543447
CATMA1A46360	AT1G55290	1	7.68588	trans	1.37622e+07	1.29215e+07	15437699	-0.277957	20.9352	2.43504e-09
CATMA1A46375	AT1G55310	4	2.56621	trans	2133235	1.16879e+06	4.83536e+06	-0.0357551	6.48005	0.00139148
CATMA1A46375	AT1G55310	3	2.80689	trans	15116688	11192190	1.64458e+07	-0.0719628	9.76557	9.36666e-05
CATMA1A46440	AT1G55340	4	2.72467	trans	2133235	867404	5.02054e+06	-0.0727628	8.01694	0.000357126
CATMA1A46480	AT1G55370	1	16.2482	trans	13869179	1.33036e+07	15437699	-0.548443	41.4622	2.10269e-19
CATMA1A46640	AT1G55550	1	3.33696	trans	1.29979e+07	1.14598e+07	1.62049e+07	0.153645	8.36829	0.000249596
CATMA5C64105	AT5G07000	5	36.5966	cis	2.25315e+06	1.86111e+06	2.64518e+06	-0.929864	34.9765	5.35521e-19
CATMA1A47250	AT1G56150	1	4.4495	trans	5.36021e+06	4.40842e+06	7.08634e+06	-0.350511	12.6883	2.12175e-06
CATMA2C47080	AT2G05380	2	4.6567	cis	1.60544e+06	655912	2.69232e+06	-0.400304	11.3583	1.80262e-05
CATMA1A47270	AT1G56170	1	2.64	trans	28454383	2.66009e+07	29898175	-0.378633	4.49577	0.00228958
CATMA4A06820	AT5E09780	5	3.08571	cis	2.35116e+06	1.11765e+06	4.53967e+06	-0.0982541	7.90424	0.000450448
CATMA5A07070	AT5G07820	5	4.33338	cis	2.35116e+06	847053	3.51278e+06	-0.121394	10.4702	4.77563e-05
CATMA3A05500	AT3G06420	3	2.82161	cis	1901320	697333	2.8277e+06	-0.284601	8.86474	0.000204965
CATMA1A08960	AT1G10095	1	4.95132	cis	2.9282e+06	2.29115e+06	3938989	0.112857	13.5264	2.32073e-06
CATMA5A06076	AT5G06870	5	3.73275	cis	2.44917e+06	576456	3.60852e+06	0.26935	5.72965	0.00234724
CATMA5C64158	AT5G10600	5	4.20505	cis	2.44917e+06	666655	3.89576e+06	-0.245095	10.6959	3.91422e-05
CATMA5A08740	AT5G09990	5	6.67076	cis	2.44917e+06	1586683	3.80001e+06	-0.176067	15.5387	5.04031e-07
CATMA5A06930	AT5G07700	5	5.6162	cis	2.54717e+06	1.20785e+06	3.51278e+06	0.172748	19.533	1.1969e-08
CATMA3A05725	AT3G06580	3	3.25657	cis	1901320	580137	2.68734e+06	-0.115602	10.0875	7.07387e-05
CATMA1A47750	AT1G56660	1	2.61996	trans	5592874	3.60074e+06	7.8439e+06	-0.0123024	6.33017	0.00176743
CATMA1A47750	AT1G56660	1	3.18979	trans	16874540	1.338e+07	1.84031e+07	-0.179882	9.80243	7.29171e-05
CATMA2A04370		2	7.16087	cis	1.79535e+06	845819	2.91048e+06	0.123815	17.4814	6.18688e-08
CATMA1A48190		1	4.09644	trans	1.62049e+07	13869179	1.78734e+07	-0.247317	11.0493	2.53303e-05
CATMA1A48305	AT1G58180	4	2.70693	trans	5.48151e+06	1.84692e+06	6.85067e+06	0.195345	4.73792	0.00196015
CATMA1A04890	AT1G05870	1	2.67949	cis	2991901	727821	3.60074e+06	0.208493	7.93779	0.000366503
CATMA1A48310	AT1G58190	1	3.40396	trans	16874540	15633764	1.75707e+07	0.163233	8.93072	7.96513e-05
CATMA1A48310	AT1G58190	5	3.68496	trans	20318239	1.93934e+07	2.17236e+07	0.169126	10.5943	1.89601e-05
CATMA1A48320	AT1G58190	1	11.4467	trans	1.7268e+07	1.64019e+07	1.79491e+07	-0.402161	27.0759	3.93552e-12
CATMA1A48496	AT1G58360	1	4.68897	trans	1.7268e+07	1.57125e+07	1.81761e+07	-0.352075	12.2014	8.39915e-06
CATMA1A48636	AT1G59520	1	4.53354	trans	16874540	1.5811e+07	1.79491e+07	0.335623	12.6605	5.53009e-06
CATMA1A48640	AT1G59530	1	8.01003	trans	16874540	1.62049e+07	1.75707e+07	-0.194756	21.6723	1.0372e-09
CATMA1A48652	AT1G59600	1	18.2845	trans	1.7268e+07	1.68897e+07	1.77221e+07	-0.529189	39.4588	2.15522e-18
CATMA1A48690	AT1G59660	1	3.14942	trans	1.75707e+07	15909492	1.92456e+07	-0.119443	7.30163	0.000672863
CATMA1A48800	AT1G59760	1	3.26188	trans	18433370	1.68897e+07	20384267	-0.276379	9.55272	0.000101363
CATMA1A48820	AT1G59780	1	15.1531	trans	1.7495e+07	1.69653e+07	1.81004e+07	0.231815	30.7503	7.09267e-14
CATMA1A48955	AT1G59900	1	3.37579	trans	1.7495e+07	1.5811e+07	1.93906e+07	-0.137928	8.77663	0.000181944
CATMA1A49030	AT1G59980	1	3.91885	trans	1.78734e+07	1.64019e+07	1.99309e+07	0.0870118	10.5619	4.15348e-05
CATMA1A49490	AT1G60480	5	2.73955	trans	1.38801e+07	1.05556e+07	1.57245e+07	-0.0807356	7.87814	0.000403874
CATMA1A07560	AT1G08640	1	3.39959	cis	2991901	1.26735e+06	4.02355e+06	0.298353	8.51041	0.000290291
CATMA1A49610	AT1G60600	4	2.58619	trans	13170826	1.08856e+07	14819373	-0.188636	7.17777	0.000846839
CATMA1A49790	AT1G60783	3	2.70081	trans	15116688	1.08341e+07	16373519	-0.0801028	8.40217	0.000306027
CATMA4C42121	AT4G05050	4	26.6411	cis	1.99761e+06	1.54553e+06	3833156	-1.14631	54.5903	5.12729e-28
CATMA5A05540	AT5G06330	5	6.48726	cis	2.54717e+06	1.66509e+06	3.80001e+06	0.205698	15.6908	4.38293e-07
CATMA1A49950	AT1G60960	5	2.63532	trans	20318239	1.8804e+07	2.24719e+07	0.189958	8.0541	0.000327165
CATMA1A49950	AT1G60960	4	2.67025	trans	1.4468e+07	1.1922e+07	16916235	0.0241351	5.92431	0.00235188
CATMA1A49950	AT1G60960	1	2.68954	trans	2.81105e+07	2.63633e+07	2.97997e+07	-0.210024	6.99444	0.000785538
CATMA1A50160	AT1G61120	5	2.58385	trans	22414701	2.02925e+07	2.39621e+07	-0.0733281	7.6211	0.000529164
CATMA1A08395	AT1G09530	1	3.59637	cis	2991901	1.13247e+06	3.76987e+06	0.291069	10.324	4.31599e-05
CATMA1A50680	AT1G61580	5	2.58873	trans	14766014	1.37694e+07	1.68029e+07	-0.260206	7.83966	0.000163872
CATMA1A50680	AT1G61580	2	7.79833	trans	8.63176e+06	7.13073e+06	9.95785e+06	-0.4296	14.595	4.76699e-07
CATMA1A50730	AT1G61630	1	4.85468	trans	5.1487e+06	4.19691e+06	7.41101e+06	0.299543	14.5485	1.24538e-06
CATMA1A50750	AT1G61660	1	10.032	trans	6.11234e+06	4.61993e+06	7.30278e+06	0.641766	24.2456	2.03248e-10
CATMA1A50810	AT1G61730	1	3.48658	trans	15633764	1.338e+07	1.7495e+07	-0.180983	11.7952	1.21027e-05
CATMA1A50840	AT1G61760	1	3.62649	trans	3.85443e+06	3.00881e+06	6.00412e+06	-0.124148	9.5659	9.00713e-05
CATMA1A50850	AT1G61770	1	2.92261	trans	3.6853e+06	2.45041e+06	5.78767e+06	0.202487	7.44548	0.000592438
CATMA1A50880	AT1G61800	3	2.63621	trans	9.64202e+06	8.14736e+06	1.08341e+07	-0.0699117	7.28882	0.000680532
CATMA3A05290	AT3G06220	3	3.48165	cis	1901320	814529	3247359	-0.1394	11.2832	2.48071e-05
CATMA1A51200	AT1G62130	4	5.2013	trans	1.16879e+06	205436	2.07296e+06	0.431379	11.755	1.34451e-05
CATMA2A08346		2	31.2729	cis	1.79535e+06	1.41554e+06	2.04856e+06	-1.60491	45.8469	3.95523e-22
CATMA1A51410	AT1G62305	1	13.2479	trans	5.78767e+06	4.61993e+06	6.8699e+06	0.615526	34.3098	6.53064e-15
CATMA1A51420	AT1G62310	1	5.90165	trans	5592874	4.61993e+06	7.41101e+06	-0.341948	16.0402	5.47896e-07
CATMA1A51430	AT1G62310	1	3.13071	trans	6.76167e+06	4.93719e+06	9.35939e+06	-0.314498	7.18309	0.00082802
CATMA1A51470	AT1G62330	1	3.31445	trans	5592874	4.72569e+06	7.62745e+06	0.123567	9.0364	0.000167929
CATMA1A51560	AT1G62422	2	2.59707	trans	1.86013e+07	1.64912e+07	18753024	-0.146736	7.198	0.000708413
CATMA1A51580	AT1G62440	1	10.3274	trans	5.04295e+06	4.19691e+06	5.8959e+06	0.348025	24.562	1.81044e-10
CATMA1A51870*	AT1G62750	1	53.1445	trans	6.32878e+06	5.8959e+06	6.97812e+06	-1.22324	58.8075	2.9652e-29
CATMA1A51910	AT1G62770	1	2.9772	trans	3.51618e+06	2.60967e+06	5.04295e+06	-0.093128	5.33015	0.00387136
CATMA1A51940	AT1G62810	3	17.2959	trans	1.58679e+07	1.53623e+07	16373519	-0.434465	35.0267	1.21893e-15
CATMA1C71112	AT1G09200	1	5.46545	cis	2991901	2211522	3.51618e+06	-0.4394	14.8063	7.06077e-07
CATMA1A52200	AT1G63020	1	5.40006	trans	6.65345e+06	4.93719e+06	9.19699e+06	-0.280395	12.5538	7.522e-06
CATMA3A05420	AT3G06340	3	3.65245	cis	1901320	884847	2.54698e+06	-0.32697	10.6311	4.39734e-05
CATMA2A04250	AT2G05430	2	5.90462	cis	1.85865e+06	655912	3.01957e+06	0.135918	14.0249	1.582e-06
CATMA1A08413	AT1G09560	1	5.68913	cis	2991901	2.37078e+06	3.6853e+06	-0.380943	14.8304	6.813e-07
CATMA5A08120	AT5G09310	5	5.16002	cis	2.64518e+06	1.38825e+06	3.51278e+06	-0.213638	10.4527	3.79969e-05
CATMA1A52800	AT1G63590	5	2.59343	trans	7.20163e+06	4.53967e+06	9.30039e+06	-0.0821185	7.44564	0.000643718
CATMA1A53030	AT1G63810	2	2.90501	trans	2.23847e+06	909121	5271807	0.0653436	7.86714	0.00040783
CATMA5A09510	AT5G10770	5	2.7202	cis	2.74319e+06	756854	3.70427e+06	-0.244691	8.38344	0.000296823
CATMA3A06280	AT3G07080	3	4.10674	cis	1901320	944640	2.68734e+06	-0.415134	12.7099	7.02304e-06
CATMA4C42099	AT4G03940	4	12.1479	cis	2.07296e+06	1.39483e+06	4.41778e+06	0.431318	30.6348	8.07206e-14
CATMA1A08780	AT1G09910	1	6.70875	cis	2991901	2.29115e+06	3.51618e+06	-0.203738	18.2719	2.61529e-08
CATMA3A06710	AT3G07480	3	4.15513	cis	1901320	944640	2.68734e+06	-0.43779	6.35306	0.00127694
CATMA2A04780	Nogene	2	40.3134	cis	1921955	1.60544e+06	2.23847e+06	0.807936	59.6572	5.32569e-32
CATMA5A09350	AT5G10620	5	7.25685	cis	2.74319e+06	1.7631e+06	3.70427e+06	-0.194176	8.79983	9.0984e-05
CATMA5A07670	AT5G08391	5	3.69395	cis	2.8412e+06	1.95912e+06	3.89576e+06	0.144249	8.75197	0.00021526
CATMA1A53710	AT1G64400	1	3.33293	trans	4.83144e+06	3.09337e+06	7.08634e+06	0.194716	8.59241	0.00021431
CATMA1A53720	AT1G64405	1	3.07335	trans	5.8959e+06	3.76987e+06	8.16856e+06	0.303576	7.84163	0.000475654
CATMA1A53800	AT1G64510	3	2.73723	trans	3.43356e+06	1.2436e+06	5.59086e+06	-0.0815012	7.53255	0.000649007
CATMA1A53880	AT1G64580	5	2.87322	trans	14766014	13614326	1.64434e+07	-0.122725	8.49798	0.000244357
CATMA1A53920	AT1G64610	1	9.51038	trans	6.54523e+06	5.1487e+06	7.73567e+06	-0.461462	22.3226	1.2105e-09
CATMA1A53930	AT1G64620	1	13.9736	trans	6.97812e+06	6.00412e+06	8.06034e+06	-0.471601	23.1815	7.87293e-10
CATMA1A53950	AT1G64628	1	4.06226	trans	9.0346e+06	6.54523e+06	1.05747e+07	0.236707	10.4105	4.74984e-05
CATMA1A54165	AT1G64860	5	2.56472	trans	2.19764e+07	1.95218e+07	23115566	-0.133884	6.3272	0.00165043
CATMA1A54330	AT1G65040	3	2.98154	trans	18180380	1.67604e+07	2.02093e+07	0.641227	5.41981	0.0015126
CATMA1A54330	AT1G65040	4	4.00226	trans	1.13472e+07	9.97342e+06	1.29079e+07	0.764733	5.3588	0.00160462
CATMA1A54330	AT1G65040	1	8.90056	trans	6.76167e+06	5.46597e+06	7.95212e+06	-1.00798	21.826	1.72471e-09
CATMA1A54470	AT1G65180	5	2.62993	trans	2900008	1586683	3.9915e+06	0.264008	9.10744	6.228e-05
CATMA1A54470	AT1G65180	4	5.43723	trans	1.39483e+06	641363	4.62657e+06	0.340821	13.2691	1.79277e-06
CATMA1A54490	AT1G65200	1	4.48983	trans	5592874	4.40842e+06	7.19456e+06	-0.287205	12.313	1.14558e-05
CATMA1A54550	AT1G65260	1	3.99035	trans	7.08634e+06	5.1487e+06	9781624	-0.382199	9.18458	0.000167996
CATMA1A54570	AT1G65280	4	3.10443	trans	1.16935e+07	9.2929e+06	1.37924e+07	0.246871	6.51736	0.000885917
CATMA1A54570	AT1G65280	5	3.25789	trans	2.53955e+07	2.33977e+07	26671472	-0.260302	8.83158	0.000121593
CATMA3A07620	AT3G08840	3	4.41722	cis	1901320	884847	3.43356e+06	-0.221021	9.02094	0.000157558
CATMA1A08860	AT1G10000	1	9.52733	cis	2991901	2.53004e+06	3.43162e+06	-0.155789	24.1707	7.16031e-11
CATMA4A08060	AT4G08310	4	3.01165	cis	2133235	1.0181e+06	5.32786e+06	-0.0784411	8.14044	0.000320085
CATMA1A55100	Nogene	3	2.56974	trans	5.59086e+06	3247359	7.60962e+06	-0.0754132	6.84421	0.0011755
CATMA4A04930	AT4G04330	4	3.02037	cis	2133235	1.0181e+06	5.27664e+06	0.202131	8.51735	0.000229086
CATMA4A05150	AT4G04620	4	3.12633	cis	2133235	1.09345e+06	5.1742e+06	0.16295	8.97966	0.000151881
CATMA5A08615	AT5G09810	5	2.60135	cis	2900008	2.05713e+06	5.23576e+06	0.245608	7.49153	0.000644837
CATMA5C64123	AT5G08150	5	2.83681	cis	2900008	1.47844e+06	4.40046e+06	-0.104571	6.6646	0.00109888
CATMA3A07540	AT3G08740	3	4.50977	cis	1901320	697333	2.8277e+06	0.469278	5.47921	0.0024912
CATMA1A55770	AT1G66480	5	2.97058	trans	2.28295e+07	2.10045e+07	2.42443e+07	0.143237	7.69477	0.000540435
CATMA1C71139	AT1G10155	1	14.2175	cis	2991901	2.68931e+06	3.51618e+06	0.405539	34.3723	8.91051e-16
CATMA1A55860	AT1G66580	3	3.94387	trans	1901320	580137	3.15426e+06	0.435119	11.2588	2.53464e-05
CATMA2A04050	AT2G05170	2	6.28367	cis	2.04856e+06	1.22563e+06	3.65237e+06	-0.262645	16.966	1.0102e-07
CATMA5A08925	AT5G10180	5	3.29698	cis	2900008	2.05713e+06	3.80001e+06	0.425655	9.93068	7.67449e-05
CATMA3A07570	AT3G08770	3	5.12741	cis	1901320	944640	2.8277e+06	-0.733985	10.3972	5.20781e-05
CATMA1A56140	AT1G66860	4	2.56719	trans	6.19825e+06	5.12298e+06	8.19762e+06	-0.110464	4.89999	0.00102249
CATMA4A05430	AT4G04860	4	3.33098	cis	2133235	867404	4877120	0.141307	9.51236	9.44802e-05
CATMA1A56170	AT1G66880	1	2.77735	trans	1.11412e+07	8.7098e+06	1.22091e+07	-0.197237	8.07164	0.000372259
CATMA1A08260	AT1G09420	1	19.4483	cis	2991901	2.60967e+06	3347059	0.547191	44.4442	2.11022e-21
CATMA1A56230	AT1G66940	1	3.17212	trans	3.76987e+06	2.45041e+06	5.1487e+06	0.213581	8.86062	0.000202645
CATMA3A08040	AT3G09160	3	5.49252	cis	1901320	944640	2968064	0.123457	4.5346	0.00502424
CATMA1A56310	AT1G67020	1	2.94317	trans	6.43701e+06	4.51418e+06	8.7098e+06	-0.282846	7.89184	0.000434735
CATMA2A04825	AT2G06050	2	3.79808	cis	2.23847e+06	1.35224e+06	5.64076e+06	-0.168382	8.29505	0.000143133
CATMA1A56410	AT1E57930	5	3.49487	trans	2.54717e+06	576456	4.26124e+06	1.00989	2.05772	0.005543
CATMA3A05110	AT3G06050	3	6.6843	cis	1901320	1.09412e+06	2.54698e+06	-0.440391	10.6209	3.06685e-05
CATMA1A56530	AT1G67210	1	4.86755	trans	7.8439e+06	6.11234e+06	9.52179e+06	-0.257777	13.3251	3.49538e-06
CATMA1A56630	AT1G67320	1	6.73253	trans	8.06034e+06	6.8699e+06	9.0346e+06	-0.524204	25.3094	3.57888e-10
CATMA1A56840	AT1G67500	1	14.9385	trans	8.06034e+06	6.97812e+06	8.8722e+06	0.85238	37.0242	5.94455e-16
CATMA1A56850	AT1G67510	1	2.69051	trans	8385006	6.22056e+06	1.09523e+07	-0.214336	7.9425	0.000497708
CATMA1A09020	AT1G10155	1	13.5682	cis	3.00881e+06	2.60967e+06	3.60074e+06	0.52455	33.7336	1.89557e-15
CATMA1A57080	AT1G67700	1	3.78933	trans	2.85394e+07	2.66009e+07	2.97176e+07	-0.153213	10.7082	3.87213e-05
CATMA1A57100	AT1G67730	1	2.58797	trans	3.6853e+06	1.80688e+06	5.78767e+06	0.194878	6.58747	0.00126541
CATMA1A57110	AT1G67750	1	18.6864	trans	8.16856e+06	7.41101e+06	9.0346e+06	-0.286464	42.601	6.30395e-19
CATMA1A57140	AT1G67775	1	6.51909	trans	5592874	4.83144e+06	7.41101e+06	-0.209578	16.6485	1.45141e-07
CATMA1A57160	AT1G67785	1	5.89366	trans	5.8959e+06	4.61993e+06	7.51923e+06	-0.201823	14.6055	1.75972e-06
CATMA1A57250	AT1G67840	1	24.1622	trans	20384267	1.97976e+07	2.10922e+07	0.646519	50.5434	2.5598e-25
CATMA1A57330	AT1G67900	2	2.84921	trans	1.66875e+06	592610	4.53391e+06	0.214498	9.52837	4.63608e-05
CATMA1A57330	AT1G67900	1	4.54139	trans	2.66603e+07	2.58287e+07	2.8218e+07	0.274864	11.7461	7.04088e-06
CATMA1C71140	AT1G10360	1	17.0884	cis	3.09337e+06	2.68931e+06	3.51618e+06	0.702716	39.9628	5.81744e-18
CATMA1A57490	AT1G68120	1	2.63751	trans	2991901	2211522	4.83144e+06	-0.073466	7.62478	0.000484439
CATMA3A05430	AT3G06350	3	7.63691	cis	1901320	1.09412e+06	2.40662e+06	-0.617355	13.2404	2.29975e-06
CATMA1A57530	AT1G68160	4	2.5878	trans	17683645	1.63833e+07	17683645	0.0926124	7.18137	0.000748404
CATMA3C57080	AT3G05160	3	8.44367	cis	1901320	944640	2.40662e+06	0.406817	13.3798	1.8216e-06
CATMA1A57630	AT1E59260	4	2.93153	trans	3833156	1.16879e+06	5.02054e+06	-0.08164	8.04543	0.000364191
CATMA1A11630	AT1G12650	1	3.27508	cis	3.17794e+06	1.40223e+06	5.1487e+06	-0.178851	9.14056	0.000125085
CATMA1A57680	AT1G68290	1	2.63005	trans	2.75733e+07	2.60663e+07	2.95534e+07	-0.0789138	6.91661	0.000983191
CATMA5A09060	AT5G10320	5	4.54498	cis	2900008	2.25315e+06	3.60852e+06	0.156943	13.906	1.63043e-06
CATMA1A57820	AT1G68440	1	2.77891	trans	8.5474e+06	6.22056e+06	1.10468e+07	-0.283247	8.88403	0.000233864
CATMA1A57840	AT1G68460	5	3.18765	trans	22414701	2.14707e+07	2.3044e+07	-0.103607	9.72508	0.000102433
CATMA1A57900	AT1G68520	5	2.88949	trans	1.43231e+07	1.08742e+07	1.58443e+07	-0.410216	7.48022	0.000598996
CATMA5A08270	AT5G09440	5	9.18442	cis	2900008	2.15514e+06	3.32129e+06	-0.471623	15.4045	2.20307e-07
CATMA1A58080	AT1G68700	5	2.57243	trans	2.29725e+07	21319032	2.49027e+07	-0.0717577	7.62301	0.000575215
CATMA5A06073	AT5G06860	5	3.66786	cis	3.03405e+06	1.38825e+06	4.53967e+06	0.442714	4.75553	0.00516996
CATMA1A58235	AT1G68840	5	3.15863	trans	26671472	2.53955e+07	26671472	-0.316452	9.83424	7.0008e-05
CATMA1A58440	AT1G69070	1	3.77313	trans	8385006	6.11234e+06	1.0197e+07	-0.382907	10.7246	3.59503e-05
CATMA1A58480	AT1G69140	1	4.14161	trans	9.0346e+06	6.54523e+06	1.13527e+07	-0.190316	11.8906	1.27157e-05
CATMA1A58493	AT1G69170	1	3.61447	trans	5592874	4.40842e+06	7.62745e+06	0.533479	8.13159	0.000495511
CATMA1A58580	AT1G69290	1	3.99646	trans	5.67945e+06	4.51418e+06	7.95212e+06	-0.21552	10.7049	3.88336e-05
CATMA1A58630	AT1G69340	1	2.78473	trans	9.0346e+06	6.54523e+06	1.11412e+07	-0.235964	7.92541	0.000423099
CATMA1A58655	AT1G69380	3	3.59902	trans	8.58697e+06	6.92714e+06	1.03202e+07	-0.0807486	9.64572	8.38759e-05
CATMA1A58700	AT1G69420	4	3.31024	trans	11878132	9.86e+06	1.29079e+07	0.19965	7.92868	0.000179184
CATMA1A58700	AT1G69420	1	4.31307	trans	7.62745e+06	5.8959e+06	9.68419e+06	-0.225146	12.0788	4.9006e-06
CATMA1A58810	AT1G69500	4	2.66917	trans	1.35222e+07	1.21411e+07	15736461	-0.214475	7.42023	0.000465307
CATMA1A58810	AT1G69500	2	3.11768	trans	1.83483e+07	1.70083e+07	18753024	0.23763	7.85745	0.000321561
CATMA1A09480	AT1G10610	1	4.91775	cis	3.17794e+06	2.45041e+06	4.10811e+06	-0.129018	13.9434	2.17768e-06
CATMA1A58930	AT1G69610	1	2.79276	trans	9.52179e+06	6.8699e+06	1.07635e+07	-0.0758878	8.34232	0.000307647
CATMA1A58960	AT1G69640	3	2.60618	trans	2.1259e+06	580137	3805949	0.198303	7.91151	0.000467819
CATMA1A59020	AT1G69710	1	2.91325	trans	5.67945e+06	3.60074e+06	7.95212e+06	0.211097	9.53415	0.000108652
CATMA1A59165	AT1G69850	1	3.54041	trans	1.81004e+07	1.64019e+07	2.05476e+07	-0.309182	10.4277	4.67834e-05
CATMA1A59170	AT1G69860	1	5.35761	trans	8.7098e+06	6.32878e+06	1.05747e+07	-0.310694	15.0542	7.21658e-07
CATMA1A59180	AT1G69870	5	2.59535	trans	2.26865e+07	2.14707e+07	24526457	-0.0744834	6.7901	0.00109882
CATMA1A59350	AT1G70070	1	3.18212	trans	9.19699e+06	6.65345e+06	1.03859e+07	-0.225396	8.81253	0.000204182
CATMA1A59360	AT1G70080	1	11.3653	trans	9781624	9.19699e+06	1.02915e+07	0.443646	29.3633	5.62219e-13
CATMA1A59400	AT1G70120	1	2.56478	trans	19477618	1.74194e+07	2.30751e+07	-0.191924	7.08196	0.000817192
CATMA3C57087	AT3G05685	3	12.531	cis	1901320	944640	2.68734e+06	0.310756	5.18794	0.00101349
CATMA5A09170	AT5G10410	5	6.3642	cis	3.03405e+06	2.15514e+06	3.80001e+06	0.164639	18.8475	2.29953e-08
CATMA1A08950	AT1G10095	1	21.5472	cis	3.17794e+06	2.60967e+06	3.60074e+06	0.260337	46.7094	8.35069e-23
CATMA4A03458	AT4G03120	4	3.35095	cis	2133235	1.16879e+06	5.02054e+06	0.265958	9.30363	0.000113812
CATMA2A04810	AT2G06025	2	17.2958	cis	2.23847e+06	1.73205e+06	2.8014e+06	-0.557168	40.8956	3.37297e-19
CATMA3A05540	AT3G06435	3	21.202	cis	1901320	1.39308e+06	2.54698e+06	0.547757	32.2782	5.57839e-17
CATMA1A60325	AT1G71030	5	5.48139	trans	2.15514e+06	847053	3.22554e+06	0.453049	5.69497	0.00122804
CATMA4A05390	AT4G04810	4	3.46269	cis	2133235	1.16879e+06	5.27664e+06	-0.289922	8.59789	0.000198677
CATMA1A11132	AT1G12080	1	3.49324	cis	3347059	2.37078e+06	4.83144e+06	0.221526	9.73629	7.32786e-05
CATMA1A60390	AT1G71100	3	2.71465	trans	1.84153e+06	580137	2.68734e+06	-0.200361	7.71146	0.000556093
CATMA1A60510	AT1G71220	3	2.5603	trans	3.61975e+06	1.54256e+06	6.15331e+06	-0.0747783	6.98521	0.000889351
CATMA1A60550	AT1G71260	2	2.89457	trans	2.91048e+06	1.54214e+06	6.25567e+06	-0.217802	8.37764	0.000298327
CATMA3A07210	AT3G07950	3	4.31317	cis	1.98554e+06	884847	3805949	-0.285195	6.37136	0.00159624
CATMA1A60780	AT1G71460	5	3.03915	trans	17569667	1.54849e+07	1.90368e+07	0.126972	5.08818	0.00113744
CATMA5A08940	AT5G10200	5	3.12135	cis	3.1298e+06	2.15514e+06	4.67889e+06	0.162999	10.5765	4.34875e-05
CATMA1A60820	AT1G71500	5	3.39554	trans	1.44338e+07	1.183e+07	1.58443e+07	-0.308004	9.14439	0.000138011
CATMA3A04980	AT3G05940	3	8.93478	cis	1.98554e+06	944640	2.8277e+06	0.305057	13.4719	1.1552e-06
CATMA3A06550	AT3G07310	3	17.823	cis	1.98554e+06	1.39308e+06	2.68734e+06	-0.704171	33.2176	7.91724e-16
CATMA1C71141	AT1G10370	1	6.451	cis	3347059	3.00881e+06	3938989	0.705713	9.97869	6.30129e-05
CATMA3A10205	AT3G11170	3	4.6356	cis	2.1259e+06	1.09412e+06	4.43372e+06	0.485304	6.89664	0.000913776
CATMA1A61280	AT1G72060	4	2.684	trans	1.11164e+07	9.51974e+06	1.26888e+07	0.192365	5.96466	0.00155294
CATMA1A09030	AT1E09970	1	7.61039	cis	3347059	2.84857e+06	4.02355e+06	-0.170071	17.8431	3.95672e-08
CATMA1A61440	AT1G72210	3	2.69517	trans	1.08341e+07	9.20242e+06	1.25487e+07	-0.0905009	7.57743	0.000527128
CATMA1A61470	AT1G72240	4	2.72484	trans	6.56071e+06	5.27664e+06	8.8079e+06	0.0883585	6.71576	0.00108804
CATMA5A09183	AT5G10430	5	4.09901	cis	3.1298e+06	1.95912e+06	4.26124e+06	0.383403	10.4681	4.78442e-05
CATMA1A61500	AT1G72260	1	2.96052	trans	18433370	1.74194e+07	2.13645e+07	0.141707	8.66207	8.03869e-05
CATMA1A61500	AT1G72260	5	3.47062	trans	19316305	1.78724e+07	2.01641e+07	0.15355	12.112	3.91194e-06
CATMA1A61520	AT1G72270	1	3.43847	trans	5.36021e+06	3.6853e+06	7.62745e+06	-0.141412	9.76558	8.87073e-05
CATMA1A61540	AT1G72290	3	2.71561	trans	1.07607e+07	9.1145e+06	1.47268e+07	-0.0855495	7.32243	0.000660597
CATMA1A61590	AT1G72350	3	2.99983	trans	15116688	1.08341e+07	1.60846e+07	-0.0723174	9.38672	0.000130259
CATMA1A61630	AT1G72416	1	2.65347	trans	1.91005e+07	1.71924e+07	2.28197e+07	-0.117291	7.19636	0.00063455
CATMA1A61630	AT1G72416	3	2.86945	trans	5.73147e+06	4.18987e+06	7.26838e+06	0.127795	7.12781	0.000672062
CATMA1A08980	AT1G10110	1	25.1469	cis	3347059	2991901	3.76987e+06	0.577413	53.1412	2.72809e-25
CATMA3A10260	AT3G11240	3	4.96556	cis	2.1259e+06	1.09412e+06	4.43372e+06	-0.155352	14.2886	1.70879e-06
CATMA4C42088	AT4G03420	4	3.64924	cis	2133235	1.09345e+06	4.96932e+06	0.271471	10.4147	4.21404e-05
CATMA1A62090	AT1G72870	5	2.57186	trans	22414701	20318239	23115566	-0.0678911	6.97904	0.000930701
CATMA3A05720	AT3G06570	3	6.45823	cis	2.1259e+06	1.2436e+06	2968064	0.205192	10.0309	5.18579e-05
CATMA3A07130	AT3G07870	3	18.677	cis	2.1259e+06	1.54256e+06	2.8277e+06	-0.586871	21.514	5.65058e-12
CATMA1A62360	AT1G73120	4	2.76582	trans	7012587	6.05327e+06	9.63316e+06	-0.133916	6.04712	0.000252494
CATMA3A06230	AT3G07040	3	21.9638	cis	2.1259e+06	1.69205e+06	2.68734e+06	-0.415553	24.5928	8.90255e-14
CATMA4A03990	AT4G03600	4	3.94118	cis	2133235	1.31949e+06	5.48151e+06	0.168076	11.2039	2.07199e-05
CATMA2C47841	AT2E04490	2	9.30415	cis	2.47415e+06	1.73205e+06	5271807	0.329922	24.1756	8.20731e-11
CATMA1A09835	AT1G10940	1	27.6437	cis	3.51618e+06	3.17794e+06	3938989	-1.08529	44.0874	1.34412e-20
CATMA4B06180	AT4G05520	4	6.14128	cis	2133235	1.54553e+06	4.83536e+06	-0.206963	17.6412	3.62513e-08
CATMA3A07700	AT3G08890	3	2.79868	cis	2.40662e+06	944640	3.89905e+06	-0.158513	7.40387	0.000725269
CATMA1A62920	AT1G73600	1	3.03331	trans	4.83144e+06	3.2625e+06	7.08634e+06	0.702857	7.17011	0.000755893
CATMA4A04940	AT4G04340	4	6.9628	cis	2133235	1.54553e+06	4.62657e+06	0.402466	19.2384	1.14005e-08
CATMA2A05825	AT2G07050	2	9.35131	cis	2.8014e+06	1921955	5.02584e+06	-0.489244	24.0077	1.48619e-10
CATMA1A62980	AT1G73655	1	3.14978	trans	6.00412e+06	4.30267e+06	7.95212e+06	-0.293295	8.33763	0.000308906
CATMA1A63010	AT1G73680	5	3.13601	trans	1.66509e+06	756854	2.93831e+06	0.15334	9.15655	0.000136534
CATMA4A05380	AT4G04800	4	7.59492	cis	2133235	1.47018e+06	4.62657e+06	0.357308	20.7122	2.69101e-09
CATMA1A63060	AT1G73740	3	2.67626	trans	1.69205e+06	580137	2.8277e+06	-0.182062	7.16564	0.000890818
CATMA5A06925	AT5G07690	5	5.4685	cis	3.1298e+06	1.95912e+06	3.9915e+06	-0.322683	14.0085	2.03265e-06
CATMA2A04100	AT2G05220	2	2.88752	cis	3041384	1478840	5.76374e+06	-0.526617	8.26349	0.00032951
CATMA1A63480	AT1G74100	5	4.18674	trans	24056160	22414701	2.56613e+07	-0.221757	9.15873	0.000150903
CATMA2B04450	AT2G05710	2	3.4095	cis	3041384	1.54214e+06	5.39479e+06	-0.320521	9.9278	7.69393e-05
CATMA2A05820	AT2E05000	2	6.69215	cis	3041384	1478840	5.76374e+06	-0.160041	18.9636	2.05957e-08
CATMA1A63700	AT1G74290	3	2.69713	trans	580137	580137	3.34046e+06	-0.0894888	6.27847	0.00134171
CATMA5A08550	AT5G09740	5	17.4734	cis	3.1298e+06	2900008	3.60852e+06	-0.441433	24.3475	3.74281e-12
CATMA1A10495	AT1G11530	1	13.8305	cis	3.60074e+06	3.09337e+06	4.10811e+06	-0.333125	25.289	7.49617e-11
CATMA5A09150	AT5G10390	5	18.9177	cis	3.1298e+06	2.44917e+06	3.60852e+06	-0.604179	24.6296	3.58281e-14
CATMA1A63850	AT1G74450	1	2.66769	trans	25635703	24795166	2.64227e+07	0.000403439	5.03566	0.00485868
CATMA1A63850	AT1G74450	1	4.90201	trans	6.76167e+06	5.04295e+06	9.35939e+06	-0.202584	11.0475	2.86951e-05
CATMA1A63925	AT1G74520	1	3.26103	trans	3.43162e+06	1.40223e+06	5.46597e+06	0.33689	8.36613	0.000250078
CATMA5C64149	AT5G09890	5	3.48122	cis	3.22554e+06	1.7631e+06	4.40046e+06	-0.242154	9.60233	0.000102353
CATMA1A64020	AT1G74650	1	3.90679	trans	2.60069e+07	2.49353e+07	2.69574e+07	0.0934125	12.5943	6.59441e-06
CATMA1A64030	AT1G74660	3	2.75289	trans	1.01734e+07	8.41113e+06	11192190	0.0986045	7.26532	0.000694835
CATMA1A64040	AT1G74670	3	2.7656	trans	1.64458e+07	1.34271e+07	1.77001e+07	0.275765	4.64407	0.00547344
CATMA1A64040	AT1G74670	1	4.38968	trans	5.46597e+06	3.43162e+06	7.62745e+06	0.361138	11.893	1.35722e-05
CATMA2A06010	AT2G07215	2	13.1399	cis	3041384	2.58324e+06	4.53391e+06	0.643555	34.2714	2.35493e-15
CATMA1A64130	AT1G74780	5	3.50472	trans	2.20607e+07	19650283	2.3044e+07	-0.10699	9.15611	0.000136586
CATMA1A64210	AT1G74840	1	2.5711	trans	1.80688e+06	592939	3.6853e+06	0.21612	6.75953	0.00112874
CATMA1A64376	AT1G75040	4	3.3584	trans	11878132	1.06547e+07	1.30175e+07	0.488145	9.24067	0.000126734
CATMA1A10860	AT1G11850	1	3.97518	cis	3.6853e+06	1.80688e+06	5.25446e+06	-0.532651	9.90622	6.64553e-05
CATMA5A07750	AT5G08430	5	3.70943	cis	3.22554e+06	1.20785e+06	4.26124e+06	-0.220841	10.4173	5.00357e-05
CATMA3A10610	AT3G11660	3	3.27655	cis	2.40662e+06	580137	4.55565e+06	-0.233329	8.46153	0.000290697
CATMA1A65040	AT1G75730	1	2.59591	trans	2.61851e+07	2.46999e+07	2.77882e+07	0.151401	6.42677	0.0011139
CATMA1A65040	AT1G75730	1	3.05318	trans	8.5474e+06	6.22056e+06	1.08579e+07	-0.162439	7.97409	0.000299156
CATMA4C42116	AT4G04900	4	8.56716	cis	2133235	1.39483e+06	4.83536e+06	0.271799	22.4826	4.60082e-10
CATMA1A65116	AT1G75850	1	3.09943	trans	2.62445e+07	24795166	2.78956e+07	-0.274325	6.07095	0.001931
CATMA1A09750	AT1G10865	1	3.21267	cis	3.76987e+06	2.29115e+06	5.04295e+06	-0.127739	8.68497	0.00019739
CATMA1A65350	AT1G76130	3	2.58771	trans	1.84773e+07	1.67604e+07	2.05804e+07	0.255923	7.15425	0.000766575
CATMA5A09870	AT5G11110	5	3.13395	cis	3.32129e+06	2.25315e+06	5.23576e+06	0.174491	7.85372	0.000470681
CATMA4D03083	AT4G04402	4	13.6695	cis	2133235	1.62087e+06	4.20898e+06	0.40758	33.8814	1.9649e-15
CATMA1A11060	AT1G12010	1	8.08639	cis	3.76987e+06	3.09337e+06	4.83144e+06	-0.139295	18.9655	1.4856e-08
CATMA2C47163	AT2G13800	2	2.59939	cis	4263347	1.54214e+06	6.5795e+06	-0.143553	7.7777	0.000481478
CATMA1A66020	AT1G76800	1	7.66631	trans	5.8959e+06	4.40842e+06	7.08634e+06	0.286923	20.1437	1.81448e-09
CATMA2C47897	AT2G12461	2	3.44715	cis	4263347	1.54214e+06	5.76374e+06	-0.142687	9.69986	8.90276e-05
CATMA1A66250	AT1G77000	5	3.71328	trans	2900008	2.05713e+06	3.70427e+06	0.130858	10.3911	5.12012e-05
CATMA4A05440	AT4G04870	4	3.24083	cis	3833156	942751	5.48151e+06	-0.221905	9.26987	0.000123498
CATMA1A66290	AT1G77060	1	4.91594	trans	2.75733e+07	2.60663e+07	2.86456e+07	0.271643	12.1496	1.13463e-05
CATMA1A66440	AT1G77230	3	4.05107	trans	9.5541e+06	8.32321e+06	1.1122e+07	0.143535	11.0425	2.39649e-05
CATMA1A11040	AT1G12000	1	7.04102	cis	3.85443e+06	3.17794e+06	5.46597e+06	-0.484786	15.0315	9.10465e-07
CATMA3A07800	AT3G08960	3	3.453	cis	2.40662e+06	1.09412e+06	4.18987e+06	-0.199054	10.1927	6.45303e-05
CATMA1A66570	AT1G77350	1	2.59116	trans	2.60967e+06	592939	4.02355e+06	0.156297	6.99729	0.000846954
CATMA4A03590	AT4G03290	4	4.52284	cis	3833156	716710	5.02054e+06	0.114613	12.1549	9.37587e-06
CATMA1A66620	AT1G77400	5	2.88723	trans	3.80001e+06	1.7631e+06	5.75928e+06	0.168182	7.89208	0.000455239
CATMA5A07350	AT5G08100	5	3.94708	cis	3.32129e+06	2.25315e+06	4.53967e+06	0.300886	9.54843	0.000107303
CATMA5A07910	AT5G08565	5	4.92924	cis	3.32129e+06	2.05713e+06	4.26124e+06	-0.106954	12.4922	7.94715e-06
CATMA1A67170	AT1G78060	1	3.99024	trans	27358354	2.60663e+07	2.9143e+07	-0.212995	10.7504	3.30954e-05
CATMA1C71237	AT1G16170	1	2.87452	cis	3938989	2.84857e+06	6.11234e+06	-0.104915	8.05559	0.000345097
CATMA3C57158	AT3G11470	3	3.56392	cis	2.40662e+06	884847	4141103	-0.234173	9.53559	0.000114436
CATMA1A67470	AT1G78370	5	3.47078	trans	2900008	937251	3.9915e+06	0.45913	6.85932	0.000648815
CATMA1A67470	AT1G78370	4	3.82089	trans	1.0181e+06	11691	4.62657e+06	0.473949	10.1272	4.02693e-05
CATMA3A06240	AT3G07050	3	13.3874	cis	2.40662e+06	1901320	2968064	0.401704	20.4276	2.12393e-09
CATMA3A07630	AT3G08840	3	5.74385	cis	2.54698e+06	944640	3.71285e+06	-0.137544	15.9155	3.89936e-07
CATMA1A67680	AT1G78620	1	2.66116	trans	4175761	3.17794e+06	5.46597e+06	-0.186757	7.28156	0.00068492
CATMA2A08920	AT2E07030	2	4.07271	cis	4263347	1921955	5271807	0.0886057	11.4721	1.84837e-05
CATMA1A08010	AT1G09180	1	2.90464	cis	3938989	2211522	5.36021e+06	0.235807	7.66081	0.000489614
CATMA1A12260	AT1G13250	1	3.09462	cis	3938989	2.60967e+06	5.46597e+06	0.182662	8.06392	0.000342558
CATMA1A11380	AT1G12350	1	4.08198	cis	4175761	3347059	5.1487e+06	0.221196	11.1447	2.18562e-05
CATMA1A68610	AT1G79520	3	3.10659	trans	3.34046e+06	580137	5.59086e+06	-0.0753413	7.69607	0.000563535
CATMA1A69080	AT1G79910	5	2.80923	trans	22414701	2.07186e+07	2.41502e+07	-0.118032	8.72843	0.000199366
CATMA1A69150	AT1G79970	4	3.54505	trans	4.41778e+06	1.24414e+06	5.53273e+06	-0.239717	10.4959	3.99269e-05
CATMA1A69225	AT1G80050	1	3.80488	trans	3.51618e+06	1.53711e+06	5.25446e+06	0.227742	9.80114	6.91281e-05
CATMA3C57109	AT3G07050	3	9.26116	cis	2.54698e+06	1901320	3247359	0.525215	22.1998	1.02319e-09
CATMA1A11620	AT1G12640	1	15.0588	cis	4175761	3.85443e+06	4.72569e+06	-0.445185	37.4745	2.60516e-17
CATMA1A69660	AT1G80480	5	2.66842	trans	23115566	2.14707e+07	2.51297e+07	0.256949	8.02829	0.000404371
CATMA1A69760	AT1G80560	4	2.59053	trans	641363	157000	3833156	0.319313	7.51157	0.000491622
CATMA1A69760	AT1G80560	5	3.02153	trans	2900008	1.7631e+06	3.89576e+06	0.344835	6.45322	0.00119619
CATMA4A03210	AT4G02860	4	5.9427	cis	3833156	792057	4.83536e+06	-0.314341	16.4539	1.79998e-07
CATMA4C42755	AT4E06770	4	8.64772	cis	3833156	1.24414e+06	4.62657e+06	0.439586	24.0105	1.1191e-10
CATMA1A11280	AT1G12250	1	22.2085	cis	4175761	3.76987e+06	4.51418e+06	0.664855	48.1891	2.45757e-22
CATMA1A11600	AT1G12620	1	2.83982	cis	4.19691e+06	3.2625e+06	6.43701e+06	-0.120097	8.01728	0.00035702
CATMA5A08895	AT5G10140	5	11.3837	cis	3.32129e+06	2.64518e+06	3.89576e+06	0.766449	26.3708	1.19165e-12
CATMA1C71159	AT1G11850	1	5.50577	cis	4.30267e+06	3.09337e+06	5.25446e+06	-0.553056	16.0833	1.75809e-07
CATMA5A09770	AT5G11010	5	22.326	cis	3.32129e+06	2.93831e+06	3.70427e+06	-0.484892	21.3959	6.93332e-13
CATMA5A08920	AT5G10170	5	32.1658	cis	3.32129e+06	2.93831e+06	3.60852e+06	-1.11348	30.3417	1.51991e-22
CATMA2C47888	No Gene	2	12.8127	cis	4263347	2.8014e+06	5.02584e+06	-0.283712	32.5164	1.42707e-14
CATMA3C57129	AT3G09162	3	18.2826	cis	2.54698e+06	1.98554e+06	2968064	0.476211	23.884	2.59439e-11
CATMA1B17945	AT1G18880	1	5.29993	trans	4.83144e+06	3.6853e+06	6.32878e+06	0.219194	11.8743	1.49512e-05
CATMA2A12320	AT2G13610	2	7.11515	cis	4.41093e+06	2.58324e+06	5.88672e+06	-0.292273	19.7682	8.53245e-09
CATMA1B43120	AT1G52000	1	7.71543	trans	6.00412e+06	4.93719e+06	7.41101e+06	0.782125	18.9814	1.48624e-08
CATMA1B43122	AT1G52030	5	3.38775	trans	19316305	1.79889e+07	2.14707e+07	0.149041	9.43021	0.000101665
CATMA4C42766	No Gene	4	13.1404	cis	3833156	1.39483e+06	4.62657e+06	-0.361927	33.1326	5.76707e-15
CATMA1B48495	AT1G58350	1	3.50342	trans	18433370	1.71924e+07	2.03309e+07	0.125444	10.6002	4.01482e-05
CATMA1B49950	AT1G60950	1	3.985	trans	5.46597e+06	4.40842e+06	6.97812e+06	0.283308	10.1981	7.44795e-05
CATMA1B54810	AT1G65480	5	2.70313	trans	7.20163e+06	4.53967e+06	9.15581e+06	-0.409998	10.5016	8.47979e-06
CATMA1B54810	AT1G65480	1	4.97348	trans	1.13247e+06	592939	2.29115e+06	0.539635	12.4944	1.41722e-06
CATMA1B65695	AT1G76490	5	2.71378	trans	8.29044e+06	5.62987e+06	9806419	-0.0886192	7.20672	0.000825816
CATMA1B69120	AT1G79940	1	2.58407	trans	11160050	1.01026e+07	1.30743e+07	-0.228815	7.5914	0.000566695
CATMA1B70055	AT1G80830	3	2.69758	trans	18180380	1.62291e+07	1.97144e+07	0.22595	7.74824	0.000453133
CATMA1C71006	AT1G01530	3	2.94287	trans	2.26626e+06	944640	3.89905e+06	-0.0890052	8.07739	0.000405321
CATMA1C71208	AT1G14840	1	2.89539	cis	4.40842e+06	3.00881e+06	6.43701e+06	0.147824	7.66656	0.000487128
CATMA1C71030	AT1G03160	2	2.76589	trans	12435201	1.154e+07	1.33514e+07	-0.180382	7.70741	0.000512017
CATMA1C71036	AT1G03620	5	3.19858	trans	576456	576456	1.29805e+06	-0.0788578	9.73898	9.08001e-05
CATMA1C71037	AT1G03700	3	3.95775	trans	10995664	1.01734e+07	15290044	-0.114726	9.63315	3.74897e-05
CATMA1C71037	AT1G03700	1	4.67808	trans	11160050	1.04803e+07	1.22091e+07	0.126018	14.3987	6.73697e-07
CATMA4A02325	AT4G02020	4	2.71759	cis	4.00019e+06	641363	5.58395e+06	0.161452	7.67041	0.000506695
CATMA5C64166	AT5G10990	5	3.05793	cis	3.41703e+06	2.15514e+06	5.09654e+06	-0.135224	9.57502	0.000104832
CATMA3A07760	AT3G08930	3	4.0878	cis	2.68734e+06	1.2436e+06	3.61975e+06	-0.279916	11.6976	1.72189e-05
CATMA5A10600	AT5G11810	5	5.19275	cis	3.41703e+06	2.25315e+06	4.81811e+06	0.338215	12.496	7.92034e-06
CATMA5A08990	AT5G10250	5	10.0547	cis	3.41703e+06	2.93831e+06	3.9915e+06	-0.295738	10.1421	2.3197e-05
CATMA3A05990	AT3G06770	3	4.94088	cis	2.8277e+06	1901320	3805949	0.370602	12.943	5.70687e-06
CATMA1A12780	AT1G13810	1	2.80941	cis	4.51418e+06	2.68931e+06	6.76167e+06	-0.084189	7.20003	0.000736147
CATMA1C71116	AT1G09300	5	3.35774	trans	1.86111e+06	937251	3.22554e+06	0.179306	9.49186	0.000101443
CATMA1C71132	AT1G09932	3	2.89385	trans	1.80133e+07	1.60846e+07	2.00856e+07	0.227451	8.01071	0.000161916
CATMA5A10350	AT5G11580	5	14.3613	cis	3.51278e+06	3.03405e+06	3.89576e+06	-0.355581	14.9584	2.09557e-08
CATMA2C47105	AT2G07000	2	7.11283	cis	4.65689e+06	2365070	5.76374e+06	0.158717	19.3434	1.2842e-08
CATMA3C57176	AT3G12775	3	2.77336	cis	2968064	2.1259e+06	5.04335e+06	-0.100149	7.85429	0.000491535
CATMA1C71149	AT1G11300	1	2.89468	trans	2.78956e+07	2.62445e+07	2.9143e+07	-0.171111	7.49152	0.000522727
CATMA1C71159	AT1G11850	1	2.90614	trans	22181333	18433370	2.43028e+07	-0.386055	6.03504	0.000974028
CATMA3A07830	AT3G08990	3	3.1168	cis	2968064	1901320	3.89905e+06	-0.12157	9.46289	0.000121908
CATMA1C71161	AT1G11880	5	5.83226	trans	1.15114e+07	9.58955e+06	1.37694e+07	0.168746	15.065	6.03181e-07
CATMA1C71181	AT1G13110	1	2.82398	trans	28666837	2.67197e+07	2.93892e+07	-0.284651	8.40677	0.000198691
CATMA1C71181	AT1G13110	3	3.4555	trans	1.83536e+07	1.70736e+07	1.99619e+07	0.30377	7.89297	0.000305832
CATMA1C71184	AT1G13245	2	2.8967	trans	7.28823e+06	5271807	9.82524e+06	0.3152	7.5376	0.000593989
CATMA1A12570	AT1G13580	1	5.77666	cis	4.51418e+06	3.85443e+06	5.8959e+06	0.162166	14.5432	9.79572e-07
CATMA1C71209	AT1G14870	4	4.94477	trans	1.11164e+07	9.97342e+06	1.24697e+07	0.712618	8.24642	0.000187998
CATMA1C71215	AT1G15165	3	3.37137	trans	5140894	2968064	6.15331e+06	-0.0724768	10.0353	7.40311e-05
CATMA3C57134	AT3G09440	3	6.83795	cis	2968064	2.1259e+06	3.61975e+06	-0.471073	7.02195	0.000701579
CATMA1C71222	AT1G15610	5	3.88073	trans	8563029	7.68468e+06	9.58955e+06	-0.0843726	11.2211	2.46115e-05
CATMA1C71228	AT1G15810	3	2.87122	trans	580137	580137	3.34046e+06	-0.126329	7.5387	0.000620664
CATMA1A15400	AT1G16410	1	2.734	cis	4.61993e+06	3.2625e+06	6.8699e+06	0.00299109	5.14239	0.00454754
CATMA5A10710	AT5G11920	5	3.95383	cis	3.60852e+06	2.64518e+06	4.95732e+06	-0.236948	7.0437	0.00063963
CATMA1C71257	AT1G17170	4	2.95238	trans	1.25793e+07	1.06547e+07	1.4468e+07	0.127767	7.2651	0.000784997
CATMA1A14740	AT1G15730	1	6.93894	cis	4.61993e+06	3.76987e+06	5.78767e+06	-0.241163	18.7447	3.58085e-08
CATMA5A11050	AT5G12270	5	6.4421	cis	3.70427e+06	3.03405e+06	4.81811e+06	0.230403	16.8722	1.47047e-07
CATMA2C47876	No Gene	2	21.9739	cis	4.65689e+06	4.28794e+06	5.39479e+06	-0.764877	44.0494	8.82e-21
CATMA1C71279	AT1G18630	5	2.59054	trans	1.97787e+07	1.7756e+07	2.2145e+07	0.337279	5.58544	0.00264185
CATMA5C64168	AT5G11230	5	6.91053	cis	3.70427e+06	3.03405e+06	4.67889e+06	-0.1891	16.9373	1.38406e-07
CATMA4A05260	AT4G04700	4	5.19597	cis	4.20898e+06	1.24414e+06	5.1742e+06	-0.153978	13.4044	3.01814e-06
CATMA1C71293	AT1G19840	2	2.75974	trans	1.33514e+07	1.17058e+07	1.52001e+07	0.109275	7.07136	0.000626777
CATMA3A09880	AT3G10820	3	4.88601	cis	3.06116e+06	2.40662e+06	4085244	-0.138043	14.703	1.17527e-06
CATMA5A10140	AT5G11380	5	15.6129	cis	3.70427e+06	3.22554e+06	4.26124e+06	-0.354145	22.632	1.35025e-11
CATMA5C64174	AT5G11810	5	7.20356	cis	3.80001e+06	3.1298e+06	5.09654e+06	0.506842	9.95993	2.79692e-05
CATMA5A10700	AT5G11910	5	7.8994	cis	3.80001e+06	3.03405e+06	4.67889e+06	-0.367778	22.498	6.70229e-10
CATMA1C71318	AT1G21250	4	4.80575	trans	1.20315e+07	1.08856e+07	1.3127e+07	0.377733	10.6415	2.41434e-05
CATMA1C71319	AT1G21310	1	2.72305	trans	11160050	1.02915e+07	1.22091e+07	-0.280025	7.42628	0.000654706
CATMA1A10760	AT1G11755	1	2.80512	cis	4.72569e+06	3.00881e+06	6.8699e+06	-0.100121	6.92826	0.000936181
CATMA5A10610	AT5G11810	5	11.5617	cis	3.80001e+06	3.1298e+06	4.53967e+06	0.420471	27.108	6.81136e-12
CATMA5A11030	AT5G12250	5	2.62595	cis	3.89576e+06	2.54717e+06	5.75928e+06	-0.470398	8.45765	0.00025017
CATMA1C71359	AT1G22890	1	2.79016	trans	3.2625e+06	1.13247e+06	5.25446e+06	-0.154427	7.44038	0.000538687
CATMA4D03107		4	3.61104	cis	4877120	1.39483e+06	5.68639e+06	0.16964	10.5811	4.0835e-05
CATMA4C42158	AT4G08160	4	4.91741	cis	5.12298e+06	1.62087e+06	5.68639e+06	0.175569	12.8229	5.50266e-06
CATMA1A11780	AT1G12800	1	4.24419	cis	4.72569e+06	3.60074e+06	6.76167e+06	-0.602265	10.7396	3.14762e-05
CATMA1C71391	AT1G24735	3	3.91074	trans	1.88484e+07	1.71781e+07	20728878	0.185608	6.85225	0.000405452
CATMA3A07765	AT3G08940	3	10.1714	cis	3.06116e+06	2.26626e+06	3.61975e+06	-1.28156	14.6637	2.31338e-07
CATMA1C71392	AT1G25275	1	2.83842	trans	1.77977e+07	1.6008e+07	2.01976e+07	-0.328079	5.53884	0.000831864
CATMA2A11570	AT2G13100	2	2.71309	cis	4.77988e+06	2365070	6.97324e+06	-0.170236	7.70451	0.000513316
CATMA1C71392	AT1G25275	5	9.93429	trans	2900008	2.05713e+06	3.32129e+06	0.537523	21.9028	3.75776e-10
CATMA1C71394	AT1G25520	1	2.7347	trans	5592874	4.19691e+06	7.8439e+06	0.239602	7.50232	0.000638818
CATMA1C71396	AT1G25988	3	2.80016	trans	5140894	4.3118e+06	6631399	-0.0658751	8.31297	0.00033059
CATMA2A12420	AT2G13800	2	4.97903	cis	4.77988e+06	2.58324e+06	6.13269e+06	-0.461826	13.3504	3.41644e-06
CATMA1C71402	AT1G26480	5	5.04976	trans	2900008	2.05713e+06	3.70427e+06	0.22978	13.05	4.82223e-06
CATMA1A13660	AT1G14660	1	4.55164	cis	4.83144e+06	3.00881e+06	6.32878e+06	-0.110814	11.6735	1.9387e-05
CATMA1C71447	AT1G29160	5	2.87181	trans	2.2145e+07	1.97787e+07	23585863	0.132217	7.72384	0.000483417
CATMA5A10500	AT5G11710	5	2.91315	cis	3.89576e+06	2.15514e+06	5319287	0.265481	8.90739	0.000187956
CATMA3A13440	AT3G14180	3	2.69885	cis	3.15426e+06	580137	5.45024e+06	0.34302	7.26058	0.000820747
CATMA1A12640	AT1G13650	1	5.68063	cis	4.83144e+06	3.43162e+06	6.32878e+06	-0.422988	17.4168	4.52137e-08
CATMA3A05190	AT3G06130	3	4.09141	cis	3.15426e+06	1.2436e+06	5140894	0.507443	5.66403	0.00288521
miRspot_0355	HYPMIR363354	4	2.76667	cis	5.1742e+06	1.39483e+06	6.41573e+06	0.344734	7.88679	0.000437647
CATMA1C71484	AT1G31080	5	2.92895	trans	2.2758e+07	2.17236e+07	2.42443e+07	-0.0741387	6.79136	0.0010976
CATMA4A10090	AT4G10020	4	8.4924	cis	5.48151e+06	4.96932e+06	6.6332e+06	0.377779	19.4679	8.15818e-09
CATMA3A04130	AT3G05120	3	3.50082	cis	3247359	1.39308e+06	5.59086e+06	0.141995	9.4641	0.000121781
CATMA2A12410	AT2G13790	2	5.77345	cis	4.77988e+06	2.8014e+06	5.88672e+06	-0.328439	14.1119	1.23841e-06
CATMA5A09990	AT5E10420	5	6.65626	cis	3.89576e+06	3.1298e+06	5.09654e+06	-0.280269	18.0274	4.9914e-08
CATMA5A10620	AT5G11830	5	5.21217	cis	3.9915e+06	3.1298e+06	4.95732e+06	-0.273898	11.3779	1.22495e-05
CATMA1C71503	AT1G31880	1	3.0244	trans	997585	592939	2.9282e+06	-0.0866911	7.67174	0.000484895
CATMA4A08153	AT4G08390	4	2.6403	cis	5.53273e+06	2133235	6.70569e+06	0.315989	6.49986	0.00131842
CATMA1C71536	AT1G33590	3	3.06912	trans	9.02658e+06	6.92714e+06	1.06873e+07	0.326781	4.57583	0.00250291
CATMA1C71536	AT1G33590	3	3.83766	trans	1.79089e+07	1.67604e+07	1.9467e+07	0.305396	5.07398	0.00148378
CATMA3A09450	AT3G10450	3	10.7398	cis	3247359	2.54698e+06	3.89905e+06	0.437371	7.43119	0.000215567
CATMA1C71547	AT1G33870	4	2.59415	trans	8929959	7.89247e+06	1.12318e+07	0.0729426	7.31654	0.000691745
CATMA1C71608	AT1G44050	5	3.91012	trans	8563029	7442381	9.73413e+06	-0.0780746	12.0066	1.22554e-05
CATMA1C71613	AT1G44350	1	4.72717	trans	3.17794e+06	2.45041e+06	4.02355e+06	-0.278686	13.4456	2.50068e-06
CATMA1A14670	AT1G15660	1	7.43571	cis	4.83144e+06	3.76987e+06	6.00412e+06	0.366451	17.3185	1.15001e-07
CATMA1D00074	AT1G15160	1	2.90547	cis	4.93719e+06	3.00881e+06	7.19456e+06	-0.104954	8.50249	0.000133312
CATMA1A13300	AT1G14290	1	3.71561	cis	4.93719e+06	3.51618e+06	6.54523e+06	0.333778	8.35543	0.000304569
CATMA1C71663	AT1G47395	1	3.24426	trans	2991901	2211522	4.83144e+06	-0.158618	8.92553	0.000151654
CATMA1C71664	AT1G47400	1	2.76033	trans	5592874	3.60074e+06	7.8439e+06	-0.0740305	6.06494	0.00222511
CATMA5A07120	AT5G07870	5	2.8686	cis	4010649	2.44917e+06	5.09654e+06	-0.138547	8.80375	0.000205752
CATMA1C71689	AT1G48140	3	2.62924	trans	1901320	580137	2.8277e+06	0.179515	7.91567	0.000466142
CATMA3C57135	AT3G09480	3	42.3523	cis	3247359	3.06116e+06	3526654	1.03486	47.8884	1.73134e-31
CATMA1C71707	AT1G48900	1	3.07508	trans	1.36858e+07	1.21021e+07	1.71924e+07	0.104848	10.2792	5.03874e-05
CATMA5A11430	AT5G13220	5	3.44241	cis	4010649	3.22554e+06	5319287	0.135589	10.447	4.87439e-05
CATMA2A10420	AT2G12400	2	9.24683	cis	4.77988e+06	2.91048e+06	5.76374e+06	-0.292148	22.3489	6.82152e-10
CATMA1C71738	AT1G50580	3	3.09634	trans	8.49905e+06	6.81339e+06	1.00999e+07	-0.0899817	7.81631	0.000426616
CATMA4A09325	AT4G09320	4	6.43268	cis	5850298	5.53273e+06	6.70569e+06	-0.795401	16.9559	9.26591e-08
CATMA1C71768	AT1G52270	1	3.75616	trans	1.26735e+06	592939	3347059	-0.127639	9.08332	0.000138493
CATMA1C71778	AT1G52580	4	13.3005	trans	496054	108564	1.24414e+06	-0.547474	30.1769	1.61472e-13
CATMA1A15430	AT1G16445	1	6.41054	cis	4.93719e+06	3938989	6.32878e+06	0.194115	19.142	4.19318e-08
CATMA1C71784	AT1G52855	5	2.67468	trans	2.26865e+07	2.07186e+07	2.39621e+07	0.0591248	5.27244	0.00417475
CATMA3A09490	AT3G10490	3	2.5766	cis	3.34046e+06	2.1259e+06	5.73147e+06	0.209344	7.57223	0.000627151
CATMA5C64196	AT5G12370	5	7.57439	cis	4010649	3.32129e+06	4.81811e+06	-0.37164	21.4179	1.93696e-09
CATMA3A08550	AT3G09690	3	2.94517	cis	3.34046e+06	580137	5.73147e+06	-0.084087	7.68328	0.000473019
CATMA3B09480	AT3G10480	3	3.52972	cis	3.34046e+06	1.98554e+06	4.55565e+06	-0.140321	8.71428	0.000233529
CATMA5A14170	AT5G15900	5	2.85094	cis	4.12202e+06	2900008	6.0181e+06	0.0768602	8.38681	0.000295954
CATMA1C71831	AT1G55210	1	2.77537	trans	5.57172e+06	3.60074e+06	7.19456e+06	-0.194542	8.5257	0.000262218
CATMA4A09530	AT4G09510	4	4.33216	cis	5.98078e+06	5.48151e+06	6923164	-0.240325	12.7354	4.93259e-06
CATMA5A15160	AT5G16840	5	2.91346	cis	4.26124e+06	3.03405e+06	6820442	-0.24769	8.00557	0.000412443
CATMA1C71849	AT1G55840	1	2.68511	trans	1.77977e+07	1.6008e+07	2.01976e+07	0.187199	6.84853	0.00108462
CATMA4A09520	AT4G09500	4	19.4707	cis	6.05327e+06	5.48151e+06	6.48822e+06	-0.314276	42.1223	5.06774e-20
CATMA1C71851	AT1G55900	2	2.61112	trans	18753024	1.76738e+07	18753024	-0.107024	7.62835	0.000482901
CATMA1A08570	AT1G09710	1	3.07128	cis	5.04295e+06	3.09337e+06	7.30278e+06	-0.157072	8.21615	0.000343377
CATMA1C71852	AT1G55910	1	3.62726	trans	5592874	4.02355e+06	7.30278e+06	-0.37305	10.6716	1.37076e-05
CATMA5C64232	AT5G14450	5	7.5463	cis	4.26124e+06	3.60852e+06	5.23576e+06	-0.257778	20.4105	5.15151e-09
CATMA1C71881	AT1G59675	1	2.598	trans	24795166	2.30751e+07	2.58881e+07	0.0921301	8.32769	0.000326405
CATMA2A09390		2	48.1445	cis	4.77988e+06	4.41093e+06	5271807	-0.900112	65.1435	2.21655e-36
CATMA2A10610	AT2G12462	2	8.1035	cis	4.90286e+06	2.91048e+06	6.0097e+06	-0.479179	19.9873	6.90455e-09
CATMA1A15002	AT1G15960	1	2.70127	cis	5.1487e+06	3.17794e+06	7.41101e+06	0.210323	7.11619	0.000893356
CATMA1C71898	AT1G60960	4	2.64039	trans	7549125	5.90829e+06	9.97342e+06	0.126802	5.45115	0.00352838
CATMA1C71898	AT1G60960	4	3.03569	trans	14819373	1.24697e+07	15736461	0.137219	5.98565	0.00226696
CATMA1C71901	AT1G61030	2	2.61131	trans	1.80954e+07	1.59443e+07	18753024	-0.078596	8.45191	0.000125995
CATMA1C71901	AT1G61030	4	2.97486	trans	9.40632e+06	7739901	1.18089e+07	0.0830828	8.15832	0.000163045
CATMA2A12265	AT2G13550	2	14.2854	cis	4.90286e+06	4.28794e+06	5.76374e+06	-0.412119	29.6304	3.52324e-13
CATMA5A17610	AT5G19180	5	3.72021	cis	4.40046e+06	3.1298e+06	6.79456e+06	-0.186335	9.62745	0.000100125
CATMA1A10930	AT1G11910	1	3.0946	cis	5.1487e+06	3.43162e+06	7.08634e+06	0.440144	7.93321	0.000439239
CATMA5A18170	AT5G19750	5	4.80568	cis	4.40046e+06	3.32129e+06	7.10132e+06	0.367694	13.5479	3.08144e-06
CATMA1A13700	AT1G14685	1	3.13238	cis	5.1487e+06	3347059	7.19456e+06	-0.243461	9.34418	0.000128311
CATMA1C71964	AT1G63870	3	2.82635	trans	3.99215e+06	2.40662e+06	6.15331e+06	-0.108751	8.55307	0.000268539
CATMA1C71969	AT1G64200	5	2.93557	trans	576456	576456	1.56864e+06	0.0304299	6.37904	0.00169402
CATMA4A09400	AT4G09420	4	3.5275	cis	6.12576e+06	5.07176e+06	7739901	-0.0790676	10.5071	3.65863e-05
CATMA5C64229	AT5G14200	5	23.197	cis	4.40046e+06	4010649	4.95732e+06	-1.38287	38.7394	1.30955e-18
CATMA2C47880	AT2E06880	2	41.6388	cis	4.90286e+06	4.53391e+06	5.39479e+06	-2.19804	60.4788	3.01849e-32
CATMA1A12360	AT1G13360	1	3.13546	cis	5.1487e+06	3.60074e+06	7.30278e+06	-0.258647	9.00094	0.000173211
CATMA2C47142	AT2G10965	2	42.5435	cis	4.90286e+06	4.53391e+06	5.39479e+06	1.73057	57.3343	1.00324e-29
CATMA1C71986	AT1G65050	1	4.35462	trans	2.87325e+07	2.71434e+07	2.96355e+07	-0.197698	5.92265	0.000223572
CATMA1A15290	AT1G16300	1	3.95895	cis	5.1487e+06	3.6853e+06	7.19456e+06	0.137549	11.6448	1.69047e-05
CATMA1C71988	AT1G65170	5	2.57549	trans	2.26149e+07	21319032	24056160	-0.0737239	7.5354	0.000570613
CATMA1C72000	AT1G65790	4	3.16839	trans	1.1922e+07	9.51974e+06	1.40627e+07	0.125726	10.1651	4.1354e-05
CATMA1C72001	AT1G65845	1	2.9846	trans	5.25446e+06	4175761	7.51923e+06	-0.276833	7.72549	0.000348528
CATMA1C72001	AT1G65845	4	4.37553	trans	1.15781e+07	9.86e+06	1.3127e+07	0.292062	7.47313	0.000431768
CATMA1A14930	AT1G15880	1	4.51568	cis	5.1487e+06	4.19691e+06	6.76167e+06	0.206996	12.0023	1.23019e-05
CATMA4A10060	AT4G10000	4	33.7767	cis	6.27075e+06	6.05327e+06	6.6332e+06	-0.659226	48.0303	8.53034e-23
CATMA2A12343	AT2G13650	2	5.7523	cis	5.14882e+06	2.47415e+06	7.20948e+06	0.168907	13.8922	2.08895e-06
CATMA1C72046	AT1G67960	5	2.58991	trans	20318239	1.82217e+07	2.23136e+07	-0.15383	6.9586	0.000985192
CATMA2A09090	AT2G10931	2	5.87978	cis	5271807	2.47415e+06	6280267	-0.14001	13.9765	1.93479e-06
CATMA2A12560		2	20.5144	cis	5271807	4.53391e+06	6.0097e+06	-0.764438	36.5692	1.25613e-16
CATMA1C72057	AT1G68340	1	2.61776	trans	1.75707e+07	1.57125e+07	1.97976e+07	0.111012	6.51196	0.00135277
CATMA4A09410	AT4G09430	4	4.1793	cis	6.34324e+06	5.63517e+06	7370279	-0.127074	9.74049	7.3003e-05
CATMA1C72064	AT1G68945	4	3.50594	trans	7549125	6923164	1.00868e+07	-0.373971	11.0862	5.00726e-06
CATMA1C72064	AT1G68945	5	3.94517	trans	9.15581e+06	7.10132e+06	1.00956e+07	0.0586169	5.45152	0.00379213
CATMA4A09960	AT4G09890	4	10.2428	cis	6.34324e+06	5.78883e+06	6923164	-0.414294	23.7187	1.14173e-10
CATMA4A09010	AT4G09030	4	2.64779	cis	6.41573e+06	5.32786e+06	8.65533e+06	-0.528657	6.24893	0.00164818
CATMA4C42251	AT4G12480	4	4.18558	cis	6.56071e+06	5.27664e+06	8929959	0.192359	9.63812	8.00386e-05
CATMA1C72077	AT1G69650	4	2.65886	trans	8.50276e+06	6923164	1.02003e+07	0.0744148	7.05655	0.000869402
CATMA3A08400	AT3G09540	3	3.59827	cis	3.34046e+06	580137	4.55565e+06	0.147923	10.2423	6.17894e-05
CATMA1C72095	AT1G70980	5	3.4409	trans	1.45445e+07	1.11928e+07	1.59642e+07	0.209724	9.29304	0.00012099
CATMA1C71280	AT1G18720	1	2.63738	cis	5.25446e+06	3.51618e+06	7.51923e+06	-0.206865	8.42595	0.00028603
CATMA5A12870	AT5G14660	5	3.22717	cis	4.53967e+06	2900008	6.27692e+06	0.292434	8.62887	0.000239661
CATMA1C72133	AT1G73250	4	2.69077	trans	1.32519e+07	1.08856e+07	1.60636e+07	0.126553	7.69012	0.00044091
CATMA5C64245	AT5G15360	5	15.3605	cis	4.53967e+06	4010649	5.23576e+06	1.08646	35.6027	4.9829e-16
CATMA5A13630	AT5G15360	5	18.5385	cis	4.53967e+06	3.89576e+06	5.09654e+06	0.756965	33.6076	4.19765e-16
CATMA1C72156	AT1G74810	3	2.73115	trans	3805949	1.98554e+06	6.29393e+06	-0.0721306	5.96336	0.00251337
CATMA1C72158	AT1G75030	4	2.59065	trans	11878132	9.51974e+06	1.41978e+07	0.122407	8.28061	0.000296008
CATMA1C72163	AT1G75450	5	2.88844	trans	1.39908e+07	1.11928e+07	1.57245e+07	0.0836851	7.43878	0.000595963
CATMA1A15620	AT1G16650	1	9.94775	cis	5.25446e+06	4.51418e+06	6.32878e+06	0.226733	22.9785	3.85333e-10
CATMA5A13020	AT5G14800	5	30.8357	cis	4.53967e+06	4.12202e+06	5.09654e+06	-1.29445	39.6259	4.61112e-21
CATMA1C72180	AT1G76460	5	3.22417	trans	2.2758e+07	2.18922e+07	2.42443e+07	-0.0883167	9.00477	0.000156159
CATMA4C42224	AT4G11360	4	5.19826	cis	6.6332e+06	5.98078e+06	7549125	0.216428	12.7831	4.60386e-06
CATMA4A11540	AT4G11410	4	3.87088	cis	6.70569e+06	5.78883e+06	7739901	-0.320033	11.0757	2.18684e-05
CATMA1C72199	AT1G77510	4	2.74467	trans	11878132	9.51974e+06	1.30175e+07	0.267282	8.02168	0.000295421
CATMA3A03510	AT3G04520	3	4.64878	cis	3.34046e+06	697333	4141103	-0.185411	11.457	2.12883e-05
CATMA1A12910	AT1G13950	1	17.6226	cis	5.25446e+06	4.72569e+06	5.57172e+06	-0.422658	36.1154	3.14003e-15
CATMA3A08900	AT3G10010	3	5.48146	cis	3.43356e+06	2.26626e+06	4141103	-0.143282	14.014	2.18794e-06
CATMA1A13280	AT1G14270	1	3.45383	cis	5.36021e+06	4.19691e+06	7.62745e+06	-0.231647	11.6613	1.66596e-05
CATMA5A12670	AT5G14430	5	3.27523	cis	4.67889e+06	3.1298e+06	6.27692e+06	-0.311626	8.64832	0.000224544
CATMA3A10130	AT3G11070	3	5.98897	cis	3.43356e+06	1901320	4.18987e+06	-0.280166	4.71585	0.00484292
CATMA1C72233	AT1G79270	1	2.69648	trans	14457374	1.29979e+07	1.74194e+07	0.115887	7.41418	0.000634821
CATMA4A10645	AT4G10610	4	11.3261	cis	6.70569e+06	6.27075e+06	7370279	-0.414082	27.3424	5.71602e-12
CATMA1A18620	AT1G19600	1	4.08392	cis	5.36021e+06	3.51618e+06	7.62745e+06	0.354752	11.5163	2.95612e-05
CATMA2A12450	AT2G13840	2	4.02764	cis	5.39479e+06	2.47415e+06	6.5795e+06	0.185523	9.08061	0.000128238
CATMA1C72255	AT1G01450	5	2.7056	trans	1.99072e+07	1.78724e+07	2.20607e+07	0.191152	7.99239	0.000399006
CATMA1C72285	AT1E17820	1	17.6053	trans	2.10922e+07	20384267	22181333	0.575621	36.74	5.09551e-17
CATMA1C72307	No Gene	4	3.81543	trans	7370279	5.78883e+06	1.00868e+07	-0.157188	10.251	6.1321e-05
CATMA1C72331	AT1G34042	4	2.96881	trans	11691	11691	641363	0.184398	7.18281	0.00069618
CATMA1C72331	AT1G34042	2	3.18632	trans	13471565	1.25253e+07	1.49421e+07	0.19413	9.56761	0.000101119
CATMA1C72354	AT1G42525	4	2.92302	trans	2.07296e+06	867404	4.62657e+06	-0.0757385	8.7319	0.000189324
CATMA1C72370	No Gene	1	3.00898	trans	997585	592939	3.17794e+06	-0.100329	8.82592	0.000174141
CATMA5A17940	AT5G19500	5	2.80584	cis	4.81811e+06	2.74319e+06	7.40226e+06	0.144251	7.84624	0.000453456
CATMA2A14800	AT2G15910	2	9.40378	cis	5.51777e+06	4.65689e+06	7.13073e+06	-0.325185	21.7493	1.80138e-09
CATMA1A15500	AT1G16530	1	4.48	cis	5.36021e+06	3347059	7.08634e+06	-0.161353	12.977	5.14904e-06
CATMA1C72413	AT1G62680	1	3.4369	trans	1.93906e+07	1.73437e+07	2.16368e+07	0.0778721	9.77852	7.44922e-05
CATMA1C72415	AT1G63860	1	3.20423	trans	19477618	1.74194e+07	2.19091e+07	0.0911402	8.76463	0.000183896
CATMA3A10490	AT3G11530	3	2.9218	cis	3526654	1901320	6.0127e+06	0.154587	7.06379	0.00097265
CATMA1C72457	AT1G77815	1	3.36288	trans	1.63034e+07	1.32272e+07	1.80247e+07	0.119882	8.25801	0.000288387
CATMA1A14998	AT1G15950	1	5.77374	cis	5.36021e+06	4.19691e+06	6.65345e+06	-0.469477	15.8371	4.90944e-07
CATMA1D00074	AT1G15160	3	4.32984	trans	9.64202e+06	8.32321e+06	1.07607e+07	-0.120167	8.75631	0.000107135
CATMA1D00444	AT1G58055	2	3.45703	trans	2365070	1478840	5.51777e+06	0.11628	9.88737	6.75847e-05
CATMA1A12280	AT1G13280	1	6.90839	cis	5.36021e+06	4.40842e+06	6.8699e+06	-0.353963	17.5332	7.93669e-08
CATMA3A08240	AT3G09370	3	4.07673	cis	3526654	2.40662e+06	5140894	0.159376	6.23348	0.00177303
CATMA1D02579	AT1G35030	1	2.62168	trans	1.93906e+07	1.73437e+07	2.25644e+07	0.0828222	7.15113	0.000768694
CATMA4C42220	AT4G11211	4	31.8272	cis	6.77818e+06	6.48822e+06	6923164	-0.814243	59.3073	9.23399e-31
CATMA2C47906	AT2G14285	2	15.9588	cis	5.51777e+06	4.77988e+06	6.13269e+06	-0.497454	32.9173	1.66272e-14
CATMA1D02700	AT1G68905	3	3.01339	trans	1.69205e+06	580137	2.54698e+06	0.0977749	8.91878	0.000195579
CATMA1D02701	AT1G69180	3	4.23469	trans	1.39308e+06	580137	2.68734e+06	0.139436	11.5274	1.64982e-05
CATMA1D05001	AT1G03940	1	4.54939	trans	20384267	1.9531e+07	2.19091e+07	-0.210581	11.0726	1.80859e-05
CATMA1D05030	AT1G52905	2	4.64802	trans	8.89698e+06	6.737e+06	1.11827e+07	0.218248	11.8808	1.28277e-05
CATMA2A11610	AT2G13130	2	2.96517	cis	5.64076e+06	3041384	7.28823e+06	-0.0744617	7.33139	0.000804416
CATMA2A00290	AT2G01210	4	3.03908	trans	16916235	15019986	17683645	-0.0792169	8.04014	0.000349857
CATMA2A00310	AT2G01250	2	4.06052	trans	1.16233e+06	592610	2.17516e+06	-0.425078	8.50413	0.000153094
CATMA5A16940	AT5G18630	5	2.88875	cis	4.81811e+06	3.41703e+06	6.66515e+06	-0.196294	7.62506	0.000550257
CATMA1A18970	AT1G19970	1	2.75024	cis	5.46597e+06	3.60074e+06	7.73567e+06	0.230891	7.40656	0.000694235
CATMA2A00515	AT2G01470	1	3.15822	trans	2.76894e+06	727821	4175761	0.367389	8.38618	0.00024564
CATMA1C71267	AT1G17880	1	4.03242	cis	5.46597e+06	4.19691e+06	7.30278e+06	-0.291671	11.1677	2.58027e-05
CATMA2A00640	AT2G01600	2	3.35988	trans	2.91048e+06	1.35224e+06	5.64076e+06	-0.202744	9.89847	7.89453e-05
CATMA2A12660	AT2G14080	2	4.60669	cis	5.64076e+06	4.41093e+06	7.28823e+06	-0.16984	11.0492	3.24097e-05
CATMA1A15565	AT1G16610	1	8.19065	cis	5.46597e+06	4.61993e+06	6.65345e+06	-0.303288	22.5845	9.66852e-10
CATMA5A15390	AT5G17090	5	6.96086	cis	4.81811e+06	3.51278e+06	6.27692e+06	0.196563	13.9178	1.15045e-06
CATMA5A13640	AT5G15380	5	7.36229	cis	4.81811e+06	3.60852e+06	5.88869e+06	0.24536	19.011	1.76626e-08
CATMA2A00900	AT2E00860	3	2.59554	trans	6631399	5.45024e+06	8.32321e+06	0.0995729	7.22883	0.00077802
CATMA1A16350	AT1G17330	1	12.9683	cis	5.46597e+06	4.83144e+06	6.43701e+06	-0.293688	29.9362	8.84779e-13
CATMA2A01050	AT2G01990	1	2.72862	trans	1.67199e+06	592939	3.60074e+06	0.139339	6.74987	0.00113836
CATMA3A09920	AT3G10860	3	4.24972	cis	3526654	2.40662e+06	4.92143e+06	-0.354741	10.7176	4.0763e-05
CATMA3A13200	AT3G13970	3	3.87711	cis	3.61975e+06	1.98554e+06	5.59086e+06	-0.0754324	11.2333	2.59195e-05
CATMA2A01480	AT2G02590	5	2.82028	trans	2900008	1.7631e+06	5.23576e+06	0.148383	7.83385	0.000478884
CATMA1A19730	AT1G20693	1	3.27618	cis	5.57172e+06	3.6853e+06	7.30278e+06	0.322894	8.52048	0.000347432
CATMA1A15530	AT1G16550	1	5.42536	cis	5.57172e+06	3.85443e+06	6.8699e+06	0.134532	16.5309	2.01853e-07
CATMA2A02090	AT2G03180	5	2.94384	trans	2.22293e+07	2.07186e+07	2.39621e+07	-0.077415	8.09092	0.000349881
CATMA4A12240	AT4G12120	4	3.65509	cis	6.85067e+06	5850298	7739901	0.155748	11.2059	1.94315e-05
CATMA2A02280	AT2G03360	5	3.1661	trans	2.25434e+07	2.14707e+07	2.3774e+07	-0.0735763	8.29992	0.000291008
CATMA2A02340	AT2G03410	2	2.75753	trans	2.8014e+06	1.28893e+06	6280267	-0.20976	8.18027	0.00035427
CATMA3A11760	AT3G12800	3	7.37097	cis	3.71285e+06	3.06116e+06	4.55565e+06	0.451913	11.6336	1.09245e-05
CATMA2A02430	AT2G03505	2	2.56639	trans	6280267	2.8014e+06	7.05199e+06	-0.216986	6.38077	0.00181723
CATMA2A12770	AT2G14255	2	16.5697	cis	5.76374e+06	4.77988e+06	6.89449e+06	-0.441839	38.6536	2.0626e-17
CATMA5A13310	AT5G15030	5	7.49539	cis	4.81811e+06	4010649	6.53574e+06	-0.200093	19.3028	1.33528e-08
CATMA5A13140	AT5G14870	5	2.67938	cis	4.95732e+06	2.64518e+06	7442381	-0.0646369	5.58259	0.00254338
CATMA5A16380	AT5G18100	5	6.36565	cis	4.95732e+06	3.70427e+06	6.14751e+06	0.211408	16.6535	1.63977e-07
CATMA2D02806	AT2G15090	2	15.5392	cis	5.88672e+06	5.14882e+06	6.81575e+06	0.534246	34.1211	4.2792e-15
CATMA5A13970	AT5G15700	5	8.04754	cis	4.95732e+06	4010649	6.27692e+06	-0.176945	12.6616	3.5036e-06
CATMA5A14410	AT5G16120	5	2.69985	cis	5319287	3.89576e+06	6.27692e+06	-0.137144	8.04076	0.000382462
CATMA3B12930	AT3G13740	3	2.59708	cis	3805949	2.26626e+06	6.43454e+06	-0.172898	7.3828	0.000738577
CATMA1A13310	AT1G14300	1	2.57108	cis	5592874	4.30267e+06	7.8439e+06	-0.13784	7.25183	0.000794092
CATMA2A03130	AT2G04160	3	3.03419	trans	697333	580137	3.43356e+06	0.264014	7.65889	0.000292391
CATMA2A03170	AT2G04190	5	2.75918	trans	1.99072e+07	1.74019e+07	2.22293e+07	0.245605	7.94947	0.000414282
CATMA2A03190	AT2G04220	1	2.7851	trans	5.78767e+06	4.72569e+06	8.06034e+06	0.443729	6.89677	0.00120903
CATMA2A03395	AT2G04400	5	2.6537	trans	2.44324e+07	2.26149e+07	26671472	-0.252094	7.12132	0.000854643
CATMA3C57171	AT3G12460	3	2.81476	cis	3.89905e+06	2.68734e+06	6.15331e+06	-0.104551	8.23394	0.000353991
CATMA3A10290	AT3G11270	3	4.09679	cis	4085244	1.69205e+06	4.92143e+06	0.240492	7.38912	0.000554413
CATMA1A16680	AT1G17640	1	2.62135	cis	5592874	4.51418e+06	7.51923e+06	0.168059	8.32141	0.000254158
CATMA2A03620	AT2G04675	5	2.66974	trans	10428114	8.93894e+06	14766014	-0.0606024	7.52242	0.000553433
CATMA3A13300	AT3G14070	3	3.07023	cis	4141103	3.15426e+06	5.73147e+06	-0.0756652	8.84235	0.000208984
CATMA1A16140	AT1G17145	1	2.64914	cis	5592874	4.19691e+06	7.8439e+06	-0.22591	6.80219	0.00117329
CATMA2A03710	AT2G04795	3	4.34386	trans	1.62291e+07	1.52178e+07	18180380	0.293567	10.9777	2.70071e-05
CATMA2A03823	AT2G04890	1	2.64934	trans	3.43162e+06	1.40223e+06	4.61993e+06	0.390217	6.26069	0.00163103
CATMA2A03830	AT2G04900	1	3.08843	trans	2.43028e+07	2.25644e+07	2.58881e+07	-0.214682	7.84682	0.00049472
CATMA5A14200	AT5G15930	5	2.76558	cis	5319287	3.32129e+06	6.27692e+06	-0.119363	7.99458	0.000398242
CATMA1A14470	AT1G15430	1	2.82955	cis	5592874	4.72569e+06	7.8439e+06	-0.166477	8.19257	0.000420849
CATMA3A11710	AT3G12730	3	13.5691	cis	4141103	3526654	4.7995e+06	0.455775	33.3275	8.54454e-15
CATMA2A04160	AT2G05310	4	3.58232	trans	8.50276e+06	6.34324e+06	1.00868e+07	-0.398679	9.52977	9.80898e-05
CATMA5C64256	AT5G16040	5	2.76825	cis	5319287	3.03405e+06	6.66515e+06	0.220275	7.93766	0.000418586
CATMA2A04295	AT2G05520	1	2.58743	trans	18955494	1.71167e+07	2.2692e+07	-0.432515	7.27874	0.000416663
CATMA5A14470	AT5G16190	5	3.56029	cis	5319287	4.12202e+06	6.40633e+06	-0.147844	10.9085	3.05341e-05
CATMA2A04310	AT2G05540	1	2.62669	trans	19477618	1.74194e+07	2.30751e+07	-0.272119	7.86052	0.000355797
CATMA2A04330	AT2G05590	5	3.15474	trans	14766014	1.38801e+07	16323599	-0.074541	8.59345	0.000224608
CATMA5C64242	AT5G15160	5	3.73912	cis	5319287	3.60852e+06	6.66515e+06	0.112653	10.9841	2.85487e-05
CATMA5A14110	AT5G15830	5	3.86521	cis	5319287	4.26124e+06	6.66515e+06	-0.177348	11.1272	2.51348e-05
CATMA2A04660	AT2G05900	5	2.61541	trans	8563029	7.53324e+06	1.00233e+07	-0.0811549	7.8707	0.000463781
CATMA2A04740	AT2G05940	3	2.89258	trans	580137	580137	3.34046e+06	-0.119403	8.18798	0.000251258
CATMA5A15630	AT5G17370	5	3.9793	cis	5319287	4.12202e+06	6.53574e+06	0.102365	11.8102	1.3664e-05
CATMA1A13855	AT1G14830	1	2.97973	cis	5592874	4.30267e+06	7.8439e+06	0.304666	8.74993	0.000262122
CATMA2A04825	AT2G06050	1	2.80111	trans	2.74658e+07	2.63633e+07	2.93892e+07	0.162216	8.53541	0.000115948
CATMA5A15490	AT5G17210	5	5.83758	cis	5319287	4010649	6.40633e+06	-0.15781	16.7641	1.47873e-07
CATMA2A05190	AT2G06520	1	3.07341	trans	3.51618e+06	1.67199e+06	5.1487e+06	0.439299	7.40208	0.000590717
CATMA2A05200	AT2G06530	2	2.77472	trans	719214	592610	2.04856e+06	0.219423	8.60419	0.000222488
CATMA2A05540	AT2G06850	1	3.16109	trans	1.80688e+06	592939	3.51618e+06	0.306038	7.98481	0.000384168
CATMA3C57160	AT3G11750	3	3.67286	cis	4.3118e+06	3.06116e+06	7.04089e+06	-0.176469	10.2174	6.31503e-05
CATMA5A14510	AT5G16220	5	9.23549	cis	5319287	4.53967e+06	6.27692e+06	-0.405668	24.5654	7.32509e-11
CATMA3D02932	AT3G16530	3	3.83942	cis	4.3118e+06	3.34046e+06	6.43454e+06	0.315697	9.75043	7.46882e-05
CATMA2A06290	Nogene	5	3.73843	trans	1.39908e+07	1.21487e+07	1.64434e+07	0.107923	10.311	4.62489e-05
CATMA2A06540	AT2G07669	5	2.72575	trans	19316305	1.78724e+07	2.18079e+07	-0.0737768	7.68286	0.000480147
CATMA2A06650	AT2G07811	3	2.68526	trans	3526654	884847	6.0127e+06	-0.0858725	6.4885	0.00159763
CATMA2A07100	AT2G07712	5	3.38191	trans	1.44338e+07	1.183e+07	1.59642e+07	0.104903	9.66525	8.698e-05
CATMA2A07540	AT2E06490	3	2.67954	trans	15290044	1.14388e+07	16864828	-0.0824243	7.75475	0.000535679
CATMA5A13625	AT5G15350	5	10.6436	cis	5.50046e+06	4.12202e+06	6.40633e+06	-0.61455	27.0375	5.65489e-12
CATMA1C71271	AT1G18180	1	3.04073	cis	5592874	4.51418e+06	7.8439e+06	0.113131	8.86642	0.0001948
CATMA1A16230	AT1G17220	1	3.18793	cis	5592874	3.6853e+06	7.62745e+06	0.481384	7.19165	0.00102766
CATMA1A17070	AT1G18060	1	3.22663	cis	5592874	4.30267e+06	7.8439e+06	0.472647	8.71652	0.000278379
CATMA2A09710	AT2G11626	2	4.1967	trans	1035725	592610	2.11186e+06	-0.197904	13.3514	4.36022e-08
CATMA2A09710	AT2G11626	2	7.05272	trans	1.48131e+07	1.35232e+07	1.58532e+07	0.25525	18.2278	3.42205e-10
CATMA2A09710	AT2G11626	3	7.4371	trans	15723434	1.51456e+07	1.64458e+07	0.255491	13.2344	4.92216e-08
CATMA2A09980	AT2E07460	5	2.68651	trans	2.26149e+07	2.14707e+07	2.41502e+07	-0.0704328	7.47038	0.000604202
CATMA3A13080	AT3G13860	3	3.98258	cis	4.3118e+06	3.34046e+06	5.73147e+06	-0.191632	12.222	1.08303e-05
CATMA2A10430	AT2G12405	3	2.56335	trans	9747530	8.49905e+06	1.08341e+07	-0.0810684	7.54999	0.00054009
CATMA4C42229	AT4G11630	4	7.85839	cis	6.85067e+06	6.12576e+06	7459702	-0.26181	22.3372	4.67911e-10
CATMA2A10860		5	3.16912	trans	1.42123e+07	1.183e+07	1.62038e+07	0.0707026	7.31523	0.000692542
CATMA2A10900	AT2E07770	3	6.98045	trans	1.01734e+07	9.37826e+06	1.08341e+07	-0.6173	15.8273	2.95773e-07
CATMA4C42222	AT4G11310	4	11.0092	cis	6923164	6.34324e+06	7459702	-0.414679	27.3877	2.39532e-12
CATMA4A11950	AT4G11790	4	5.20849	cis	7012587	6.12576e+06	8.65533e+06	-0.261402	13.6428	2.08394e-06
CATMA2A12150		5	2.86531	trans	22414701	2.13865e+07	23585863	-0.0770926	8.2273	0.000310254
CATMA4A11710	AT4G11560	4	3.16184	cis	7191433	6.19825e+06	8.65533e+06	-0.192784	7.95938	0.000359515
CATMA4C42278	AT4G13560	4	6.49881	cis	7191433	6.19825e+06	8.50276e+06	-0.230637	14.3273	4.68578e-07
CATMA1A14050	AT1G15060	1	3.28883	cis	5592874	4.51418e+06	7.62745e+06	-0.17983	9.66611	0.000161644
CATMA2A12346	AT2G13660	3	46.3129	trans	1.15621e+07	11192190	1.20554e+07	1.71598	69.4953	5.01112e-41
CATMA2A12410	AT2G13790	4	3.09228	trans	1.21411e+07	1.07702e+07	1.43329e+07	0.227619	6.02314	0.00118839
CATMA3A10570	AT3G11600	3	5.30208	cis	4.43372e+06	3.34046e+06	5.73147e+06	-0.19693	14.0893	2.04463e-06
CATMA3A15600	AT3G16180	3	3.21442	cis	4.55565e+06	2.26626e+06	6.69965e+06	0.100082	9.35006	0.000119809
CATMA4A16726	AT4G15910	4	3.10799	cis	7280856	6.19825e+06	9.17948e+06	0.303076	7.77879	0.000524668
miRspot_1243	MIR850	4	7.87511	cis	7280856	6.56071e+06	9.40632e+06	-0.356943	18.706	2.92594e-08
CATMA2A12620	AT2G14045	2	5.52152	trans	4.41093e+06	2365070	5.76374e+06	-0.302445	15.2793	5.86623e-07
CATMA5C64274	AT5G16990	5	3.25343	cis	5.62987e+06	3.70427e+06	8.29044e+06	-0.127591	9.4188	0.000114058
CATMA1A15040	AT1G16030	1	3.65161	cis	5592874	4.61993e+06	7.30278e+06	0.154614	10.2762	5.66513e-05
CATMA4A13280	AT4G13180	4	17.7841	cis	7280856	6923164	8.50276e+06	0.842255	37.4986	6.55771e-17
CATMA2A13370	AT2E09060	5	2.58408	trans	22414701	2.14707e+07	23115566	-0.0690143	7.46458	0.000607291
CATMA1A16660	AT1G17620	1	3.75253	cis	5592874	4.40842e+06	7.30278e+06	-0.296283	8.13265	0.000446321
CATMA2A13495	AT2G14750	4	2.91587	trans	2133235	716710	5.27664e+06	0.400237	8.04639	0.000347924
CATMA2A13530	AT2G14800	3	2.93568	trans	16373519	1.27773e+07	1.80133e+07	-0.100901	8.94332	0.00016488
CATMA3C57198	AT3G13710	3	6.94116	cis	4.55565e+06	3.34046e+06	6.0127e+06	-0.163881	17.493	9.10129e-08
CATMA2A13620	AT2G14860	4	2.99291	trans	1.22506e+07	1.07702e+07	1.47383e+07	-0.100519	7.26485	0.000723915
CATMA1A14870	AT1G15825	1	3.86982	cis	5592874	4.93719e+06	7.73567e+06	0.152064	11.0132	1.81023e-05
CATMA5A14706	AT5G16400	5	3.28144	cis	5.62987e+06	3.1298e+06	7.30194e+06	0.299891	9.71381	8.79388e-05
CATMA2A14140	AT2G15310	3	2.76481	trans	3805949	1901320	6.43454e+06	0.145085	6.30233	0.00154985
CATMA1A19326	AT1G20330	1	4.09954	cis	5592874	4.30267e+06	7.19456e+06	-0.509265	12.4429	8.30536e-06
CATMA2A14230		3	3.03315	trans	1.27773e+07	11192190	16373519	-0.0865309	9.20604	0.000144789
CATMA2A14290	AT2E09810	3	2.73864	trans	1.53623e+07	1.15621e+07	1.69692e+07	-0.0952616	8.11186	0.000393415
CATMA3A16940	AT3G17510	3	3.68833	cis	4.67758e+06	3.06116e+06	6.15331e+06	0.333267	10.3037	5.85614e-05
CATMA5C64296	AT5G18060	5	6.70635	cis	5.62987e+06	4.67889e+06	6.79456e+06	-0.325077	17.7246	5.99819e-08
CATMA2A14940	AT2G16080	5	2.63553	trans	1.43231e+07	1.183e+07	16323599	0.0843345	6.49764	0.00142084
CATMA2A15000	AT2E10430	3	13.1958	trans	1.73869e+07	1.67604e+07	1.80133e+07	-0.339364	26.6444	7.29418e-12
CATMA5A13675	AT5G15410	5	2.99096	cis	5.75928e+06	3.60852e+06	7.98756e+06	-0.324499	7.34569	0.000702484
CATMA2A15110	AT2G16290	5	2.64341	trans	22414701	2.10045e+07	2.36799e+07	-0.0744933	7.79214	0.000455209
CATMA2A15130	AT2G16310	5	2.71844	trans	2.26149e+07	21319032	24056160	-0.0794294	8.61467	0.000220438
CATMA2A13570	AT2G14835	2	3.5196	cis	6280267	4.77988e+06	6.81575e+06	0.264097	9.23446	0.000156543
CATMA1A15540	AT1G16560	1	4.10334	cis	5592874	4.51418e+06	7.41101e+06	-0.389671	11.1574	3.68593e-05
CATMA2A15370	AT2G16650	3	3.18719	trans	6.57515e+06	4.3118e+06	7.60962e+06	0.119829	8.56963	0.000240597
CATMA4A12190	AT4G12060	4	21.0386	cis	7280856	6923164	7549125	-1.23582	42.7583	8.80861e-20
CATMA2A15423	AT2G16720	3	3.24825	trans	5140894	2968064	6.57515e+06	-0.0668702	9.25803	0.000145676
CATMA5A16410	AT5G18140	5	4.46388	cis	5.75928e+06	4.40046e+06	7.001e+06	-0.259333	11.8914	1.2707e-05
CATMA2A15970	AT2G17230	1	4.88754	trans	8.8722e+06	6.43701e+06	1.09523e+07	-0.318225	12.516	7.25448e-06
CATMA1A12420	AT1G13420	1	4.1341	cis	5592874	4.40842e+06	7.8439e+06	0.0826049	12.4511	8.24451e-06
CATMA2A13930	AT2G15090	2	6.46007	cis	6.34326e+06	5271807	7.13073e+06	0.394429	17.04	1.52583e-07
CATMA2A16110	AT2G17390	1	2.80327	trans	5.46597e+06	3.6853e+06	7.73567e+06	0.26056	7.90721	0.000449286
CATMA2A16160	AT2G17470	1	3.39188	trans	1.13247e+06	592939	3.2625e+06	0.301388	8.64864	0.000203865
CATMA2A16200	AT2G17520	4	2.73702	trans	2133235	942751	5.43029e+06	0.141653	8.23343	0.000294744
CATMA4B11495	AT4G11380	4	2.59937	cis	7370279	5.78883e+06	1.00868e+07	0.166548	5.91654	0.00261704
CATMA5A16170	AT5G17890	5	4.95789	cis	5.75928e+06	4.53967e+06	6.90069e+06	-0.113197	13.88	7.95544e-07
CATMA1C71268	AT1G17940	1	4.53388	cis	5592874	4.51418e+06	6.8699e+06	0.183638	13.4445	3.3823e-06
CATMA4A13520	AT4G13350	4	8.44071	cis	7370279	6.77818e+06	8.65533e+06	-0.422678	20.3612	6.07301e-09
CATMA2A13400	AT2G14660	2	29.175	cis	6.34326e+06	5.51777e+06	6.737e+06	-0.8555	59.9858	1.56487e-29
CATMA4D01596	AT4G12470	4	30.8857	cis	7370279	7102010	7549125	1.25701	58.0958	6.14676e-30
CATMA3A13480	AT3G14210	3	32.9874	cis	4.67758e+06	4.3118e+06	5.04335e+06	-2.67244	56.1185	1.93992e-28
CATMA2A16480	AT2G17790	3	2.66247	trans	3805949	1.98554e+06	6.15331e+06	-0.066302	6.98229	0.00104349
CATMA3A14280	AT3G14920	3	11.7026	cis	4.7995e+06	4085244	5.59086e+06	-0.633595	25.0914	1.77465e-11
CATMA3A17340	AT3G17840	3	9.8738	cis	4.92143e+06	4141103	6.43454e+06	-0.549113	25.0813	5.80399e-11
CATMA2A12760	AT2G14255	2	3.73918	cis	6.50076e+06	4.53391e+06	7.44572e+06	-0.114097	9.07258	0.000180015
CATMA1A12980	AT1G14030	1	6.23389	cis	5592874	4.72569e+06	7.30278e+06	-0.283827	17.3716	1.50781e-07
CATMA1A15560	AT1G16590	1	7.25928	cis	5592874	4.72569e+06	7.08634e+06	0.195929	17.843	1.24295e-07
CATMA2A16940	AT2G18290	2	2.72028	trans	4.41093e+06	2365070	6.13269e+06	-0.21999	7.68534	0.000521996
CATMA2A17000	AT2G18340	3	2.73082	trans	5140894	3.34046e+06	6.29393e+06	-0.0677882	9.22153	0.000150371
CATMA1A15443	AT1G16460	1	7.63581	cis	5592874	4.83144e+06	6.76167e+06	-0.379018	23.4055	4.85054e-10
CATMA3A14380	AT3G15030	3	2.67992	cis	5140894	2968064	6.57515e+06	0.24336	7.59099	0.000617073
CATMA5A16570	AT5G18300	5	7.21657	cis	5.88869e+06	4.81811e+06	6.90069e+06	0.1952	18.2157	3.76852e-08
CATMA2A17330	AT2G18680	3	2.80622	trans	1.8601e+07	1.64458e+07	2.05804e+07	0.263892	7.94605	0.000380286
CATMA5A16160	AT5G17880	5	11.5087	cis	5.88869e+06	5.23576e+06	6.66515e+06	-0.197082	25.2747	1.31497e-11
CATMA5A16630	AT5G18360	5	3.08787	cis	6.0181e+06	4.12202e+06	7.40226e+06	-0.0843005	8.09207	0.000365659
CATMA1A16465	AT1G17420	1	8.28287	cis	5592874	4.83144e+06	6.76167e+06	-0.474967	19.7267	2.08395e-08
CATMA2A17710	AT2G19110	5	2.71331	trans	19650283	1.76395e+07	2.20607e+07	0.27241	7.40271	0.000615294
CATMA2A17750	AT2G19146	3	2.71609	trans	2.1259e+06	580137	3.61975e+06	-0.105208	7.30076	0.000221661
CATMA2A17750	AT2G19146	5	8.52177	trans	2.25434e+07	2.19764e+07	2.29725e+07	-0.171499	19.9662	4.08162e-09
CATMA5A15930	AT5G17630	5	3.74264	cis	6.0181e+06	4010649	8.139e+06	-0.245352	5.43636	0.00345807
CATMA3C57242	AT3G16680	3	2.73109	cis	5140894	3.06116e+06	6.43454e+06	-0.0706684	7.61644	0.000603655
CATMA5C64250	AT5G15790	5	4.01605	cis	6.0181e+06	3.41703e+06	7.40226e+06	-0.317821	9.00841	6.41406e-05
CATMA1A15250	AT1G16260	1	15.7142	cis	5592874	5.04295e+06	6.54523e+06	-0.303857	39.3534	2.66964e-17
CATMA1C71217	AT1G15180	1	3.61917	cis	5.67945e+06	4.40842e+06	7.95212e+06	-0.206338	10.3008	5.5437e-05
CATMA3A10000	AT3G10950	3	2.87361	cis	5140894	2968064	7.60962e+06	-0.0697497	7.97121	0.000444291
CATMA2A18240	AT2G19700	1	3.04059	trans	15909492	1.26158e+07	1.77221e+07	0.154596	8.0083	0.000376301
CATMA3A14340	AT3G14990	3	4.32141	cis	5140894	3805949	6.43454e+06	0.321459	13.8238	1.77334e-06
CATMA2A18360	AT2G19850	4	11.1797	trans	2133235	1.62087e+06	4.62657e+06	0.520714	28.3406	1.00989e-12
CATMA2C47172	AT2G14460	2	10.6559	cis	6.5795e+06	5271807	7.20948e+06	0.308718	24.7231	1.70203e-10
CATMA5C64238	AT5G14880	5	5.67823	cis	6.0181e+06	3.41703e+06	7.40226e+06	-0.305571	13.8842	2.10424e-06
CATMA2A15090	AT2G16270	2	7.08588	cis	6.65825e+06	5271807	7.44572e+06	-0.240202	17.0192	1.55529e-07
CATMA4B12600	AT4G12460	4	4.86433	cis	7459702	6.48822e+06	8929959	-0.223663	13.1314	4.82445e-06
CATMA2A18815	AT2G20340	5	2.70061	trans	2.2901e+07	2.16393e+07	2.48086e+07	0.158827	7.54143	0.000617472
CATMA2A18870	AT2G20380	5	2.71099	trans	2.2758e+07	2.16393e+07	2.46205e+07	-0.0611622	6.85829	0.00103491
CATMA5A16520	AT5G18250	5	8.37935	cis	6.0181e+06	4.95732e+06	6.90069e+06	-0.258941	20.547	4.01158e-09
CATMA5A18680	AT5G20240	5	3.72234	cis	6.14751e+06	3.51278e+06	7.40226e+06	-0.263385	9.58654	0.000115479
CATMA2A19120	AT2G20597	5	2.58135	trans	2.24719e+07	2.14707e+07	2.42443e+07	-0.0899389	8.28491	0.000294888
CATMA5A17290	AT5G18920	5	7.36118	cis	6.14751e+06	4.40046e+06	7.40226e+06	-0.210628	18.1907	5.26448e-08
CATMA2A19300	AT2G20740	1	2.66901	trans	3938989	2.29115e+06	5.25446e+06	0.117885	7.38327	0.000625973
CATMA2A19430	AT2G20830	2	2.7884	trans	1.29008e+07	1.10455e+07	1.46841e+07	0.143556	6.36156	0.00165956
CATMA2A19470	AT2G20875	2	2.98464	trans	16837474	1.58532e+07	1.80111e+07	-0.115414	7.94554	0.000434553
CATMA2A19580	AT2G20940	3	2.62428	trans	3.15426e+06	580137	5.04335e+06	-0.146627	7.2091	0.000858028
CATMA2A19680	AT2G21040	3	5.45139	trans	2.18244e+07	1.99619e+07	22146585	0.0282506	6.35119	0.00167465
CATMA2A19680	AT2G21040	4	8.09413	trans	7.89247e+06	7370279	8.8079e+06	0.336807	21.3845	1.38186e-09
CATMA2A14050	AT2G15230	2	3.63741	cis	6.737e+06	4.41093e+06	7.52447e+06	-0.121167	8.98997	0.00019331
CATMA2A19870	AT2G21210	4	3.66696	trans	5.27664e+06	1.54553e+06	6.56071e+06	-0.281231	7.83275	0.000421517
CATMA2A20120	AT2G21430	3	3.64542	trans	1.27773e+07	1.07607e+07	16373519	-0.0631397	11.7428	1.54959e-05
CATMA2A20210	AT2G21530	5	2.66652	trans	14766014	1.15114e+07	1.69227e+07	-0.198135	7.65104	0.000515404
CATMA2A20300	AT2G21640	2	2.6946	trans	2365070	1.35224e+06	5.88672e+06	-0.124885	7.11775	0.000683396
CATMA2A20300	AT2G21640	3	2.74573	trans	580137	580137	3.34046e+06	0.127677	6.05268	0.0016834
CATMA1A18500	AT1G19485	1	7.33633	cis	5.67945e+06	5.04295e+06	7.19456e+06	-0.282874	19.4852	1.25289e-08
CATMA2A20440	AT2G21840	3	3.06653	trans	15116688	1.13155e+07	1.6518e+07	-0.0842974	9.96751	7.85455e-05
CATMA4A17090	AT4G16265	4	6.45685	cis	7459702	6.56071e+06	9.63316e+06	-0.239024	16.1179	3.23933e-07
CATMA2C47206	AT2G15970	2	5.2211	cis	6.737e+06	4.41093e+06	7.44572e+06	-0.224644	13.6048	2.24307e-06
CATMA2A20555	AT2G21970	5	2.85362	trans	1.44338e+07	1.02402e+07	1.65632e+07	-0.321465	6.19685	0.00174097
CATMA2A18220	AT2G19680	2	2.56072	cis	6.81575e+06	4.53391e+06	9.02959e+06	-0.260969	5.60593	0.00353248
CATMA2A20850	AT2G22330	5	13.0098	trans	2.48086e+07	2.3868e+07	2.60601e+07	-0.567314	25.0885	1.63086e-12
CATMA2A15170	AT2G16380	2	2.81796	cis	6.81575e+06	5.02584e+06	8.89698e+06	0.147273	7.93308	0.000479979
CATMA2A21015	AT2G22490	3	2.96713	trans	3247359	580137	4.7995e+06	0.232604	7.45853	0.00069184
CATMA2A14140	AT2G15310	2	3.4819	cis	6.81575e+06	5.02584e+06	8.36655e+06	-0.147377	8.55165	0.000248216
CATMA2A21140	AT2G22650	4	2.75199	trans	13170826	1.1922e+07	1.5957e+07	-0.230141	7.89261	0.000455029
CATMA3A15000	AT3G15590	3	6.68616	cis	5140894	4.43372e+06	5.87209e+06	-0.134248	19.1081	2.00219e-08
CATMA5A15960	AT5G17670	5	2.5861	cis	6.40633e+06	3.70427e+06	7.98756e+06	-0.299775	8.00917	0.000449611
CATMA2A21340	AT2G22860	4	3.14326	trans	1.77157e+06	350745	5.43029e+06	0.116786	7.43248	0.000513227
CATMA2A21350	AT2G22870	3	2.76089	trans	2.26626e+06	580137	4.55565e+06	0.151737	7.30497	0.000789896
CATMA2A21390	AT2G22905	5	2.8495	trans	19316305	1.83382e+07	2.02925e+07	-0.0654837	8.31468	0.000274245
CATMA5C64283	AT5G17370	5	2.84487	cis	6.40633e+06	4.95732e+06	8.139e+06	0.179675	7.80218	0.00053708
CATMA1B15443	AT1G16460	1	11.2057	cis	5.67945e+06	5.25446e+06	7.30278e+06	-0.498391	28.093	7.74363e-12
CATMA2A21700	AT2G23200	1	2.90796	trans	11160050	8.8722e+06	1.21021e+07	-0.226148	8.12951	0.000353862
CATMA3A14940	AT3G15520	3	13.7854	cis	5140894	4.55565e+06	5.73147e+06	0.625874	28.15	2.18707e-13
CATMA2A14830	AT2G15970	2	18.7048	cis	6.81575e+06	6.42201e+06	7.20948e+06	-0.754681	34.0351	4.71868e-15
CATMA2A21865	AT2G23380	1	2.62259	trans	4.51418e+06	2.68931e+06	6.76167e+06	-0.094716	6.82578	0.00102499
CATMA1A13750	AT1G14700	1	20.4805	cis	5.67945e+06	5.04295e+06	6.65345e+06	-0.703227	44.9185	4.36134e-20
CATMA3A18090	AT3G18500	3	7.48896	cis	5.30963e+06	4.3118e+06	6.81339e+06	-0.214196	21.0171	3.23081e-09
CATMA3A16100	AT3G16670	3	13.2662	cis	5.30963e+06	4.67758e+06	6.29393e+06	-1.09573	25.6288	1.09665e-11
CATMA2A22310	AT2G23970	5	2.81488	trans	2.2758e+07	21319032	2.44324e+07	-0.074283	7.69577	0.00049551
CATMA2A22380	AT2G24030	5	3.78613	trans	1.37694e+07	1.15114e+07	1.50056e+07	0.0832843	10.742	3.14081e-05
CATMA1A19220	AT1G20225	1	4.15594	cis	5.78767e+06	4.83144e+06	7.41101e+06	-0.341602	11.27	2.35694e-05
CATMA2A17790	AT2G19180	2	2.60477	cis	6.97324e+06	4.77988e+06	9.2948e+06	-0.129425	6.54732	0.00141101
CATMA2A15190	AT2G16400	2	3.15395	cis	6.97324e+06	4.77988e+06	9.1622e+06	-0.268681	7.24529	0.000766911
CATMA5C64307	AT5G19240	5	3.02498	cis	6.40633e+06	4.53967e+06	7.98756e+06	-0.358931	8.49815	0.000295292
CATMA2A22930	AT2G24600	1	3.1457	trans	11160050	1.01026e+07	12294768	-0.263846	8.9108	4.78974e-05
CATMA2A22930	AT2G24600	1	3.39273	trans	2.80031e+07	2.64227e+07	2.93071e+07	-0.29834	10.4724	1.15348e-05
CATMA4A13270	AT4G13170	4	6.52156	cis	7459702	6.27075e+06	8.50276e+06	-0.593943	15.3929	6.28309e-07
CATMA4A13310	AT4G13200	4	6.57866	cis	7459702	6923164	8.50276e+06	-0.391334	15.7754	4.43211e-07
CATMA1A15800	AT1G16810	1	4.40124	cis	5.78767e+06	4.83144e+06	7.73567e+06	-0.314689	10.2266	6.208e-05
CATMA2A15980	AT2G17240	2	7.25188	cis	6.97324e+06	6280267	8.63176e+06	-0.348378	16.6264	1.68175e-07
CATMA4C42266	AT4G12990	4	17.0304	cis	7459702	7012587	7739901	-0.32116	32.8089	2.39074e-15
CATMA4A12410	AT4G12300	4	3.3206	cis	7549125	6.48822e+06	9.86e+06	-0.213558	9.30735	0.000139564
CATMA4A12860	AT4G12720	4	3.47321	cis	7549125	6923164	9.51974e+06	-0.424633	9.08514	0.000169283
CATMA2A23220	AT2G24850	4	3.00746	trans	1.1922e+07	1.06547e+07	1.3387e+07	0.444958	8.39262	0.000268161
CATMA1A16200	AT1G17190	1	31.5749	cis	5.78767e+06	5.25446e+06	6.43701e+06	0.782846	63.9129	1.61839e-33
CATMA2A23310	AT2G25000	4	2.78123	trans	1.13472e+07	9.63316e+06	1.27984e+07	0.214448	5.12756	0.0035377
CATMA2A23310	AT2G25000	3	3.12303	trans	18180380	1.62291e+07	1.99619e+07	0.234641	5.35549	0.00289375
CATMA3A15520	AT3G16100	3	15.9206	cis	5.30963e+06	4.43372e+06	6.0127e+06	-0.725072	31.3643	2.26336e-14
CATMA2A23485	AT2G25170	2	3.31581	trans	1.37812e+07	1.25253e+07	1.53975e+07	-0.118225	8.88632	0.000182198
CATMA2A23490	AT2G25180	5	3.00776	trans	2.20607e+07	2.04326e+07	2.29725e+07	-0.0894498	8.21962	0.000312361
CATMA1C71281	AT1G18880	1	3.23764	cis	5.8959e+06	4.61993e+06	8.16856e+06	0.116831	8.87222	0.000193817
CATMA5A18290	AT5G19860	5	4.31157	cis	6.40633e+06	5319287	8.86665e+06	0.386349	11.3452	2.5025e-05
CATMA3A15640	AT3G16230	3	6.60973	cis	5.45024e+06	4.3118e+06	6.57515e+06	0.261042	16.1053	3.27703e-07
CATMA2B16130	AT2G17420	2	2.70649	cis	7.05199e+06	5.14882e+06	9.42741e+06	0.209841	7.45017	0.00064117
CATMA2A15990	AT2G17250	2	3.45513	cis	7.05199e+06	5.88672e+06	9.42741e+06	-0.0993959	9.75698	8.09777e-05
CATMA3C57263	AT3G17820	3	15.0881	cis	5.45024e+06	4.67758e+06	6.0127e+06	-0.524261	32.223	5.19472e-14
CATMA2A24010	AT2G25640	3	2.62253	trans	9.64202e+06	8.05944e+06	1.08341e+07	-0.0814194	7.40997	0.000611351
CATMA2A24020	AT2E19980	2	5.11089	trans	1.37812e+07	1.25253e+07	1.49421e+07	0.159675	12.5254	7.19357e-06
CATMA3A14520	AT3G15160	3	2.58915	cis	5.59086e+06	4.18987e+06	7.60962e+06	-0.168174	7.08128	0.000958083
CATMA2B16180	AT2G17500	2	6.01577	cis	7.05199e+06	4.90286e+06	8.36655e+06	-0.14867	14.2989	1.44185e-06
CATMA2A24180	AT2G25780	5	2.99671	trans	8563029	7.68468e+06	9806419	-0.0729018	9.37182	0.000125245
CATMA1C71307	AT1G20696	1	3.34931	cis	5.8959e+06	4.30267e+06	8.16856e+06	0.321378	9.62661	0.000142793
CATMA2A17510	AT2G18915	2	5.70742	cis	7.20948e+06	6.50076e+06	9.42741e+06	-0.128689	13.6967	2.49537e-06
CATMA5C64310	AT5G19500	5	6.30756	cis	6.40633e+06	4.81811e+06	8563029	0.212492	16.7941	1.91242e-07
CATMA3A17670	AT3G18160	3	4.00176	cis	5.59086e+06	4.18987e+06	7.38213e+06	0.222566	10.2706	6.02835e-05
CATMA2A15470	AT2G16790	2	20.9162	cis	7.20948e+06	6.81575e+06	7.60321e+06	-0.350653	41.852	1.65726e-19
CATMA2A24420	AT2G26050	5	3.64827	trans	22414701	2.18922e+07	2.32096e+07	-0.0854036	11.5459	1.62268e-05
CATMA2C47271	AT2G18570	2	5.43289	cis	7.28823e+06	6.42201e+06	9.69263e+06	-0.20902	14.4055	1.30806e-06
CATMA1A15060	AT1G16040	1	3.6252	cis	5.8959e+06	4.61993e+06	8.06034e+06	-0.175397	10.8207	3.03369e-05
CATMA2A24680	AT2G26340	1	2.81803	trans	3938989	2211522	5.8959e+06	0.30775	7.17433	0.000753079
CATMA2A24855	AT2G26530	5	3.20162	trans	2.24719e+07	21319032	2.42443e+07	-0.167166	4.48666	0.00508294
CATMA2A24880	AT2G26560	5	2.90054	trans	13614326	9.66184e+06	1.50056e+07	0.121921	7.32034	0.000493769
CATMA3A18210	AT3G18600	3	4.45459	cis	5.59086e+06	4.3118e+06	7.49587e+06	0.369527	10.8537	3.11605e-05
CATMA2A25190	AT2G26850	2	4.60809	trans	13471565	1.29008e+07	1.46841e+07	-0.120721	12.5847	6.81962e-06
CATMA2A25340	AT2G26980	5	3.751	trans	1.37694e+07	1.15114e+07	1.50056e+07	-0.166055	10.6131	3.52653e-05
CATMA3A15230	AT3G15840	3	5.04874	cis	5.59086e+06	3247359	7.26838e+06	-0.437886	13.9574	2.30228e-06
CATMA2A25430	AT2G27070	5	2.83948	trans	2.26149e+07	2.07186e+07	2.44324e+07	-0.0869989	7.62518	0.000527271
CATMA2A25510	AT2G27130	2	3.20362	trans	1.79535e+06	592610	4.77988e+06	0.0153271	10.5499	3.73248e-05
CATMA2A16230	AT2G17540	2	3.00267	cis	7.36697e+06	6.50076e+06	9.95785e+06	-0.17614	7.94983	0.000414151
CATMA1A14860	AT1G15820	1	4.23959	cis	5.8959e+06	4.61993e+06	8.16856e+06	0.51712	10.4032	9.75915e-05
CATMA5A18830	AT5G20360	5	3.5895	cis	6.53574e+06	3.80001e+06	7.53324e+06	-0.202626	10.2507	6.49477e-05
CATMA2A25590	AT2G27220	4	2.83194	trans	11878132	10608576	1.3127e+07	-0.0739381	7.42066	0.000631212
CATMA4A13130	AT4G13010	4	6.27	cis	7549125	7012587	8.65533e+06	-0.528484	16.5772	2.1239e-07
CATMA2A25730	AT2G27330	3	3.03245	trans	580137	580137	2968064	0.178734	8.49844	0.000321799
CATMA2A26180	AT2G27775	2	3.89965	trans	3041384	1478840	4.90286e+06	-0.0862272	11.4739	1.96735e-05
CATMA3A15870	AT3G16450	3	6.93833	cis	5.59086e+06	4.7995e+06	7.15463e+06	0.370904	15.7803	4.41256e-07
CATMA2A26290	AT2G27900	3	2.9364	trans	580137	580137	2.68734e+06	0.246207	8.09504	0.000348614
CATMA1A16170	AT1G17160	1	4.34141	cis	5.8959e+06	4.30267e+06	7.95212e+06	-0.199363	13.8586	1.86356e-06
CATMA2A26340	AT2G27950	3	3.77644	trans	580137	580137	3.34046e+06	0.219751	7.30894	0.000735353
CATMA2A26520	AT2G28120	5	2.67716	trans	2.05713e+06	576456	4010649	0.149391	6.99686	0.000916233
CATMA4A12960	AT4G12830	4	7.78101	cis	7549125	7012587	8.35019e+06	-0.425022	19.9772	8.76861e-09
CATMA3A16345	AT3G16950	3	8.74806	cis	5.59086e+06	4.55565e+06	6631399	0.544939	21.1797	2.7611e-09
CATMA2A26970	AT2G28550	5	2.87722	trans	2.26149e+07	2.14707e+07	2.44324e+07	-0.10438	8.47151	0.00025013
CATMA2A27210	AT2G28810	5	2.73656	trans	576456	576456	1.95912e+06	0.176623	7.73094	0.000523705
CATMA1C71245	AT1G16515	1	7.54999	cis	5.8959e+06	4.93719e+06	7.08634e+06	0.270781	20.1614	9.14818e-09
CATMA2A27380	AT2E23600	5	2.59265	trans	2.22293e+07	2.07186e+07	2.39621e+07	-0.0842618	7.27756	0.000715869
CATMA2A27530	AT2G29120	3	2.66038	trans	1.8601e+07	1.70736e+07	2.13411e+07	0.22732	7.56626	0.000532365
CATMA5A17720	AT5G19290	5	17.5161	cis	6.53574e+06	5.88869e+06	7.10132e+06	-0.702346	41.027	1.08093e-18
CATMA3C57234	AT3G16220	3	8.97162	cis	5.59086e+06	4.67758e+06	6.57515e+06	-0.412586	22.726	6.10343e-10
CATMA2A27880	AT2G29500	2	2.94485	trans	11457144	10249585	1.22031e+07	-0.0828997	8.0847	0.000351804
CATMA3A16380	AT3G16990	3	9.75254	cis	5.59086e+06	4.3118e+06	6.43454e+06	-0.526216	18.2282	2.27405e-08
CATMA2A27930	AT2G29570	2	2.76044	trans	4263347	1921955	5.76374e+06	0.0408559	9.39805	0.000116161
CATMA3A19120	AT3G19515	3	4.25487	cis	5.73147e+06	3.71285e+06	7.38213e+06	-0.0981933	12.4875	8.55765e-06
CATMA5A17600	AT5G19170	5	9.41948	cis	6.79456e+06	5.88869e+06	7.20163e+06	-0.265394	26.0921	2.41597e-11
CATMA3A18060	AT3G18485	3	6.14818	cis	5.73147e+06	4.43372e+06	7.72337e+06	-0.180538	15.7348	4.5996e-07
CATMA4C42782	No Gene	4	9.53624	cis	7549125	7102010	8.35019e+06	-0.88486	21.5047	4.43482e-12
CATMA2A28550	AT2G30270	4	2.79969	trans	11878132	9.51974e+06	1.43329e+07	-0.0162953	5.45405	0.00355746
CATMA1A16210	AT1G17200	1	2.99399	cis	6.00412e+06	4.40842e+06	8.06034e+06	-0.229499	6.90325	0.00121193
CATMA2A28590	AT2G30310	3	3.39213	trans	8.76281e+06	7.26838e+06	9.95311e+06	-0.0903129	8.52921	0.000226685
CATMA5A12920	AT5G14710	5	2.60068	cis	6820442	4.12202e+06	8.29044e+06	-0.140636	7.97104	0.000464579
CATMA4A15390	AT4G14920	4	2.80231	cis	7739901	6.27075e+06	1.03137e+07	-0.149948	7.6796	0.000481532
CATMA2A28650	AT2G30360	4	3.41696	trans	1.75557e+07	15163281	17683645	0.281412	9.6793	8.13979e-05
CATMA3A17720	AT3G18200	3	6.62365	cis	5.73147e+06	4.55565e+06	6.92714e+06	0.105738	17.0207	1.41037e-07
CATMA5C64322	AT5G20350	5	2.68088	cis	6820442	4.12202e+06	8.29044e+06	-0.192178	7.07359	0.00100343
CATMA3A15475	AT3G16050	3	8.40429	cis	5.73147e+06	4.7995e+06	6.57515e+06	-0.304359	21.4133	2.20178e-09
CATMA2A29310	AT2G31090	1	2.91539	trans	2.44616e+07	23381469	25635703	-0.211749	7.62631	0.000598532
CATMA4A13140	AT4G13030	4	4.26405	cis	7739901	6.05327e+06	8.8079e+06	-0.117168	11.2083	2.06384e-05
CATMA4C42288	AT4G14103	4	3.53176	cis	7.89247e+06	6.6332e+06	9.74658e+06	-0.126391	9.87187	6.8528e-05
CATMA1A13350	AT1G14345	1	4.02899	cis	6.00412e+06	4.40842e+06	7.8439e+06	-0.560602	11.3026	2.28981e-05
CATMA2A29690	AT2G31450	5	3.0827	trans	26671472	2.53955e+07	26671472	0.18432	4.46396	0.00298037
CATMA5A18000	AT5G19570	5	2.81124	cis	6820442	5.37105e+06	8.139e+06	-0.158871	8.81014	0.000225724
CATMA5A22530	AT5G24830	5	3.33969	cis	6820442	5.50046e+06	9.08352e+06	-0.114003	10.2816	6.32236e-05
CATMA3A17680	AT3G18165	3	19.6062	cis	5.73147e+06	5.16902e+06	6.29393e+06	-0.691388	37.865	4.21142e-17
CATMA2A29850	AT2G31610	4	3.44238	trans	3833156	641363	5.43029e+06	0.564367	9.78068	6.34381e-05
CATMA2A29880	AT2G31660	2	29.0683	trans	1.11827e+07	1.04966e+07	11457144	-1.02685	54.8601	4.84175e-28
CATMA2A30010	AT2G31780	2	3.26095	trans	1.20373e+07	10249585	1.35232e+07	-0.327111	8.26352	0.000314665
CATMA2A30040	AT2G31810	1	2.70497	trans	28454383	27358354	2.95534e+07	0.221189	8.19435	5.4554e-05
CATMA3C57252	AT3G17340	3	3.0252	cis	5.87209e+06	4.18987e+06	7.60962e+06	-0.110333	6.53131	0.00153971
CATMA3A17540	AT3G18070	3	8.58196	cis	5.87209e+06	4.92143e+06	6.81339e+06	0.265966	20.9452	3.46316e-09
CATMA2A30140	AT2G31890	1	2.87731	trans	11160050	1.0197e+07	1.22091e+07	-0.404689	7.13559	0.000786644
CATMA2A30170	AT2G31900	5	3.34335	trans	9.44497e+06	7.83612e+06	1.27859e+07	-0.0821523	7.14732	0.000820966
CATMA2A30240	AT2G31960	3	2.79185	trans	1.69205e+06	580137	2.68734e+06	0.239216	7.92131	0.000463875
CATMA2A30260	AT2G31990	1	2.64386	trans	28454383	26993011	2.98818e+07	-0.0921486	8.54544	0.000185131
CATMA1A17160	AT1G18180	1	6.49605	cis	6.00412e+06	4.72569e+06	7.30278e+06	0.133	16.2168	2.69946e-07
CATMA2A30460	AT2G32180	2	6.25732	trans	1.27506e+07	1.16229e+07	1.33514e+07	-0.51192	16.0486	2.87986e-07
CATMA2A30530	AT2G32240	4	4.08932	trans	1.1922e+07	1.11164e+07	1.30175e+07	0.262955	12.5673	6.45771e-06
CATMA5A17520	AT5G19110	5	3.44131	cis	6820442	5.50046e+06	9.08352e+06	0.132542	9.82332	9.40804e-05
CATMA2A30650	AT2G32350	5	2.89281	trans	2.23978e+07	2.11475e+07	2.33977e+07	-0.100314	7.70137	0.000493075
CATMA2B19210	AT2G20670	2	6.11278	cis	7.44572e+06	6.65825e+06	1.00905e+07	0.298149	16.2957	2.28886e-07
CATMA1A16780	AT1G17760	1	3.53543	cis	6.22056e+06	4.61993e+06	8.5474e+06	-0.16535	9.46265	0.000115673
CATMA2A30900	AT2G32650	2	8.35956	trans	1.18716e+07	11457144	12435201	-0.478022	19.614	8.84776e-09
CATMA2A30940	AT2G32680	1	3.71715	trans	11160050	1.0197e+07	1.24629e+07	-0.300982	10.4297	4.66974e-05
CATMA3C57243	AT3G16690	3	13.7312	cis	5.87209e+06	5.30963e+06	6.43454e+06	0.398282	26.9772	8.30403e-12
CATMA3A15880	AT3G16460	3	2.92336	cis	6.0127e+06	4.3118e+06	7.83711e+06	0.105721	8.45102	0.000266975
CATMA3A16150	AT3G16740	3	3.74753	cis	6.0127e+06	4.55565e+06	7.15463e+06	0.127657	9.02036	0.000161953
CATMA4A12230	AT4G12110	4	3.69799	cis	8.04504e+06	6.56071e+06	1.04271e+07	-0.263461	9.613	8.63625e-05
CATMA5A17710	AT5G19280	5	3.91302	cis	6820442	5.50046e+06	7.30194e+06	-0.115508	11.8788	1.5679e-05
CATMA2A31070	AT2G32870	3	2.62107	trans	6.15331e+06	3.61975e+06	8041859	0.210486	7.29587	0.000652308
CATMA2A31320	AT2G33170	1	2.63495	trans	1.73437e+07	1.5811e+07	1.93906e+07	-0.0840742	7.28926	0.000680268
CATMA2A15420	AT2G16710	2	8.47238	cis	7.44572e+06	6.737e+06	9.02959e+06	0.474358	22.0624	9.06323e-10
CATMA2A31430	AT2G33260	5	2.90636	trans	1.37694e+07	1.11928e+07	1.53651e+07	0.0837683	8.15241	0.000316706
CATMA2A31490	AT2G33330	4	3.69863	trans	1.29079e+07	1.12318e+07	1.4468e+07	-0.233812	10.6312	4.14418e-05
CATMA4C42352	AT4G16880	4	8.07627	cis	8.04504e+06	6923164	9.74658e+06	-0.366596	20.2978	4.0482e-09
CATMA2A16640	AT2G17975	2	3.43698	cis	7.52447e+06	6.50076e+06	9.82524e+06	0.161438	9.88795	7.54094e-05
CATMA1A15440	AT1G16445	1	3.20599	cis	6.32878e+06	4.61993e+06	8.7098e+06	0.136946	6.5379	0.00165342
CATMA2A31680	AT2G33510	2	2.65253	trans	1.22031e+07	9.82524e+06	1.40391e+07	-0.158421	7.29797	0.000732401
CATMA1A15380	AT1G16390	1	5.37691	cis	6.32878e+06	5.1487e+06	7.95212e+06	-0.188278	13.8127	2.42655e-06
CATMA5A19590	AT5G21060	5	11.18	cis	7.001e+06	6.14751e+06	7.40226e+06	-0.309265	26.8589	1.1013e-11
CATMA1A15820	AT1G16830	1	3.45049	cis	6.54523e+06	4.72569e+06	9.0346e+06	-0.107517	9.3074	0.000132506
CATMA2A32070	AT2G33850	1	4.06958	trans	6.11234e+06	4.51418e+06	8.06034e+06	-0.386966	10.5459	6.79753e-05
CATMA4A13200	AT4G13100	4	24.02	cis	8.04504e+06	7549125	8.65533e+06	-0.722948	43.7563	1.57196e-21
CATMA2A16790	AT2G18120	2	11.2457	cis	7.52447e+06	6.89449e+06	8.76437e+06	-0.246374	29.3762	4.64482e-13
CATMA3A18390	AT3G18773	3	5.03459	cis	6.0127e+06	4.7995e+06	7.38213e+06	0.222868	12.0665	1.08621e-05
CATMA3A19960	AT3G20270	3	6.47381	cis	6.0127e+06	5.04335e+06	7.72337e+06	0.276445	15.9748	3.08401e-07
CATMA2A16390	AT2G17710	2	2.63309	cis	7650461	6.50076e+06	1.00905e+07	0.102354	7.46524	0.000632782
CATMA2A16290		2	10.7076	cis	7650461	7.13073e+06	8.36655e+06	0.252104	28.5439	1.14057e-12
CATMA2A18200	AT2G19660	2	5.42668	cis	7.7035e+06	6.97324e+06	9.42741e+06	0.119626	14.7689	9.37867e-07
CATMA3A17810	AT3G18270	3	7.24658	cis	6.0127e+06	5.16902e+06	7.72337e+06	-0.392062	18.2645	3.59794e-08
CATMA2A33100	AT2G34990	1	2.81537	trans	2.76894e+06	592939	4.61993e+06	-0.0814455	6.98715	0.000854627
CATMA3A15930	AT3G16520	3	8.0177	cis	6.0127e+06	5140894	7.26838e+06	0.412747	19.1353	1.56807e-08
CATMA1C71345	AT1G22540	1	5.2801	cis	6.54523e+06	4.72569e+06	9.0346e+06	0.152784	13.8372	2.37335e-06
CATMA2A33430	AT2G35310	1	3.11899	trans	28454383	2.7036e+07	2.9225e+07	-0.169847	9.06113	0.000164339
CATMA2A17060	AT2G18400	2	10.0341	cis	7.83611e+06	6.89449e+06	9.02959e+06	-0.339105	25.3729	3.20062e-11
CATMA2A33760	AT2G35615	3	2.58641	trans	1.39308e+06	580137	3.61975e+06	-0.0811495	7.57887	0.000549201
CATMA2A33820	AT2G35640	1	3.0484	trans	5592874	4.83144e+06	7.8439e+06	0.115576	7.95496	0.000431008
CATMA4A13370	AT4G13250	4	6.4841	cis	8.19762e+06	7191433	9.40632e+06	-0.353646	16.8042	1.17764e-07
CATMA1C71317	AT1G21140	1	8.5985	cis	6.54523e+06	5.25446e+06	7.95212e+06	0.272024	21.9486	2.74758e-09
CATMA2A33920	AT2G35760	2	2.9141	trans	17606352	1.59443e+07	1.86856e+07	0.24046	8.52372	0.000217238
CATMA2A33970	AT2G35795	5	3.1936	trans	19650283	1.81053e+07	2.20607e+07	0.254503	8.78939	0.000179891
CATMA2A33980	AT2G35800	5	2.88696	trans	2.3044e+07	2.18922e+07	24526457	0.302645	8.21661	0.00034324
CATMA3A18110	AT3G18520	3	8.61701	cis	6.43454e+06	5.59086e+06	7.38213e+06	-0.448538	21.9957	9.68183e-10
CATMA4A13810	AT4G13630	4	15.6414	cis	8.19762e+06	7739901	8.8079e+06	-0.395866	33.1107	4.8219e-15
CATMA2A34435	AT2G36250	1	2.56371	trans	4175761	3.09337e+06	6.11234e+06	0.28645	6.84436	0.00100828
miRspot_1258	MIR863	4	23.2838	cis	8.19762e+06	7739901	8.8079e+06	-1.93927	42.0113	6.18977e-20
CATMA2A34720	AT2G36470	5	2.63334	trans	13614326	9.66184e+06	1.46553e+07	0.0765226	8.00338	0.000361446
CATMA2A34780	AT2G36540	2	3.21763	trans	1.20373e+07	1.06338e+07	1.37812e+07	0.0995243	10.2149	6.39987e-05
CATMA5A16540	AT5G18260	5	3.72532	cis	7.10132e+06	4.95732e+06	8.44188e+06	-0.190337	9.18287	0.000163673
CATMA2A34860	AT2G36630	1	2.74774	trans	2.9143e+07	2.7036e+07	29898175	0.0116887	6.10008	0.00215823
CATMA2A35160	AT2G36885	5	3.86835	trans	1.11765e+06	576456	2.64518e+06	0.23399	8.85453	0.000178345
CATMA2A35480	AT2G37200	2	3.47703	trans	1.83483e+07	1.72931e+07	18753024	0.164483	9.17193	0.000121617
CATMA2A35640	AT2G37370	5	2.79691	trans	1.45445e+07	1.24673e+07	1.69227e+07	0.0744502	7.72402	0.000483342
CATMA2A35750	AT2G37470	5	2.77755	trans	1586683	847053	3.60852e+06	-0.316887	7.36546	0.000662615
CATMA5C64403	AT5G23510	5	4.44838	cis	7.10132e+06	5.50046e+06	8563029	-0.199704	11.3943	2.39729e-05
CATMA2A35890	AT2G37610	5	2.78164	trans	2.18079e+07	19316305	2.34918e+07	-0.0747943	5.26721	0.00407909
CATMA5A19550	AT5G21020	5	9.96551	cis	7.10132e+06	6.40633e+06	7.83612e+06	-0.621541	24.7168	9.70087e-11
CATMA2A36040	AT2G37760	4	3.129	trans	11878132	1.11164e+07	1.30175e+07	0.281453	8.35847	0.000276364
CATMA2A36200	AT2G37900	1	2.56825	trans	7.30278e+06	5.04295e+06	1.00082e+07	0.0979146	7.58332	0.000570712
CATMA5A19480	AT5G20935	5	3.04706	cis	7.20163e+06	5.88869e+06	8563029	0.22604	8.89657	0.000180565
CATMA2A36470	AT2G38170	4	2.68789	trans	1.29079e+07	1.07702e+07	15736461	-0.282095	7.03466	0.000958877
CATMA5A20510	AT5G23020	5	3.6636	cis	7.30194e+06	5.50046e+06	8563029	0.451536	12.7784	1.42222e-07
CATMA2A36710	AT2G38420	1	2.84538	trans	11160050	1.00082e+07	1.1995e+07	-0.0942129	7.59788	0.000563489
CATMA2A36750	AT2G38460	5	2.56663	trans	14766014	1.36586e+07	1.68029e+07	-0.0885945	7.39814	0.00064384
CATMA2A36870	AT2G38580	2	2.77582	trans	12435201	1.0771e+07	1.42971e+07	-0.160891	8.27939	0.000449172
CATMA2A36970	AT2G38690	5	3.0808	trans	13614326	1.08742e+07	14766014	0.168463	8.93355	0.000158242
CATMA5A20160	AT5G22690	5	5.06308	cis	7.30194e+06	5.75928e+06	8.29044e+06	-0.188568	10.25	2.3985e-05
CATMA1A15080	AT1G16080	1	4.46743	cis	6.65345e+06	5.04295e+06	9.19699e+06	-0.301689	10.255	5.77185e-05
CATMA3A18980	AT3G19370	3	6.71295	cis	6.57515e+06	5.59086e+06	7.26838e+06	-0.37076	19.5872	1.01587e-08
CATMA5A19850	AT5G22390	5	3.17138	cis	7.40226e+06	5.88869e+06	8.44188e+06	-0.289568	9.34345	0.000121883
CATMA1A20820	AT1G21730	1	2.85489	cis	6.76167e+06	4.83144e+06	9.35939e+06	-0.103934	6.45847	0.00158116
CATMA2A37540	AT2G39300	1	2.57097	trans	1.03859e+07	7.73567e+06	1.21021e+07	-0.0683404	5.7492	0.00292731
CATMA2A37550	AT2G39310	5	2.69351	trans	3.22554e+06	1.86111e+06	5.75928e+06	0.330698	7.84438	0.000190931
CATMA3A18800	AT3G19170	3	10.9598	cis	6.57515e+06	5.73147e+06	7.04089e+06	-0.594205	28.5714	1.10732e-12
CATMA2A37570	AT2G39330	2	3.35279	trans	9.1622e+06	6.89449e+06	1.17887e+07	-0.337687	7.55855	0.000583209
CATMA5A20420	AT5G22920	5	2.69599	cis	7442381	6.14751e+06	9.51726e+06	0.255246	8.25895	0.000315928
CATMA4C42240	AT4G11960	4	3.15667	cis	8.35019e+06	6.27075e+06	9.97342e+06	0.117971	8.13827	0.000335583
CATMA2A37840	AT2G39570	4	2.93092	trans	8.04504e+06	6.41573e+06	1.05405e+07	-0.317577	7.57675	0.000527447
CATMA2A37925	AT2E35070	5	2.61228	trans	8563029	5.88869e+06	9.951e+06	-0.101958	7.62183	0.000575805
CATMA5A21420	AT5G23940	5	3.45729	cis	7442381	6.14751e+06	9.15581e+06	-0.302213	9.89777	7.47581e-05
CATMA2A38025	AT2G39800	2	6.5554	trans	18179688	1.72931e+07	18753024	0.605627	15.0915	2.74146e-07
CATMA2A38070	AT2G39830	2	3.19855	trans	6.81575e+06	4.53391e+06	9.02959e+06	-0.0934571	7.19099	0.000443398
CATMA3A18680	AT3G19030	3	2.87095	cis	6631399	4.3118e+06	7.72337e+06	0.443839	7.84154	0.000455322
CATMA2A16570	AT2G17900	2	13.0215	cis	7.83611e+06	7.05199e+06	8.76437e+06	-0.252193	31.6908	3.61854e-14
CATMA5A20920	AT5G23420	5	4.02117	cis	7442381	4.95732e+06	9.15581e+06	-0.225317	12.1592	9.99553e-06
CATMA4A17510	AT4G16566	4	6.70735	cis	8.35019e+06	6.27075e+06	9.97342e+06	-0.212691	17.3937	7.42348e-08
CATMA4D01610	AT4G14096	4	8.32004	cis	8.35019e+06	6923164	9.51974e+06	-0.215068	20.3388	4.3701e-09
CATMA2A38230	Nogene	5	2.58807	trans	8563029	5.88869e+06	9.58955e+06	-0.0807291	6.98321	0.00100268
CATMA2A38335	AT2G40100	5	3.47904	trans	10428114	9.44497e+06	13614326	-0.3881	9.73212	7.76457e-05
CATMA2A38500	AT2G40240	1	2.99083	trans	4175761	2.45041e+06	5.04295e+06	-0.0727582	8.2773	0.000283492
CATMA2A38570	AT2G40300	3	2.69698	trans	2968064	1.98554e+06	4141103	-0.0784287	7.63802	0.00059251
CATMA5A20080	AT5G22620	5	4.77819	cis	7442381	6.90069e+06	8.64978e+06	0.352416	13.14	4.13274e-06
CATMA2A38610	AT2G40330	3	3.44029	trans	16676892	15723434	1.81177e+07	0.185103	6.56074	0.000898567
CATMA2A38610	AT2G40330	3	3.67767	trans	6.43454e+06	4.3118e+06	7.49587e+06	0.197379	10.6697	2.83406e-05
CATMA2C47260	AT2G18110	2	15.2123	cis	7.83611e+06	7.20948e+06	8.76437e+06	-0.725595	37.1506	6.22056e-17
CATMA2A38700	AT2G40410	1	2.65933	trans	11160050	1.01026e+07	12294768	-0.166834	7.19861	0.00079884
CATMA2A38740	AT2G40440	5	2.66483	trans	4010649	3.22554e+06	6.14751e+06	0.0920169	5.00441	0.00370336
CATMA2A38740	AT2G40440	2	2.67409	trans	3.65237e+06	1.66875e+06	5.88672e+06	0.0938873	6.44984	0.00103729
CATMA5C64382	AT5G22290	5	3.65667	cis	7.53324e+06	4.95732e+06	9.08352e+06	-0.200862	10.3714	4.91751e-05
CATMA2A38770	AT2G40460	5	3.5525	trans	23115566	2.22293e+07	2.47146e+07	0.263348	9.89561	7.91437e-05
CATMA5C64409	AT5G23760	5	4.7492	cis	7.53324e+06	6820442	9.30039e+06	-0.372186	13.5775	2.78065e-06
CATMA2A38910	AT2G40600	1	2.79565	trans	6.8699e+06	4.93719e+06	9.52179e+06	-0.169666	5.53404	0.00279246
CATMA2A38910	AT2G40600	3	2.93015	trans	1.87247e+07	16864828	2.0333e+07	0.196492	7.70536	0.000453009
CATMA2A38930	AT2G40610	1	4.25449	trans	6.76167e+06	4.51418e+06	9.35939e+06	0.376847	10.9986	3.66896e-05
CATMA2A39060	AT2G40750	4	3.3673	trans	1.13472e+07	9.40632e+06	1.30175e+07	0.275625	6.52638	0.000912157
CATMA2A39060	AT2G40750	1	4.61004	trans	1.13527e+07	9.81939e+06	12294768	-0.312745	10.8635	2.3656e-05
CATMA2A39310	AT2G40960	1	2.89966	trans	12294768	1.06691e+07	1.37622e+07	0.156544	7.84953	0.000396508
CATMA3A18115	AT3G18524	3	3.07282	cis	6631399	5.30963e+06	7.60962e+06	-0.121545	8.48903	0.000258223
CATMA5A21750	AT5G24200	5	5.18635	cis	7.68468e+06	6820442	9.01123e+06	-0.235596	14.328	1.40413e-06
CATMA2A39390	AT2G41040	5	2.79979	trans	1.43231e+07	1.05556e+07	16323599	-0.206187	6.92896	0.000972583
CATMA2A16550	AT2G17880	2	2.74391	cis	7.96872e+06	6.5795e+06	1.00905e+07	-0.101835	7.64177	0.00054227
CATMA2A39530	AT2G41180	5	3.35767	trans	2.57942e+07	23585863	26671472	-0.25676	7.25727	0.000259857
CATMA5A20560	AT5G23070	5	5.22096	cis	7.68468e+06	6.90069e+06	9.08352e+06	-0.117508	14.1364	1.67233e-06
CATMA1C71400	AT1G26300	1	3.12638	cis	6.76167e+06	4.51418e+06	9.19699e+06	-0.121104	7.75751	0.000511747
CATMA1A15090	AT1G16090	1	3.33683	cis	6.76167e+06	4.93719e+06	9.35939e+06	-0.116819	8.92157	0.000249981
CATMA1A21720	AT1G22620	1	5.39433	cis	6.8699e+06	5.46597e+06	9.52179e+06	-0.242981	10.8379	3.4535e-05
CATMA2A39940	AT2G41540	2	5.21848	trans	1.83483e+07	17606352	18753024	0.263498	13.3535	2.72279e-06
CATMA5A22540	AT5G24840	5	6.4358	cis	7.68468e+06	6.40633e+06	9.66184e+06	-0.282095	17.5238	7.24851e-08
CATMA5C64338	AT5G21060	5	6.59279	cis	7.68468e+06	6.90069e+06	8563029	-0.318845	17.2798	9.11934e-08
CATMA5A20900	AT5G23405	5	12.3733	cis	7.83612e+06	7.20163e+06	8.44188e+06	-0.365059	29.766	3.0392e-13
CATMA5C65201	AT5G24352	5	5.03864	cis	7.98756e+06	7.001e+06	9.51726e+06	0.213851	14.423	1.28732e-06
CATMA4A13980	AT4G13800	4	16.0585	cis	8.35019e+06	7739901	9.2929e+06	-0.274535	36.8569	7.03243e-17
CATMA2A40200	AT2G41820	1	2.77065	trans	3.43162e+06	2211522	5.25446e+06	0.174915	6.96859	0.00086886
CATMA5A20960	AT5G23460	5	5.33234	cis	7.98756e+06	6820442	9.08352e+06	0.180185	10.3286	2.92732e-05
CATMA5A21760	AT5G24210	5	8.82442	cis	7.98756e+06	7.10132e+06	9.15581e+06	-0.348103	21.0629	2.42463e-09
CATMA2A19260	AT2G20720	2	3.70369	cis	7.96872e+06	6.13269e+06	9.69263e+06	0.0754976	9.92017	7.32935e-05
CATMA3A16270	AT3G16870	3	3.44376	cis	6631399	5.30963e+06	7.72337e+06	-0.127023	9.32708	0.000123653
CATMA5C64412	AT5G24155	5	9.90629	cis	7.98756e+06	6.90069e+06	8563029	0.533385	24.485	7.95087e-11
CATMA4C42786	No Gene	4	61.2063	cis	8.35019e+06	7.89247e+06	8.65533e+06	-2.89837	55.205	2.65544e-30
CATMA2A40860	AT2G42460	5	2.69983	trans	2.26865e+07	2.13865e+07	2.42443e+07	-0.0681662	7.29523	0.000704829
CATMA3A18190	AT3G18580	3	3.8349	cis	6631399	5.30963e+06	7.72337e+06	0.139551	10.7598	3.48452e-05
CATMA3C57276	AT3G18860	3	7.11392	cis	6631399	5.59086e+06	7.26838e+06	-0.197585	19.0953	1.62929e-08
CATMA1A18950	AT1G19960	1	7.70082	cis	6.8699e+06	5592874	8.06034e+06	-0.69907	16.9628	7.90572e-09
CATMA2A41190	AT2G42760	5	2.97105	trans	2.2758e+07	2.16393e+07	2.46205e+07	0.00363765	5.05722	0.00504744
CATMA1C71318	AT1G21250	1	3.02567	cis	6.97812e+06	4.72569e+06	9.68419e+06	-0.315956	7.87875	0.00025027
CATMA2A41190	AT2G42760	5	3.84974	trans	847053	576456	2.05713e+06	0.174645	9.33608	7.51928e-05
CATMA2A41252	AT2G42830	2	2.69752	trans	3041384	1478840	5.51777e+06	0.0756865	7.47274	0.000655448
CATMA3A20050	AT3G20370	3	8.01386	cis	6631399	5.73147e+06	7.26838e+06	0.281122	20.8464	2.99614e-09
CATMA2A16370	AT2G17700	2	5.56875	cis	7.96872e+06	6.737e+06	9.2948e+06	-0.226475	15.4637	4.94869e-07
CATMA2A41410	AT2G43010	5	2.61543	trans	19316305	1.76395e+07	2.12904e+07	-0.18757	8.0475	0.00034758
CATMA2A41450	AT2G43050	2	3.44448	trans	6.89449e+06	5271807	9.1622e+06	0.0938402	8.28746	0.000353965
CATMA2A41460	AT2G43060	3	2.57974	trans	2.16633e+07	1.88484e+07	22146585	0.204513	7.05475	0.000704725
CATMA1A18370*	AT1G19340	1	4.27641	cis	6.97812e+06	4.72569e+06	9.68419e+06	0.260579	9.41135	0.000141425
CATMA2A41600	AT2G43200	5	3.34061	trans	13614326	1.05556e+07	1.52453e+07	0.129218	9.6981	8.00424e-05
CATMA4A12160	AT4G12030	4	2.58131	cis	8.50276e+06	6.70569e+06	1.1001e+07	-0.495029	7.1282	0.000725571
CATMA2A16310	AT2G17650	2	17.4255	cis	7.96872e+06	7.20948e+06	8.89698e+06	-0.355119	39.8093	2.30159e-18
CATMA4A13890	AT4G13710	4	2.72923	cis	8.50276e+06	6923164	1.1001e+07	0.086458	7.42686	0.000627779
CATMA2A17500	AT2G18900	2	6.39154	cis	8.10133e+06	6.65825e+06	9.56002e+06	-0.379374	17.5412	7.13071e-08
CATMA4A18270	AT4G17240	4	3.31408	cis	8.50276e+06	6.77818e+06	1.04271e+07	-0.118607	8.8951	0.000172062
CATMA2A42180	AT2G43780	1	2.94078	trans	2.40645e+07	2.13645e+07	25635703	-0.202667	5.96769	0.00218911
CATMA2A42240	AT2G43840	5	2.71148	trans	2.18922e+07	1.93934e+07	23585863	-0.0933971	7.12668	0.000817417
CATMA4A17830	AT4G16850	4	3.99372	cis	8.50276e+06	7280856	10608576	-0.136809	10.0197	3.66639e-05
CATMA2A42340	AT2G43920	5	2.62049	trans	4010649	3.1298e+06	5.23576e+06	-0.136154	3.53417	0.00572377
CATMA1A23210	AT1G24290	1	8.80652	cis	7.19456e+06	5.78767e+06	9.52179e+06	0.355567	19.4754	1.61579e-08
CATMA5A21080	AT5G23570	5	9.56463	cis	8.139e+06	7442381	9.15581e+06	0.509016	25.0229	5.31464e-11
CATMA5A21550	AT5G24030	5	11.5325	cis	8.139e+06	7442381	9.01123e+06	0.426489	29.4757	4.98056e-13
CATMA5C64419	AT5G24490	5	4.28592	cis	8.29044e+06	7.001e+06	9.58955e+06	0.466755	12.6087	7.16133e-06
CATMA4A17500	AT4G16563	4	4.6989	cis	8.50276e+06	6.34324e+06	1.03137e+07	-0.300547	14.576	8.76766e-07
CATMA2C47254	AT2G17800	2	10.5367	cis	8.10133e+06	6.97324e+06	9.2948e+06	0.339147	27.0127	5.80454e-12
CATMA2A18510	AT2G20020	2	2.62873	cis	8.23394e+06	6.737e+06	1.10455e+07	-0.189356	7.28552	0.000740415
CATMA2A42510	AT2G44080	1	2.91214	trans	1.78734e+07	1.61064e+07	1.93906e+07	-0.0829071	9.36502	7.49364e-05
CATMA2A42525	AT2G44100	4	2.62758	trans	2133235	592927	5.1742e+06	0.275154	7.59533	0.000518841
CATMA1A18710	AT1G19690	1	6.48146	cis	7.30278e+06	6.00412e+06	9.52179e+06	0.437119	14.4553	1.93265e-06
CATMA3A19780	AT3G20120	3	20.1614	cis	6.92714e+06	5.45024e+06	7.49587e+06	-0.364887	42.7918	4.79134e-20
CATMA2A42860	AT2G44430	1	4.37732	trans	1.13527e+07	1.03859e+07	1.26922e+07	0.377359	12.9716	4.81197e-06
CATMA2A42890	AT2G44460	5	3.42122	trans	2.25315e+06	576456	3.9915e+06	0.111932	8.09463	0.00038169
CATMA2A18440	AT2G19940	2	2.92121	cis	8.23394e+06	6.34326e+06	1.00905e+07	-0.240042	8.03221	0.000385334
CATMA2A42950	AT2G44500	1	4.4413	trans	6.54523e+06	5.04295e+06	9.0346e+06	-0.302496	9.43117	0.000107625
CATMA3A19950	AT3G20270	3	2.91062	cis	7.15463e+06	4.92143e+06	8.49905e+06	0.135632	6.57227	0.0013806
CATMA5A21860	AT5G24300	5	9.81931	cis	8.29044e+06	7.53324e+06	9.08352e+06	0.413684	27.0693	6.42416e-12
CATMA3A19900	AT3G20230	3	3.75345	cis	7.15463e+06	5.45024e+06	8.32321e+06	-0.325217	9.13157	0.000146866
CATMA2A43160	AT2G44710	5	3.12412	trans	20318239	1.89204e+07	2.23978e+07	-0.15734	9.19154	0.000139318
CATMA2A43260	AT2G44800	1	2.66158	trans	6.32878e+06	4.93719e+06	8.7098e+06	-0.115675	5.75323	0.00291709
CATMA4C42217	AT4G11000	4	7.79118	cis	8.50276e+06	6.70569e+06	9.86e+06	0.142856	20.1838	5.08415e-09
CATMA3A19890	AT3G20230	3	3.85708	cis	7.38213e+06	5.45024e+06	8.58697e+06	-0.412583	8.82084	0.000174931
CATMA2A43545	AT2G45120	3	2.61309	trans	1.47268e+07	1.07607e+07	1.60846e+07	-0.0944905	7.91164	0.000467767
CATMA3A19260	AT3G19620	3	4.91815	cis	7.38213e+06	5.73147e+06	8.76281e+06	0.154274	11.3878	1.75512e-05
CATMA2A43780	AT2G45400	5	3.08818	trans	1.45445e+07	1.08742e+07	1.62038e+07	0.249344	8.61857	0.000219681
CATMA2A16360	AT2G17695	2	6.22815	cis	8.23394e+06	7.05199e+06	9.82524e+06	-0.448825	16.368	2.13983e-07
CATMA2C47218	AT2G16365	2	3.15439	cis	8.36655e+06	6.42201e+06	1.11827e+07	-0.122188	8.06649	0.00037394
CATMA5A21580	AT5G24060	5	12.7049	cis	8.29044e+06	7.53324e+06	8.93894e+06	-0.27663	32.5466	1.68448e-14
CATMA2A44050	AT2G45660	5	3.5846	trans	8.139e+06	5.50046e+06	9.73413e+06	-0.303651	8.04552	0.000171291
CATMA2A44050	AT2G45660	5	5.83294	trans	2.57942e+07	23585863	26671472	0.348914	12.1978	4.84388e-06
CATMA2A44110	AT2G45710	2	3.24122	trans	16837474	1.53064e+07	1.85169e+07	-0.243703	8.65354	0.000234561
CATMA5A21400	AT5G23920	5	2.84139	cis	8563029	7.001e+06	9.87871e+06	-0.352045	7.80746	0.000489999
CATMA2A44310	AT2G45910	5	3.36761	trans	21319032	1.86875e+07	2.23136e+07	-0.113797	9.16071	0.000150642
CATMA4A13740	AT4G13575	4	11.3641	cis	8.50276e+06	7739901	9.40632e+06	-0.191681	22.7973	1.02517e-10
CATMA2B17260	AT2G18600	2	4.29081	cis	8.36655e+06	6.42201e+06	9.82524e+06	0.118394	10.5226	4.30057e-05
CATMA2A44350	AT2G45940	3	2.95395	trans	4085244	2.26626e+06	5.45024e+06	-0.0857914	4.3843	0.00430642
CATMA1A25740	AT1G27510	1	7.14255	cis	7.30278e+06	6.11234e+06	1.00082e+07	-0.403753	15.3687	5.40221e-07
CATMA4A13900	AT4G13720	4	20.2778	cis	8.50276e+06	7.89247e+06	9.17948e+06	-0.492026	43.4996	1.39121e-20
CATMA2A44450	AT2G46050	5	3.19604	trans	2.26149e+07	2.05756e+07	24056160	-0.0830276	8.93593	0.000165961
CATMA3C57266	AT3G18170	3	6.14122	cis	7.38213e+06	4.67758e+06	8.58697e+06	-0.193219	12.0849	6.06275e-06
CATMA2A44600	AT2G46210	1	2.59549	trans	25697965	24857428	2.64821e+07	0.0936766	7.27776	0.00065986
CATMA1C71391	AT1G24735	1	6.43755	cis	7.41101e+06	5.8959e+06	9.19699e+06	-0.225135	16.3185	1.10082e-07
CATMA4C42319	AT4G15540	4	5.61135	cis	8.65533e+06	7739901	9.63316e+06	-0.292015	14.8472	8.02938e-07
CATMA2A44730	AT2G46370	5	2.59915	trans	2.25434e+07	2.13865e+07	24056160	-0.181501	7.39497	0.000645637
CATMA2A44785	AT2G46430	5	3.22043	trans	2.26149e+07	2.17236e+07	2.41502e+07	-0.0958167	8.17166	0.00032585
CATMA4C42781	AT4E12220	4	8.56932	cis	8.65533e+06	7102010	9.63316e+06	0.177277	19.2656	3.44939e-09
CATMA3A20960	AT3G21110	3	6.05229	cis	7.49587e+06	6.69965e+06	9.29034e+06	-0.243721	14.5323	9.89525e-07
CATMA2A44920	AT2G46510	1	2.67102	trans	28666837	27358354	2.95534e+07	-0.0954387	7.96591	0.000426922
CATMA2A44950	AT2G46535	1	2.5724	trans	2.38262e+07	22181333	25480048	-0.113089	6.54053	0.00131903
CATMA2A45080	AT2G46650	1	2.59861	trans	2.80031e+07	2.64821e+07	2.93071e+07	0.269251	9.03323	0.00014434
CATMA2A45110	AT2G46690	4	2.72742	trans	11878132	1.08856e+07	1.30175e+07	0.176858	8.46449	0.000251686
CATMA2C47272	AT2G18600	2	3.61114	cis	8.49915e+06	7.05199e+06	1.0771e+07	0.107303	9.15472	0.000143906
CATMA5A22090	AT5G24490	5	3.01553	cis	8563029	7.30194e+06	9.87871e+06	0.388688	10.0199	7.0961e-05
CATMA1C71361	AT1G23020	1	9.57876	cis	7.41101e+06	6.11234e+06	8.8722e+06	-0.225861	20.1001	2.14518e-08
CATMA2A45430	AT2G46970	2	2.56997	trans	9.42741e+06	7.05199e+06	1.19545e+07	0.178023	7.18201	0.000424288
CATMA2A18270	AT2G19730	2	5.47281	cis	8.49915e+06	6.5795e+06	1.00905e+07	-0.432338	13.8826	2.10727e-06
CATMA2A45620	AT2G47180	4	3.19526	trans	1.1922e+07	1.08856e+07	1.43329e+07	0.161843	6.83003	0.00106093
CATMA3A19400	AT3G19800	3	3.54079	cis	7.60962e+06	4.92143e+06	8.85073e+06	0.222609	9.10983	0.000135262
CATMA2A45660	AT2G47220	5	4.01765	trans	22414701	21319032	23115566	-0.153777	11.8653	1.21736e-05
CATMA5A20050	AT5G22580	5	3.80956	cis	8563029	7.30194e+06	9.44497e+06	0.437667	12.3257	9.22112e-06
CATMA2A45720	AT2G47250	3	2.735	trans	22146585	1.92196e+07	22146585	0.217895	7.6393	0.000543446
CATMA2A45880	AT2G47410	5	2.60377	trans	1.42123e+07	1.05556e+07	1.59642e+07	-0.143877	7.1922	0.000771663
CATMA5A22550	AT5G24850	5	4.48889	cis	8563029	7.83612e+06	9.58955e+06	0.354572	13.2565	4.0058e-06
CATMA5A22410	AT5G24750	5	8.74652	cis	8563029	8.139e+06	9.37268e+06	0.249841	24.3624	1.03914e-10
CATMA5C64440	AT5G25752	5	6.13746	cis	8.79436e+06	7.98756e+06	9.66184e+06	-0.374018	16.7284	1.68064e-07
CATMA1C71339	AT1G22400	1	6.32241	cis	7.51923e+06	6.22056e+06	8385006	-0.238672	13.3524	3.41024e-06
CATMA1A21230	AT1G22090	1	5.32938	cis	7.62745e+06	5.46597e+06	9.19699e+06	0.104513	15.3694	4.34613e-07
CATMA5C64425	AT5G24980	5	6.08267	cis	8.86665e+06	7.68468e+06	9.73413e+06	-0.297294	16.2808	2.54438e-07
CATMA5A21800	AT5G24240	5	10.4847	cis	8.93894e+06	8563029	9.66184e+06	0.221345	23.4854	2.51035e-10
CATMA2A46300	AT2G47880	2	3.24741	trans	1.64e+07	1.41681e+07	1.85169e+07	-0.213921	5.72497	0.00161604
CATMA2A46300	AT2G47880	2	3.94065	trans	5.76374e+06	3.65237e+06	7.60321e+06	-0.228778	11.713	9.33514e-06
CATMA2A46400	AT2G47960	1	3.19572	trans	1.00082e+07	7.30278e+06	1.09523e+07	0.337792	8.99786	0.000173678
CATMA3A21430	AT3G21560	3	3.62833	cis	7.60962e+06	6631399	9.5541e+06	0.216288	9.23377	0.000121124
CATMA4D03142	AT4G15390	4	8.92593	cis	8.8079e+06	7739901	9.74658e+06	0.168923	23.182	2.5943e-10
CATMA2B00590	AT2G01540	1	2.60983	trans	1.08579e+07	8.27678e+06	1.2845e+07	-0.152315	6.82183	0.00111021
CATMA5A22860	AT5G25140	5	15.0591	cis	8.93894e+06	8.29044e+06	9.51726e+06	-0.417097	34.394	2.04364e-15
CATMA2B06080		3	3.7015	trans	3.43356e+06	944640	5.59086e+06	-0.0913757	9.21327	0.000151454
CATMA1C71338	AT1G22360	1	8.43703	cis	7.73567e+06	6.54523e+06	9.35939e+06	-0.313871	22.1332	8.44934e-10
CATMA5C64422	AT5G24840	5	8.85278	cis	9.01123e+06	8.29044e+06	9.66184e+06	-0.281707	20.7068	3.86807e-09
CATMA2B16990	AT2G18330	2	2.82175	trans	3041384	1478840	6.0097e+06	-0.137311	8.961	0.00017936
CATMA5A20490	AT5G23000	5	2.91371	cis	9.08352e+06	7442381	1.03124e+07	-0.0708588	7.31727	0.000750222
CATMA1C71383	AT1G23740	1	3.91823	cis	7.8439e+06	6.00412e+06	9.52179e+06	-0.356739	10.7501	3.51473e-05
CATMA2B20310	AT2G21650	1	6.37766	trans	997585	592939	2.07664e+06	-0.285548	15.7246	4.06758e-07
CATMA1A21690	AT1G22590	1	4.61845	cis	7.8439e+06	5.8959e+06	9.35939e+06	-0.311409	12.8781	5.23551e-06
CATMA1A24040	AT1G25380	1	2.74451	cis	8385006	6.8699e+06	1.09523e+07	-0.257859	8.03197	0.000385415
CATMA2B22150	AT2G23790	1	2.59148	trans	727821	592939	2211522	-0.0948061	7.5476	0.000541236
CATMA2B23170	AT2G24800	3	2.87512	trans	9.29034e+06	7.26838e+06	1.05405e+07	-0.0871115	7.69449	0.000475227
CATMA2B24620	AT2G26260	5	2.60903	trans	1.29805e+06	576456	3.32129e+06	0.0859244	7.52531	0.000575699
CATMA2B27660	AT2G29250	3	2.6737	trans	3.06116e+06	580137	5.04335e+06	-0.0723395	8.27277	0.000342295
CATMA5A23556	AT5G25900	5	4.12702	cis	9.08352e+06	7.83612e+06	1.00233e+07	0.282566	10.3984	5.08764e-05
CATMA2B29040	AT2G30790	2	6.88485	trans	1.09083e+07	8.76437e+06	1.19545e+07	-0.229768	18.2302	3.3506e-08
CATMA2B31310	AT2G33160	5	3.11651	trans	2.15514e+06	847053	3.80001e+06	-0.096354	7.22639	0.000748811
CATMA2C47917	AT2G18328	2	7.40631	cis	8.49915e+06	7.20948e+06	9.95785e+06	0.438897	18.534	2.78466e-08
CATMA2B38540	AT2G40270	1	2.68217	trans	11160050	1.01026e+07	1.25393e+07	-0.174243	7.70208	0.000514408
CATMA2B39480	AT2G41150	5	2.6639	trans	9.51726e+06	7.83612e+06	1.31045e+07	-0.0583276	5.157	0.00448896
CATMA2B40960	AT2G42530	2	3.63753	trans	18753024	1.80111e+07	18753024	0.156778	9.07563	1.17959e-05
CATMA2B40960	AT2G42530	1	4.1384	trans	2.67792e+07	2.60069e+07	2.85394e+07	-0.169469	12.4083	4.27011e-07
CATMA3C57307	AT3G21260	3	3.88332	cis	7.60962e+06	4.92143e+06	8.58697e+06	-0.213343	10.4048	4.25194e-05
CATMA1C71293	AT1G19840	1	3.15198	cis	8385006	6.11234e+06	1.06691e+07	0.119097	9.20581	0.000104957
CATMA1A24760	AT1G26530	1	6.67711	cis	8385006	6.65345e+06	9.52179e+06	0.125298	17.7843	5.66917e-08
CATMA2B45610	AT2G47160	5	2.64791	trans	24056160	2.24719e+07	2.64588e+07	0.226836	7.26262	0.000590862
CATMA2C47003	AT2G01270	1	3.20513	trans	1.57125e+07	1.30743e+07	16874540	0.163469	9.28734	0.000121602
CATMA4C42302	AT4G14716	4	20.0031	cis	8.8079e+06	8.04504e+06	9.40632e+06	-0.63065	38.6217	1.56869e-18
CATMA2C47021	AT2G02490	1	3.42093	trans	19477618	1.74194e+07	2.19091e+07	0.169996	10.1463	5.36042e-05
CATMA2A17080	AT2G18410	2	13.3544	cis	8.49915e+06	7.7035e+06	9.56002e+06	-0.390146	29.7749	3.00974e-13
CATMA3A15580	AT3G16170	3	2.73907	cis	7.72337e+06	5140894	8.76281e+06	0.0761019	7.18473	0.000746183
CATMA4A16740	AT4G15930	4	2.65839	cis	8929959	6.56071e+06	1.04271e+07	0.207807	7.50593	0.000585601
CATMA2C47052	AT2G04090	1	2.65971	trans	862703	592939	2.53004e+06	-0.139685	7.86932	0.000407045
CATMA2C47067	AT2G04840	1	3.28047	trans	1.5811e+07	1.27686e+07	16874540	0.19325	8.89306	0.000172373
CATMA2A16260	AT2G17580	2	3.36393	cis	8.76437e+06	6.65825e+06	1.13199e+07	0.141677	8.57708	0.000239028
CATMA2C47076		2	11.0591	trans	1.16233e+06	592610	1.85865e+06	-0.277257	26.2899	1.05893e-11
CATMA2C47077	AT2G05300	2	2.76229	trans	592610	592610	1921955	-0.0716993	8.10573	0.000345346
CATMA2C47078	AT2G05360	2	2.65547	trans	592610	592610	1.66875e+06	-0.0700408	8.42237	0.000261215
CATMA1C71360	AT1G22900	1	2.57485	cis	8.5474e+06	6.22056e+06	1.02915e+07	-0.139988	7.87458	0.000442348
CATMA2C47090	AT2G05642	3	2.9341	trans	22146585	2.08578e+07	22146585	-0.13051	7.51532	0.000319594
CATMA4A15360	AT4G14900	4	3.00996	cis	8929959	7.89247e+06	1.04271e+07	-0.231316	8.492	0.00024565
CATMA2A17890	AT2G19310	2	12.3561	cis	8.76437e+06	7.83611e+06	9.69263e+06	-0.767635	24.9478	4.95468e-11
CATMA2C47112		5	3.05151	trans	1.43231e+07	1.15114e+07	1.68029e+07	0.13292	7.68749	0.000499133
CATMA2C47132		4	10.4144	trans	15765120	14876691	1.63833e+07	0.295052	26.1302	1.46122e-11
CATMA5C64411	AT5G24150	5	60.7128	cis	9.08352e+06	8.79436e+06	9.44497e+06	-2.3009	58.3174	2.65983e-30
CATMA2C47159	AT2G13660	1	2.75247	trans	3.76987e+06	2.45041e+06	5.57172e+06	0.458756	7.33898	4.37246e-06
CATMA2C47159	AT2G13660	3	20.2545	trans	1.1122e+07	10995664	1.19321e+07	1.0305	42.0501	5.0542e-22
CATMA1C71392	AT1G25275	1	2.97547	cis	8.5474e+06	6.22056e+06	1.07635e+07	-0.311199	8.80276	3.18634e-05
CATMA2A16820	AT2G18150	2	2.67096	cis	9.02959e+06	6.81575e+06	1.17058e+07	-0.0755042	6.69859	0.00123638
CATMA2C47173	AT2G14540	5	3.06065	trans	2900008	1.86111e+06	3.80001e+06	-0.0812633	9.61797	0.00010096
CATMA2C47174	AT2G14560	4	3.62335	trans	1.1001e+07	9.51974e+06	1.27984e+07	0.611869	9.73494	7.33681e-05
CATMA2C47176	AT2G14610	4	4.43157	trans	1.12318e+07	9.86e+06	1.27984e+07	0.989803	7.51323	0.000457746
CATMA2C47184	AT2G14846	4	2.65118	trans	2133235	641363	5.53273e+06	-0.116407	7.53841	0.000545655
CATMA5A22800	AT5G25090	5	4.10238	cis	9.2281e+06	7442381	1.03847e+07	0.267943	10.2977	5.55869e-05
CATMA2C47212	AT2E10430	2	24.1606	trans	5.02584e+06	4.53391e+06	5.51777e+06	0.566185	43.842	1.16894e-20
CATMA2C47217	AT2G16360	3	3.00622	trans	697333	580137	2.40662e+06	0.118673	8.89095	0.000172695
CATMA5A23600	AT5G25940	5	4.7539	cis	9.2281e+06	7.83612e+06	1.02402e+07	-0.257331	10.7761	3.64694e-05
CATMA2C47231	AT2G16700	3	2.64838	trans	1.81177e+07	16156824	2.04567e+07	0.162057	7.73768	0.00045739
CATMA2A17095		2	2.82686	cis	9.1622e+06	6.89449e+06	1.17887e+07	0.281375	6.57502	0.00137728
CATMA2C47255	AT2G17920	4	8.53663	trans	6.77818e+06	6.19825e+06	9.06606e+06	0.186736	21.3458	1.26963e-09
CATMA1A23410	AT1G24470	1	3.01884	cis	8.5474e+06	6.54523e+06	1.10468e+07	-0.0848409	8.55726	0.000243221
CATMA2C47271	AT2G18570	5	2.58527	trans	4010649	2.93831e+06	6.0181e+06	0.0126719	5.64857	0.00319491
CATMA1C71451	AT1G29390	1	2.86977	cis	8.7098e+06	6.54523e+06	1.02915e+07	-0.237657	8.08392	0.000368277
CATMA1C71411	AT1G27030	1	5.2781	cis	8.7098e+06	7.08634e+06	1.04803e+07	-0.335301	14.4484	1.25777e-06
CATMA2C47273	AT2G18660	3	2.63677	trans	1.88484e+07	16590214	20728878	0.377583	7.95941	0.000375809
CATMA2C47281	AT2G18950	3	2.60967	trans	16156824	1.2302e+07	1.81177e+07	0.120675	7.43554	0.000623006
CATMA2C47314	AT2G19850	4	7.32308	trans	2133235	1.31949e+06	5.12298e+06	0.227404	19.601	8.00939e-09
CATMA2C47325	AT2G20490	3	2.7528	trans	9.95311e+06	8.58697e+06	1.16855e+07	0.27342	8.41438	0.00025102
CATMA2C47339	AT2G21200	5	3.2528	trans	2.2145e+07	2.10045e+07	2.2901e+07	0.183436	5.54806	0.00241687
CATMA5A23430	AT5G25760	5	3.38628	cis	9.30039e+06	7.20163e+06	1.21487e+07	-0.244061	9.15765	0.000151046
CATMA2C47353	AT2G22080	4	2.77915	trans	11878132	1.08856e+07	1.36573e+07	0.243548	8.75833	0.00019417
CATMA4A18870	AT4G17840	4	3.07755	cis	8929959	6.56071e+06	1.03137e+07	-0.22113	8.45933	0.000252834
CATMA1A26060	AT1G27880	1	2.56899	cis	9.19699e+06	6.65345e+06	1.08579e+07	0.0641172	6.92022	0.00105904
CATMA1C71452	AT1G29395	1	10.351	cis	9.35939e+06	8385006	1.0197e+07	-0.408307	26.8735	2.6328e-12
CATMA1A26870	AT1G28680	1	6.61454	cis	9.68419e+06	8.7098e+06	1.04803e+07	0.335058	18.7412	3.78205e-08
CATMA2A20470	AT2G21870	2	3.43743	cis	9.1622e+06	7.13073e+06	1.10455e+07	-0.390523	7.61342	0.000555882
CATMA2C47405	AT2G24470	1	3.10026	trans	15633764	1.29979e+07	1.7495e+07	0.11648	9.02721	0.00015309
CATMA1C71456	AT1G29600	1	2.66148	cis	9781624	7.08634e+06	1.05747e+07	-0.0871303	8.43286	0.000284314
CATMA2C47435	AT2G26380	1	2.83121	trans	13869179	1.23101e+07	1.73437e+07	0.11745	8.97304	0.000160603
CATMA4A14500	AT4G14230	4	3.56919	cis	8929959	7739901	1.03137e+07	0.211035	10.1895	5.45809e-05
CATMA3A21170	AT3G21310	3	4.08907	cis	7.72337e+06	5.59086e+06	8.93866e+06	-0.112979	10.2438	1.85493e-05
CATMA2C47451		1	3.32967	trans	6.65345e+06	4.72569e+06	9.19699e+06	0.306505	9.63373	0.000145702
CATMA3A19790	AT3G20130	3	4.16426	cis	7.72337e+06	6631399	9.29034e+06	-0.094644	10.7012	3.25828e-05
CATMA2C47469	AT2G28460	4	4.08258	trans	1.1001e+07	9.40632e+06	1.26888e+07	0.0902311	11.0016	2.3389e-05
CATMA2C47472	AT2G28625	1	3.89153	trans	2.68931e+06	592939	3.6853e+06	-0.0840816	9.99126	5.82572e-05
CATMA2C47473	AT2G28680	1	2.9052	trans	1.40223e+06	592939	2.9282e+06	-0.153362	7.63053	0.000502918
CATMA1A26770	AT1G28560	1	3.31588	cis	9781624	8.5474e+06	1.09523e+07	0.197133	9.36901	0.000125553
CATMA2C47488	AT2G29480	4	2.79743	trans	2133235	1.24414e+06	4.83536e+06	-0.0874966	8.01232	0.000358593
CATMA4A17300	AT4G16450	4	3.62712	cis	8929959	7.89247e+06	1.00868e+07	-0.323637	10.2181	5.32079e-05
CATMA2C47508	AT2G30560	5	2.70287	trans	20318239	1.85711e+07	2.20607e+07	0.10288	8.33392	0.000295839
CATMA2C47515	AT2G30860	4	5.77449	trans	1.69622e+06	867404	5.02054e+06	0.43581	14.3588	1.16194e-06
CATMA2A22070	AT2G23680	2	3.62742	cis	9.1622e+06	6.89449e+06	1.17887e+07	-0.164987	7.76843	0.000275864
CATMA2C47519	AT2G30942	5	2.74577	trans	19316305	1.79889e+07	2.13865e+07	-0.121476	5.52841	0.00270014
CATMA2C47519	AT2G30942	4	2.79408	trans	4.41778e+06	792057	5.43029e+06	0.125614	7.73569	0.000419526
CATMA2C47525	AT2G31090	2	2.85455	trans	1.00905e+07	7.52447e+06	1.17887e+07	0.173411	9.15481	0.000143894
CATMA2C47533	AT2G31580	4	2.60538	trans	11878132	1.06547e+07	1.36573e+07	0.125629	7.89675	0.000415153
CATMA1A26396	AT1G28210	1	6.75763	cis	9.81939e+06	8.7098e+06	1.05747e+07	0.179523	18.6029	2.89968e-08
CATMA2C47540	AT2G31840	5	4.62679	trans	9.30039e+06	7.98756e+06	1.08742e+07	0.232707	11.3036	1.67339e-05
CATMA2C47548	AT2G32190	1	3.23969	trans	4175761	3.2625e+06	6.11234e+06	-0.193217	8.87486	0.000166724
CATMA3A22050	AT3G22104	3	4.74667	cis	7.72337e+06	5.16902e+06	9.29034e+06	-0.228749	12.6337	5.66694e-06
CATMA3A22130	AT3G22210	3	12.4275	cis	7.95086e+06	7.15463e+06	8.49905e+06	-0.702241	29.9546	1.72144e-13
CATMA2C47571	AT2G33480	2	3.06198	trans	1.83483e+07	1.74355e+07	18753024	0.18622	7.88953	0.000382618
CATMA5A22310	AT5G24660	5	4.17769	cis	9.30039e+06	7.20163e+06	1.21487e+07	-0.388172	11.0483	2.86753e-05
CATMA3A22540	AT3G22550	3	2.7282	cis	8041859	5.45024e+06	9.20242e+06	0.201754	6.9568	0.000912847
CATMA2A18190	AT2G19650	2	8.12253	cis	9.1622e+06	7.96872e+06	1.02231e+07	0.325625	16.9701	1.21949e-07
CATMA3A20830	AT3E21890	3	2.78171	cis	8041859	6.69965e+06	9.29034e+06	0.0849201	7.90844	0.000393175
CATMA5A23860	AT5G26180	5	8.0021	cis	9.30039e+06	8.57749e+06	1.00233e+07	-0.205926	17.6267	7.2715e-08
CATMA2C47637	AT2G37470	5	3.50739	trans	1.86111e+06	576456	3.89576e+06	-0.385116	9.20175	0.000131178
CATMA2C47644	AT2G37790	3	3.14347	trans	9.46618e+06	8.41113e+06	1.05405e+07	-0.113811	8.21603	0.000299331
CATMA1C71449	AT1G29310	1	3.30427	cis	1.01026e+07	7.41101e+06	1.16739e+07	0.176785	9.3226	0.000130756
CATMA5A25560	AT5E27060	5	3.66926	cis	9.37268e+06	7.68468e+06	1.24673e+07	-0.0987577	7.8843	0.000458327
CATMA3A22430	AT3G22435	3	2.99715	cis	8041859	6.81339e+06	9.37826e+06	0.138806	8.61819	0.000209457
CATMA2C47663	AT2G39400	1	3.39639	trans	1.06691e+07	9.0346e+06	12294768	-0.0146929	5.51488	0.0034786
CATMA1A29560	AT1G31335	1	2.68896	cis	1.02915e+07	7.62745e+06	12294768	0.23268	7.60178	0.000585926
CATMA2C47670	AT2G39705	1	4.53721	trans	2.19091e+07	1.97976e+07	2.28197e+07	0.209599	12.7017	6.58925e-06
CATMA3A20890	AT3G21060	3	3.00712	cis	8041859	6.69965e+06	9.29034e+06	0.166763	8.09658	0.000332781
CATMA2C47695	AT2G41100	3	2.57103	trans	18180380	1.62291e+07	1.99619e+07	0.318167	5.15105	0.00368108
CATMA5C64439	AT5G25640	5	4.23612	cis	9.44497e+06	7.53324e+06	1.21487e+07	0.122553	8.61826	0.000241889
CATMA4A16150	AT4G15430	4	4.08201	cis	8929959	8.04504e+06	9.86e+06	0.186508	11.5688	1.5896e-05
CATMA2C47720	AT2G42540	1	3.29017	trans	2.88146e+07	2.67792e+07	29898175	-0.272846	8.76705	0.000212447
CATMA3C57329	AT3G22850	3	4.31523	cis	8041859	7.15463e+06	9.20242e+06	-0.376478	11.3917	1.74907e-05
CATMA2C47735	AT2G43290	1	3.02915	trans	5.8959e+06	3938989	7.95212e+06	-0.261725	10.01	7.15807e-05
CATMA1A28510	AT1G30500	1	7.19721	cis	1.02915e+07	8.7098e+06	1.11412e+07	-0.146927	17.848	5.90812e-08
CATMA1C71461	AT1G29720	1	26.6605	cis	1.02915e+07	9.9138e+06	1.06691e+07	-1.06345	49.2885	1.47856e-22
CATMA2C47751	AT2G44280	2	2.97754	trans	1.60355e+07	1.36522e+07	18179688	0.122753	6.79685	0.00132154
CATMA2C47752	AT2G44290	5	2.84449	trans	13614326	1.03847e+07	1.48858e+07	0.313898	7.38592	0.000275565
CATMA5A23000	AT5G25280	5	7.5359	cis	9.44497e+06	8.64978e+06	1.00956e+07	0.313548	15.7087	4.31136e-07
CATMA5A23340	AT5G25560	5	7.62582	cis	9.44497e+06	8.64978e+06	1.02402e+07	-0.381286	16.6957	1.73257e-07
CATMA2C47755	AT2G44360	4	2.9807	trans	2133235	592927	5.12298e+06	-0.00436381	5.99607	0.00213483
CATMA2C47766	AT2G45030	1	2.63925	trans	2.61851e+07	2.49353e+07	2.77882e+07	-0.0945537	6.37671	0.00059813
CATMA1A30900	AT1G32500	1	2.84835	cis	1.03859e+07	7.73567e+06	1.24629e+07	-0.253265	7.24539	0.000420227
CATMA1D02562	AT1G29820	1	3.30553	cis	1.03859e+07	7.73567e+06	1.16739e+07	0.149587	8.44381	0.000281614
CATMA2C47771	AT2G45170	5	3.03324	trans	19316305	1.78724e+07	2.10045e+07	-0.1707	8.49175	0.000234355
CATMA1A29920	AT1G31720	1	2.67191	cis	1.04803e+07	7.8439e+06	1.25393e+07	0.328012	5.93712	0.00240458
CATMA2C47781	AT2G45990	5	2.93531	trans	22414701	2.16393e+07	2.3774e+07	0.168888	8.70706	0.000203165
CATMA1A29060	AT1G30910	1	13.1106	cis	1.10468e+07	1.04803e+07	1.15668e+07	-0.391398	33.2806	5.97268e-15
CATMA2C47802	AT2G47130	4	5.28573	trans	1.21411e+07	1.06547e+07	1.3127e+07	0.233933	13.9705	1.79884e-06
CATMA5A23675	AT5G26030	5	7.66329	cis	9.44497e+06	8.72207e+06	1.01679e+07	-0.256296	15.9377	3.49208e-07
CATMA3A23010	AT3G23070	3	4.18369	cis	8.05944e+06	6.69965e+06	9.29034e+06	-0.267682	11.4166	1.71005e-05
CATMA1A29210	AT1G31020	1	13.5797	cis	1.10468e+07	1.03859e+07	1.17809e+07	-0.416831	35.8768	5.65346e-16
CATMA4A16550	AT4G15765	4	4.57505	cis	8929959	7.89247e+06	9.74658e+06	-0.225222	13.0594	2.57923e-06
CATMA3A22790	AT3G22850	3	5.40969	cis	8.05944e+06	6.81339e+06	9.37826e+06	-0.252515	14.2043	1.34047e-06
CATMA2C47893	AT2G11990	1	2.80935	trans	15633764	1.29215e+07	1.66973e+07	0.115148	8.29242	0.000292941
CATMA5A23880	AT5G26210	5	5.16953	cis	9.51726e+06	8.57749e+06	1.31045e+07	-0.264867	10.2099	5.06356e-05
CATMA5C64441	AT5G25754	5	4.25122	cis	9.73413e+06	8.57749e+06	13614326	0.231331	11.0113	2.46487e-05
CATMA3A22880	AT3E23990	3	4.07647	cis	8.23529e+06	6.92714e+06	9.46618e+06	0.133074	11.3961	1.74204e-05
CATMA2C47930	No Gene	1	2.98363	trans	1.74194e+07	1.61064e+07	1.92456e+07	0.121155	7.69769	0.000473879
CATMA2D00649		3	11.5571	trans	1.54345e+07	12647316	1.60124e+07	-0.284247	28.3333	2.00724e-12
CATMA2A18430	AT2G19930	2	13.1725	cis	9.1622e+06	8.10133e+06	1.00905e+07	0.401235	28.1181	1.79908e-12
CATMA2D02733	AT2G03020	4	13.5205	trans	9.51974e+06	8.35019e+06	1.05405e+07	-0.284467	31.9082	2.33207e-14
CATMA2D02751	AT2G05185	5	6.20854	trans	1.31045e+07	1.08742e+07	1.42123e+07	0.22142	15.6025	3.65139e-07
CATMA3C57342	AT3G23325	3	7.37838	cis	8.23529e+06	7.38213e+06	9.02658e+06	-0.3258	19.038	1.38477e-08
CATMA2D02837	AT2G24780	5	10.2037	trans	1.01679e+07	9.44497e+06	10428114	0.232312	21.9814	7.61368e-10
CATMA5A25140	AT5G27730	5	4.4798	cis	9.87871e+06	8.72207e+06	1.21487e+07	0.234259	11.4116	1.71792e-05
CATMA4C42796	AT4G16008	4	4.66919	cis	8929959	7739901	1.02003e+07	-0.130741	13.1543	3.79045e-06
CATMA4A14230	AT4G14020	4	6.35467	cis	8929959	8.04504e+06	9.74658e+06	0.465868	17.3977	7.39569e-08
CATMA2D05067	AT2G21725	1	2.61482	trans	1.71167e+07	1.57125e+07	18955494	0.113336	8.21693	0.000299091
CATMA2D05077	AT2G34655	1	4.26561	trans	7.19456e+06	5.04295e+06	9.19699e+06	0.231179	10.5416	4.60161e-05
CATMA2D05080	AT2G46460	4	3.29982	trans	5.1742e+06	1.39483e+06	6.41573e+06	-0.127838	9.5193	0.000104392
CATMA3A00060	AT3G01040	5	4.03403	trans	20318239	1.93934e+07	2.18079e+07	-0.183117	3.91211	0.00502683
CATMA5A25490	AT5G27950	5	5.26182	cis	9.87871e+06	9.01123e+06	1.27859e+07	-0.236643	12.4066	6.96892e-06
CATMA2A19705	AT2G21060	2	6.58062	cis	9.2948e+06	7.83611e+06	1.09083e+07	-0.323157	16.2638	2.35784e-07
CATMA5D05157	AT5G27890	5	5.4422	cis	9.951e+06	9.01123e+06	1.08742e+07	-0.180318	9.36243	3.85913e-05
CATMA4A17725	AT4G16770	4	6.41358	cis	8929959	7.89247e+06	9.97342e+06	-0.24241	17.5914	6.15467e-08
CATMA3A00343	AT3G01350	5	2.60266	trans	1.31045e+07	9806419	1.53651e+07	0.127438	7.30259	0.000672296
CATMA3A00360	AT3G01380	5	2.76516	trans	2.25434e+07	2.04326e+07	2.43383e+07	-0.0929987	8.26353	0.0003005
CATMA3A00480	AT3G01490	3	3.02537	trans	2.40662e+06	580137	3805949	0.0911144	8.0313	0.000421801
CATMA1A31710	AT1G33440	1	2.86658	cis	1.11412e+07	8.7098e+06	12294768	0.131046	6.13642	0.00100522
CATMA3A23020	AT3G23080	3	11.6847	cis	8.32321e+06	7.83711e+06	8.93866e+06	-0.576909	27.0097	4.22315e-12
CATMA3A00560	AT3G01560	1	2.62676	trans	5592874	4.51418e+06	7.73567e+06	-0.16399	6.14744	0.00111096
CATMA3A00560	AT3G01560	3	7.61075	trans	1.2436e+06	580137	2.26626e+06	-0.26614	13.5895	2.06576e-06
CATMA3A00680	AT3G01680	2	2.6418	trans	1.18716e+07	9.2948e+06	13471565	0.1835	6.34443	0.00162562
CATMA2A21270	AT2G22780	2	9.29457	cis	9.2948e+06	8.23394e+06	1.04966e+07	-0.476446	23.0932	3.24592e-10
CATMA3A01000	AT3G02020	5	2.74149	trans	2.93831e+06	1.7631e+06	5319287	0.307102	8.38854	0.000134844
CATMA3A01000	AT3G02020	4	5.29648	trans	1.54553e+06	716710	4.41778e+06	0.404549	12.5525	3.93697e-06
CATMA3A01030	AT3G02040	1	3.06875	trans	5.1487e+06	3.60074e+06	7.41101e+06	-0.227953	7.17036	0.000906154
CATMA4A18580	AT4G17560	4	8.61576	cis	8929959	8.04504e+06	9.86e+06	-0.58047	22.7224	4.12126e-10
CATMA3A01180	AT3G02180	1	4.59958	trans	5.57172e+06	4.30267e+06	7.19456e+06	-0.611296	14.1305	6.85235e-13
CATMA4D03144	AT4G15630	4	9.7647	cis	8929959	8.19762e+06	9.63316e+06	-0.623983	25.2	3.29713e-11
CATMA3A01183	AT3G02190	2	3.69357	trans	3041384	1478840	5.14882e+06	-0.217516	11.194	2.52087e-05
CATMA3A01200	AT3G02210	1	2.64734	trans	6.22056e+06	4.40842e+06	8.5474e+06	0.14477	6.33177	0.00176498
CATMA3A01230	AT3G02250	1	2.92875	trans	3.51618e+06	2.37078e+06	5.57172e+06	0.262825	10.4129	1.81703e-05
CATMA2A23570	AT2G25250	2	2.65241	cis	9.42741e+06	7.05199e+06	1.19545e+07	0.255989	6.65437	0.00128506
CATMA3A01295	AT3G02310	5	2.69966	trans	2.33977e+07	2.17236e+07	2.55284e+07	0.276434	6.37749	0.000976916
CATMA5A25060	AT5G27660	5	5.67243	cis	9.951e+06	9.01123e+06	1.15114e+07	0.212381	12.6755	5.45459e-06
CATMA5A24730	AT5G27340	5	23.28	cis	9.951e+06	9.44497e+06	1.03847e+07	0.486003	45.529	6.21011e-22
CATMA2A18460	AT2G19970	2	2.80974	cis	9.42741e+06	7.05199e+06	1.19545e+07	-0.110918	8.00764	0.000393715
CATMA3A01440	AT3G02490	3	2.75195	trans	2.8277e+06	580137	4085244	0.131233	7.47957	0.000679387
CATMA4A14800	AT4G14430	4	9.83446	cis	8929959	8.04504e+06	9.74658e+06	-0.662048	24.7322	3.23738e-11
CATMA5C64543	AT5G34830	5	3.14262	cis	1.01679e+07	8.72207e+06	1.34232e+07	0.129419	8.89126	0.00016431
CATMA4A18050	AT4G17030	4	14.7595	cis	8929959	8.50276e+06	9.63316e+06	-0.360206	35.3728	4.19316e-16
CATMA4A20230	AT4G19050	4	2.76251	cis	8.95264e+06	6923164	1.08856e+07	0.0868273	7.89748	0.000414887
CATMA3A01630	AT3G02670	1	8.54403	trans	5.36021e+06	4.51418e+06	6.54523e+06	-0.412341	19.0537	3.26507e-13
CATMA2A18900	AT2G20400	2	4.27265	cis	9.42741e+06	7.83611e+06	1.11827e+07	0.139786	10.279	5.33648e-05
CATMA1C71490	AT1G31200	1	2.92817	cis	11160050	1.00082e+07	1.1995e+07	0.136729	9.78154	8.28373e-05
CATMA3A01730	AT3G02790	2	3.34525	trans	4.65689e+06	2.11186e+06	6.42201e+06	-0.20746	9.29596	0.000127087
CATMA3C57323	AT3G22435	3	13.5101	cis	8.32321e+06	7.38213e+06	8.93866e+06	0.526542	31.4818	3.11248e-14
CATMA3A01960	AT3G03060	4	2.76179	trans	7549125	6923164	9.74658e+06	0.081502	6.90728	0.00111325
CATMA4A11090	AT4G11000	4	4.91924	cis	9.06606e+06	6.6332e+06	1.14626e+07	0.220904	13.4087	3.00637e-06
CATMA3A02085	AT3G03190	5	2.68171	trans	2.3868e+07	2.25434e+07	2.6193e+07	0.285381	10.1259	3.76208e-05
CATMA3A02085	AT3G03190	4	5.02798	trans	1.09345e+06	157000	2133235	0.330733	7.02231	0.000523892
CATMA5A26490	AT5G28530	5	4.42911	cis	1.01679e+07	9.08352e+06	1.34232e+07	0.154194	12.5427	6.15695e-06
CATMA3A02340	AT3G03410	3	14.0278	trans	1.56512e+07	1.51456e+07	1.63013e+07	0.335298	29.8354	4.0414e-13
CATMA3A02380	AT3G03450	1	2.94614	trans	997585	592939	3.17794e+06	0.1937	7.91522	0.0004
CATMA3A02820	AT3G03855	1	5.65755	trans	5592874	4.83144e+06	6.65345e+06	-0.221824	14.9881	1.18851e-07
CATMA1A29570	AT1G31340	1	7.78944	cis	11160050	1.06691e+07	1.1995e+07	-0.464254	21.5268	1.53788e-09
CATMA1A29690	AT1G31440	1	10.3056	cis	11160050	1.07635e+07	1.1995e+07	-0.458387	28.1468	1.74466e-12
CATMA3A22365	AT3G22370	3	8.13484	cis	8.41113e+06	7.04089e+06	9.29034e+06	0.35294	15.0182	1.75799e-07
CATMA3A02890	AT3G03920	1	3.0577	trans	19477618	1.76464e+07	20384267	-0.337333	8.33205	0.000215029
CATMA3A02890	AT3G03920	5	3.07765	trans	2.00356e+07	1.78724e+07	2.23136e+07	0.346445	7.18812	0.000564564
CATMA1A29440	AT1G31200	1	14.1103	cis	11160050	1.08579e+07	1.16739e+07	-0.90135	35.382	5.17618e-16
CATMA3A03160	AT3G04210	1	2.58057	trans	11160050	1.01026e+07	12294768	-0.319576	6.63304	0.00107086
CATMA3A03170	AT3G04220	5	3.00255	trans	22414701	2.16393e+07	23115566	-0.072018	9.07884	0.000146254
CATMA1A29455	AT1G31220	1	14.3207	cis	11160050	1.08579e+07	1.1888e+07	0.357177	34.4302	4.11473e-15
CATMA3A03440	AT3G04470	3	2.70996	trans	2968064	1901320	3.99215e+06	0.162398	7.77097	0.000528228
CATMA3C57983	AT3G22142	3	3.56315	cis	8.49905e+06	8.23529e+06	1.00265e+07	-0.0252756	5.22045	0.00424322
CATMA3A03650	AT3G04650	1	2.5614	trans	5.67945e+06	3.60074e+06	7.95212e+06	0.229539	9.14598	8.94641e-05
CATMA5C64481	AT5G27350	5	6.08717	cis	1.01679e+07	9.30039e+06	1.31045e+07	-0.412045	16.8601	7.52767e-08
CATMA3A22530	AT3G22540	3	7.70026	cis	8.58697e+06	7.26838e+06	9.37826e+06	0.241927	10.0598	3.19684e-05
CATMA3A23680	AT3G23740	3	8.54501	cis	8.58697e+06	7.38213e+06	9.46618e+06	-0.16828	21.257	1.56865e-09
CATMA3A04040	AT3G05030	1	3.45014	trans	5592874	4.51418e+06	7.8439e+06	0.213054	9.07246	0.000162719
CATMA4C42296	AT4G14560	4	5.85007	cis	9.06606e+06	8.04504e+06	1.00868e+07	0.291422	15.9752	2.81698e-07
CATMA3C57337	AT3G23080	3	11.455	cis	8.58697e+06	7.26838e+06	9.29034e+06	-0.606906	25.4328	2.54381e-11
CATMA3A04660	AT3G05630	5	3.02759	trans	1.37694e+07	1.05556e+07	1.6084e+07	0.135702	8.51914	0.000228721
CATMA3A04670	AT3G05640	2	2.59647	trans	1.86013e+07	1.64912e+07	18753024	0.157063	7.2658	0.000666923
CATMA2A19060	AT2G20560	2	4.72188	cis	9.42741e+06	7.05199e+06	1.10455e+07	-0.228547	13.9368	2.00591e-06
CATMA3A23480	AT3G23570	3	41.8845	cis	8.58697e+06	8.32321e+06	9.02658e+06	-1.56643	53.1606	5.56475e-27
CATMA3A04980	AT3G05940	1	4.33001	trans	3.76987e+06	2.84857e+06	5.8959e+06	0.20933	11.0779	8.95506e-06
CATMA3A24350	AT3G24460	3	9.80779	cis	8.67489e+06	7.04089e+06	9.37826e+06	-0.211904	18.5642	8.67773e-09
CATMA3A05050	AT3G05990	1	2.90356	trans	5.1487e+06	3.76987e+06	7.41101e+06	-0.160644	6.48386	0.00143329
CATMA3A05090	AT3G06035	1	2.79653	trans	3.85443e+06	2211522	5592874	0.219615	5.9789	0.00196083
CATMA3A05110	AT3G06050	1	3.40017	trans	5592874	4.93719e+06	7.51923e+06	-0.325664	7.81101	0.000314203
CATMA4A16770	AT4G15950	4	6.48924	cis	9.06606e+06	8.35019e+06	1.00868e+07	0.308682	17.3677	7.60873e-08
CATMA3A05170	AT3G06110	1	4.12921	trans	3.6853e+06	2.60967e+06	5.78767e+06	0.431332	12.1953	7.52977e-06
CATMA2A18030	AT2G19460	2	5.79983	cis	9.42741e+06	7.7035e+06	1.09083e+07	0.136424	14.6858	1.01211e-06
CATMA4C42313	AT4G15260	4	17.9547	cis	9.06606e+06	8.35019e+06	9.86e+06	0.511343	40.8737	4.52826e-19
CATMA3A05340	AT3G06270	5	3.20909	trans	2.2758e+07	21319032	2.3868e+07	0.178895	8.39006	0.000268768
CATMA1A29660	AT1G31410	1	5.17908	cis	1.12457e+07	1.02915e+07	1.22091e+07	-0.222897	14.8048	9.07458e-07
CATMA3A05430	AT3G06350	1	3.42829	trans	5592874	4.61993e+06	7.41101e+06	-0.431618	8.0291	0.000187023
CATMA2A20430	AT2G21830	2	13.7791	cis	9.42741e+06	8.49915e+06	1.04966e+07	-0.279613	31.8877	2.90109e-14
CATMA5A24910	AT5G27520	5	7.0926	cis	1.02402e+07	9.30039e+06	1.34232e+07	0.273069	18.6418	2.03173e-08
CATMA5A24570	AT5G27210	5	5.43338	cis	10428114	9.44497e+06	1.31045e+07	0.142863	15.2024	5.30671e-07
CATMA3A05540	AT3G06435	1	6.30025	trans	5.8959e+06	4.83144e+06	7.95212e+06	0.335531	17.814	5.73912e-11
CATMA4A16160	AT4G15440	4	20.9496	cis	9.06606e+06	8.50276e+06	9.74658e+06	0.952833	46.6761	1.65449e-22
CATMA1A29360	AT1G31160	1	5.37737	cis	1.12457e+07	1.06691e+07	1.21021e+07	-0.311275	14.5273	1.17022e-06
CATMA5C64484	AT5G27430	5	5.5131	cis	10428114	9.58955e+06	1.24673e+07	0.277581	15.1361	5.64509e-07
CATMA3A05720	AT3G06570	1	3.11577	trans	5592874	4.30267e+06	7.8439e+06	0.150201	8.60457	0.000167623
CATMA5A26540	AT5G28560	5	15.1013	cis	10428114	9.951e+06	1.21487e+07	0.27771	38.0311	1.3051e-17
CATMA1C71498	AT1G31690	1	3.19671	cis	1.13527e+07	9.0346e+06	12294768	0.119551	8.04045	0.000382564
CATMA2A17410	AT2G18780	2	2.83655	cis	9.56002e+06	7.13073e+06	1.19545e+07	-0.0864193	8.35902	0.000289401
CATMA1A31930	AT1G33700	1	5.74296	cis	1.13527e+07	1.05747e+07	1.23865e+07	-0.367507	15.4511	5.00675e-07
CATMA3A06056	AT3G06860	1	2.62759	trans	5.46597e+06	3.43162e+06	7.41101e+06	0.273677	6.86646	0.0012325
CATMA5A25590	AT5G28050	5	19.3602	cis	10428114	9.951e+06	1.24673e+07	-0.825277	43.3595	1.26182e-20
CATMA3A06180	AT3G06980	4	3.41624	trans	5.07176e+06	4.00019e+06	5.84005e+06	-0.331682	9.07194	0.000154772
CATMA3A06230	AT3G07040	1	10.3602	trans	5.36021e+06	4.51418e+06	6.54523e+06	-0.307192	24.1815	1.31723e-13
CATMA1A29320	AT1G31120	1	4.01449	cis	1.14598e+07	9.9138e+06	1.23865e+07	0.187268	10.2492	5.47942e-05
CATMA3A06240	AT3G07050	1	2.99715	trans	6.43701e+06	4.19691e+06	8.8722e+06	0.20298	8.91025	4.21101e-05
CATMA2A20850	AT2G22330	2	5.85037	cis	9.56002e+06	7.83611e+06	1.13199e+07	-0.38241	14.5518	2.58538e-08
CATMA5A25070	AT5G27670	5	11.136	cis	1.11928e+07	9.73413e+06	1.31045e+07	-0.594919	26.4162	7.93083e-12
CATMA3A06550	AT3G07310	1	3.79496	trans	5592874	4.61993e+06	7.8439e+06	-0.36297	10.1382	1.4967e-06
CATMA3A24000	AT3G24070	3	13.1208	cis	8.76281e+06	8.32321e+06	9.29034e+06	0.552351	22.5649	4.23412e-10
CATMA3A06630	AT3G07410	5	2.63665	trans	19316305	1.70425e+07	2.18079e+07	0.167249	7.72129	0.000464079
CATMA3A06670	AT3G07440	4	2.56829	trans	1.92226e+06	447618	5.53273e+06	-0.0636498	5.90304	0.0016769
CATMA3A06670	AT3G07440	5	3.75634	trans	937251	576456	2.25315e+06	0.0810287	10.0616	5.00801e-05
CATMA3A06710	AT3G07480	1	3.28115	trans	5592874	4.72569e+06	7.19456e+06	-0.401959	8.09527	0.000296559
CATMA3C57363	AT3G24460	3	9.61563	cis	8.85073e+06	7.95086e+06	9.64202e+06	0.506109	21.2436	1.58968e-09
CATMA3A06880	AT3G07620	5	2.67531	trans	22414701	2.13865e+07	2.3044e+07	-0.0807484	8.23432	0.000308339
CATMA3A07130	AT3G07870	1	10.0407	trans	5.8959e+06	5.04295e+06	6.97812e+06	-0.454537	24.907	2.38478e-13
CATMA3C57373	AT3G24890	3	13.1745	cis	8.85073e+06	8.23529e+06	9.37826e+06	-0.356091	25.0449	3.34024e-11
CATMA3A24460	AT3G24517	3	15.2818	cis	8.85073e+06	8.23529e+06	9.46618e+06	0.399427	32.9333	5.91983e-15
CATMA3A07290	AT3G08030	1	3.54675	trans	5.1487e+06	3.17794e+06	7.41101e+06	0.31796	11.6578	1.1001e-05
CATMA3A07400	AT3G08580	1	2.76799	trans	3.43162e+06	2.29115e+06	5.04295e+06	0.27484	7.3595	0.000613543
CATMA3A07540	AT3G08740	1	3.62088	trans	3.85443e+06	2.60967e+06	6.00412e+06	0.446069	9.74833	6.7103e-05
CATMA2A20460	AT2G21860	2	12.4451	cis	9.56002e+06	8.36655e+06	1.04966e+07	-0.739057	30.1681	1.95745e-13
CATMA4C42350	AT4G16840	4	2.61916	cis	9.17948e+06	6.70569e+06	1.15781e+07	0.145109	7.41475	0.000634505
CATMA3A07580	AT3G08780	1	3.04934	trans	5592874	4.30267e+06	7.30278e+06	-0.214933	7.11562	0.000917072
CATMA5A27020	AT5G28910	5	9.08555	cis	1.15114e+07	9.58955e+06	13614326	0.281182	22.7625	3.46824e-10
CATMA4A18670	AT4G17650	4	3.8809	cis	9.17948e+06	7370279	1.15781e+07	-0.21845	10.7848	3.20948e-05
CATMA1A31210	AT1G32920	1	5.30992	cis	1.14598e+07	1.03859e+07	1.31508e+07	-0.303578	12.9974	3.34981e-06
CATMA1C71501	AT1G31780	1	2.59688	cis	1.15668e+07	9.81939e+06	1.338e+07	0.161106	6.82245	0.00110961
CATMA3A07710	AT3G08900	3	9.21771	trans	1.69205e+06	944640	2.54698e+06	-0.164841	17.2487	6.7439e-08
CATMA3A07720	AT3G08900	5	2.95982	trans	5.09654e+06	2.74319e+06	6.53574e+06	0.0854379	8.1067	0.000361004
CATMA5C65240	AT5G32460	5	18.7726	cis	1.21487e+07	1.08742e+07	1.34232e+07	0.287643	36.3305	1.05856e-16
CATMA4A17740	AT4G16800	4	6.10807	cis	9.2929e+06	7191433	1.03137e+07	-0.276602	15.7479	3.48221e-07
CATMA2C47366	AT2G22920	2	41.7513	cis	9.56002e+06	8.89698e+06	1.00905e+07	0.748046	60.8095	1.5961e-32
CATMA4A19250	AT4G18210	4	9.93982	cis	9.2929e+06	8.35019e+06	1.04271e+07	0.190475	25.6182	1.2663e-11
CATMA3A07860	AT3G09020	5	2.80315	trans	2.26865e+07	21319032	2.41502e+07	-0.0822717	7.0876	0.000845991
CATMA3C57993	AT3G24460	3	18.0495	cis	8.85073e+06	8.32321e+06	9.29034e+06	-0.566685	31.3975	3.42402e-14
CATMA4A15740	AT4G15180	4	3.47062	cis	9.40632e+06	6.85067e+06	1.1001e+07	0.221396	9.46291	0.000104081
CATMA3A08040	AT3G09160	1	6.38342	trans	5592874	4.93719e+06	6.8699e+06	0.135574	16.5214	2.28615e-07
CATMA3A08125	AT3G09260	5	4.80443	trans	7.10132e+06	5.50046e+06	8.44188e+06	0.543561	11.6067	1.99045e-05
CATMA5C64550	AT5G35490	5	17.5942	cis	1.27859e+07	1.11928e+07	1.38801e+07	-0.78114	39.9819	1.10268e-18
CATMA3A08280	AT3G09400	3	3.37797	trans	15290044	1.16855e+07	16864828	-0.0799437	10.0138	7.54348e-05
CATMA3A08300	AT3G09410	1	2.59354	trans	7.41101e+06	5.1487e+06	1.01026e+07	0.0895044	7.24638	0.000865431
CATMA3A08320	AT3G09450	2	2.78704	trans	1.83483e+07	1.6866e+07	18753024	0.189509	7.3664	0.000609785
CATMA3A08380	AT3G09520	1	2.83693	trans	2.29115e+06	727821	4.02355e+06	-0.138776	8.09742	0.000347884
CATMA5A25460	AT5G27930	5	2.8722	cis	1.31045e+07	9806419	1.50056e+07	-0.133825	8.169	0.00031208
CATMA3A08470	AT3G09600	1	3.10749	trans	1.40223e+06	592939	3.43162e+06	0.155644	6.32794	0.00159181
CATMA3A08550	AT3G09690	3	2.57018	trans	1.70736e+07	1.54345e+07	1.92196e+07	-0.0745076	6.21258	0.00159995
CATMA1A31220	AT1G32928	1	5.5399	cis	1.16739e+07	1.07635e+07	1.338e+07	-0.130316	13.5376	2.88305e-06
CATMA3A08760	AT3G09910	2	4.67189	trans	592610	592610	1478840	-0.0958661	12.3331	7.98218e-06
CATMA3A24626		3	2.68612	cis	8.93866e+06	6.92714e+06	1.06139e+07	-0.0807044	6.03873	0.00205578
CATMA3A09180	AT3G10210	1	2.62896	trans	5.8959e+06	4.51418e+06	8.16856e+06	-0.213672	6.60622	0.00139084
CATMA3A09410	AT3G10410	3	2.63739	trans	1901320	580137	2.8277e+06	-0.128167	7.42705	0.000710898
CATMA3A09420	AT3G10420	3	2.96281	trans	1901320	580137	2968064	-0.286454	8.76609	0.000223271
CATMA3A09450	AT3G10450	1	5.712	trans	4.61993e+06	3.43162e+06	6.00412e+06	0.322818	13.3494	1.18416e-06
CATMA3C57426	AT3G27660	3	3.24233	cis	8.93866e+06	6.81339e+06	1.06139e+07	-0.174007	7.98721	0.000366663
CATMA1C71499	AT1G31690	1	32.9847	cis	1.16739e+07	1.12457e+07	1.1995e+07	1.06143	51.2612	2.4475e-25
CATMA3A09860	AT3G10810	1	3.55034	trans	5592874	4.40842e+06	7.19456e+06	-0.387023	9.41181	0.000109603
CATMA3A09860	AT3G10810	3	5.33556	trans	1901320	884847	2.68734e+06	-0.471151	6.7152	0.000995108
CATMA2A21080	AT2G22570	2	3.25233	cis	9.69263e+06	7.20948e+06	1.20373e+07	0.115277	9.2949	0.000172746
CATMA5A30690	AT5G35520	5	25.4704	cis	1.31045e+07	1.183e+07	1.37694e+07	0.573452	51.4643	8.59437e-26
CATMA5A30520	AT5G35400	5	4.1645	cis	13614326	9.66184e+06	1.45445e+07	0.140446	11.9705	1.03583e-05
CATMA3A10050	AT3G10985	1	2.89637	trans	5.46597e+06	3.85443e+06	7.08634e+06	-0.239963	6.52907	0.00176095
CATMA3A10130	AT3G11070	1	3.94346	trans	6.22056e+06	4.61993e+06	8.5474e+06	-0.222626	9.62743	7.21575e-05
CATMA1C71504	AT1G32100	1	13.1138	cis	1.17809e+07	11160050	12294768	-0.392109	29.3163	2.91778e-13
CATMA3A10205	AT3G11170	1	2.78865	trans	5.36021e+06	3347059	7.19456e+06	0.394506	8.36211	0.000276379
CATMA1C71536	AT1G33590	1	7.19958	cis	1.1888e+07	11160050	1.29215e+07	-0.429163	20.7457	9.64735e-10
CATMA3A24420	AT3G24506	3	3.30724	cis	8.93866e+06	7.15463e+06	1.06139e+07	-0.210948	8.63127	0.000207037
CATMA3A10280	AT3G11260	5	2.68619	trans	2.26149e+07	2.10045e+07	2.3868e+07	-0.082801	7.09434	0.000840993
CATMA3A10290	AT3G11270	1	3.27599	trans	6.11234e+06	4.40842e+06	8385006	0.217801	9.17259	0.000129053
CATMA3C57364	AT3G24570	3	5.53093	cis	8.93866e+06	7.49587e+06	1.00265e+07	-0.160821	11.7174	1.3028e-05
CATMA3A10360	AT3G11340	4	2.68952	trans	11878132	9.51974e+06	1.41978e+07	0.263376	7.24623	0.000735864
CATMA3A10364	AT3G11380	5	3.07844	trans	2.26865e+07	2.18079e+07	24526457	-0.0759513	8.00841	0.000376266
CATMA3A10380	AT3G11397	1	2.68241	trans	5592874	3.60074e+06	7.8439e+06	0.244302	7.13694	0.000943156
CATMA3A10440	AT3G11450	1	2.73287	trans	6.11234e+06	3938989	8385006	-0.223482	7.53404	0.000760271
CATMA1A31870	AT1G33600	1	4.60682	cis	1.1995e+07	1.06691e+07	1.31508e+07	-0.217708	13.3735	2.67302e-06
CATMA5A30903	AT5G35620	5	5.76171	cis	13614326	1.15114e+07	1.44338e+07	-0.386655	15.6499	3.49281e-07
CATMA1C71502	AT1G31835	1	4.95253	cis	1.1995e+07	11160050	1.33036e+07	-0.221528	12.5867	5.5135e-06
CATMA3A10655	AT3G11730	1	2.97113	trans	4.61993e+06	2.76894e+06	6.8699e+06	0.274362	9.47266	8.55861e-05
CATMA3A11040	AT3G12100	5	3.23147	trans	1.39908e+07	1.08742e+07	1.62038e+07	0.140251	8.73063	0.000189539
CATMA3A11130	AT3G12170	5	2.74996	trans	1.81053e+07	1.62038e+07	2.00356e+07	0.115395	7.69299	0.000475857
CATMA3A11390	AT3G12440	2	2.57382	trans	10249585	7.83611e+06	1.21202e+07	0.369262	6.60086	0.00134655
CATMA3A11440	AT3G12500	5	2.73878	trans	13614326	9.66184e+06	1.59642e+07	0.0634511	8.14553	0.000318645
CATMA3A11510	AT3G12550	5	3.18269	trans	22414701	2.13865e+07	23115566	-0.0789643	9.64543	8.85231e-05
CATMA4A17660	AT4G16710	4	3.56134	cis	9.40632e+06	7280856	1.18089e+07	-0.130399	9.43081	4.70375e-05
CATMA3A11725	AT3G12750	1	2.65541	trans	7.19456e+06	4.93719e+06	9.9138e+06	0.146871	6.5548	0.00144552
CATMA3A11740	AT3G12770	3	4.04665	trans	2.18244e+07	1.98381e+07	22146585	0.0889488	11.9451	1.21105e-05
CATMA5A29190	AT5E29320	5	2.58512	cis	1.38801e+07	9806419	1.58443e+07	0.132932	6.391	0.00110946
CATMA3A11900	AT3G12920	1	3.0898	trans	5592874	3938989	6.97812e+06	-0.244375	9.86417	6.22753e-05
CATMA3A11900	AT3G12920	3	5.07779	trans	1901320	944640	2.68734e+06	-0.297775	7.92022	0.00030917
CATMA3A12640	AT3G13490	1	3.1466	trans	5592874	3.76987e+06	7.62745e+06	0.305209	8.1584	0.000410654
CATMA3A12650	AT3G13510	1	2.87196	trans	5592874	3.85443e+06	7.62745e+06	0.268712	8.5503	0.000274844
CATMA3A12850	AT3G13670	1	2.70143	trans	1.07635e+07	9.52179e+06	1.22091e+07	-0.0449798	6.26117	0.00181165
CATMA3A12850	AT3G13670	3	5.24738	trans	6.29393e+06	5140894	7.83711e+06	0.133084	13.0244	4.58803e-06
CATMA2A21160	AT2G22660	2	5.99974	cis	9.69263e+06	8.23394e+06	11457144	0.789492	15.8364	3.50594e-07
CATMA3A24830	AT3G24927	3	14.6204	cis	8.93866e+06	8.41113e+06	9.46618e+06	-1.01786	25.4229	2.65419e-16
CATMA3A25720	AT3G25900	3	2.65032	cis	9.20242e+06	7.38213e+06	1.08341e+07	-0.070121	7.56599	0.000532496
CATMA2A21655	AT2G23150	2	7.70627	cis	9.69263e+06	8.36655e+06	1.10455e+07	-0.353183	19.9339	7.27083e-09
CATMA1A31520	AT1G33240	1	14.5141	cis	1.1995e+07	1.13527e+07	1.2845e+07	-0.343406	33.7045	1.96158e-15
CATMA3A13690	AT3G14415	1	2.59708	trans	3.51618e+06	2211522	5.57172e+06	0.332327	5.67989	0.00290885
CATMA3A13880	AT3G14570	1	2.70076	trans	5.25446e+06	3.2625e+06	7.51923e+06	0.125316	7.61296	0.00058026
CATMA3A14130	AT3G14780	3	2.85464	trans	16676892	1.52178e+07	1.81177e+07	-0.0700479	7.45548	0.000612172
CATMA3A14280	AT3G14920	1	2.67657	trans	5592874	4.10811e+06	7.30278e+06	-0.320762	6.93633	0.000181184
CATMA5A33810	AT5G38360	5	2.59604	cis	1.41016e+07	9.951e+06	16323599	0.202463	5.98531	0.00215525
CATMA3A14340	AT3G14990	4	3.05169	trans	11878132	1.07702e+07	1.41978e+07	-0.14706	5.89012	0.00242368
CATMA3A14340	AT3G14990	3	3.10524	trans	15116688	1.08341e+07	16590214	0.275302	7.0184	0.000517589
CATMA5A33530	AT5G38150	5	2.84342	cis	1.42123e+07	1.00233e+07	1.59642e+07	-0.140038	6.74685	0.00114139
CATMA1A31360	AT1G33050	1	4.40967	cis	1.22091e+07	1.09523e+07	1.31508e+07	-0.165065	12.0209	9.25317e-06
CATMA1A32275	AT1G34030	1	3.99306	cis	12294768	1.12457e+07	1.32272e+07	-0.333071	12.2213	7.70485e-06
CATMA3A14565	AT3G15210	1	3.20264	trans	11160050	1.0197e+07	12294768	0.152489	9.66346	9.19328e-05
CATMA3A14635	AT3G15270	5	2.77529	trans	2.28295e+07	2.13865e+07	24526457	0.188939	7.53077	0.000623221
CATMA3A14790	AT3G15370	3	3.37565	trans	1901320	580137	3.99215e+06	-0.0884341	10.2097	6.35756e-05
CATMA3A14930	AT3G15518	5	2.81895	trans	1.27859e+07	9.44497e+06	1.50056e+07	0.109484	7.42854	0.000601386
CATMA3A14940	AT3G15520	5	2.58712	trans	19316305	1.7756e+07	2.18079e+07	0.293938	3.68724	0.00372661
CATMA3A14940	AT3G15520	1	3.59788	trans	5.04295e+06	3347059	6.97812e+06	0.351584	9.61272	4.81069e-06
CATMA4A16805	AT4G16000	4	5.39918	cis	9.40632e+06	7.89247e+06	1.06547e+07	-0.189538	12.4014	7.50413e-06
CATMA5A31730	AT5G36210	5	6.48112	cis	1.42123e+07	13614326	1.53651e+07	-0.118643	15.7464	3.48716e-07
CATMA3A15030	AT3G15630	1	2.7213	trans	2.07664e+06	592939	3.2625e+06	-0.106805	7.54571	0.000565459
CATMA1A32270	AT1G34020	1	4.147	cis	1.24629e+07	1.14598e+07	1.34565e+07	0.17685	13.0609	3.56577e-06
CATMA3A15360	AT3G15950	5	2.68513	trans	2.26865e+07	2.07186e+07	24526457	-0.101945	7.04454	0.000878626
CATMA5A33210	AT5G37850	5	2.8368	cis	1.43231e+07	1.11928e+07	1.65632e+07	-0.186452	7.8455	0.000434316
CATMA3A15520	AT3G16100	1	3.13379	trans	5592874	4.19691e+06	7.30278e+06	-0.357896	6.42415	0.000176455
[truncated: 2,292 more rows]

## Sheet: BurCol
GST	Trait	eQTL Chr	LOD	Type	peak.bp	inf.bp	sup.bp	add.effect	Rsq	Rpf
C046	ATCG00190	3	2.66081	trans	5.31625e+06	1.29693e+06	8.53179e+06	-0.163036	7.76236	0.000661145
C057	Nogene	4	3.0913	trans	1.74705e+07	1.61001e+07	17683645	0.237192	9.83827	8.7916e-05
C069	ATCG00300	2	2.93703	trans	933468	592610	5.07725e+06	-0.135156	7.82087	0.000528529
C096	ATCG00430	1	2.58146	trans	28666837	26129647	29898175	-0.61563	7.27706	0.000745911
C097	ATCG00440	1	2.79086	trans	2.75989e+07	24795166	29898175	-0.448286	7.40221	0.000615566
C101	ATCG00470	5	2.54698	trans	2.25103e+07	2.12027e+07	2.5288e+07	0.562273	7.60567	0.000583951
C134	ATCG00640	2	2.9884	trans	7.76649e+06	1.61518e+06	1.02032e+07	-0.152016	9.24146	0.00014779
C159	ATCG00740	1	2.54886	trans	2.87454e+07	2.59024e+07	29898175	-0.635206	7.09989	0.000870798
C164	ATCG00770	2	2.66944	trans	8.11459e+06	1.6463e+06	1.06147e+07	-0.594029	7.30464	0.000790122
C170	ATCG00790	1	2.98299	trans	2.88764e+07	2.62432e+07	29898175	-0.619514	8.44088	0.00026936
C173	ATCG00810	4	2.81869	trans	1.64046e+07	1.39701e+07	17683645	0.71083	6.72221	0.00140827
C215	ATCG01060	5	2.77987	trans	2.20184e+07	2.08535e+07	2.5288e+07	0.359297	7.06524	0.000933758
CATMA1A00050	AT1G01070	1	2.79106	trans	1.36564e+07	1.23799e+07	1.63984e+07	0.173959	7.82575	0.000482269
CATMA1A00130	AT1G01140	4	2.91335	trans	6.42214e+06	5.15276e+06	8.5597e+06	0.312773	8.34197	0.000280415
CATMA1A00180	AT1G01190	5	2.97492	trans	4.50139e+06	905878	7442381	-0.138135	5.51759	0.00358033
CATMA1A00180	AT1G01190	1	2.63926	trans	25697965	2.50209e+07	2.66976e+07	-0.110965	7.66407	0.000509531
CATMA1A00275	AT1G01290	3	2.89305	trans	4.62487e+06	1.57165e+06	7.95371e+06	0.217371	7.8104	0.00044795
CATMA1A00340	AT1G01355	2	2.61398	trans	2365070	592610	8.23062e+06	-0.105604	7.66864	0.000552849
CATMA1A00370	AT1G01380	2	3.17981	trans	1.61518e+06	592610	7.76649e+06	-0.095078	8.54256	0.000258392
CATMA1A00436	AT1G01450	2	2.87177	trans	1.44475e+06	592610	5.07725e+06	-0.15743	6.64032	0.00145474
CATMA1A00460	AT1G01470	4	2.68742	trans	11878132	9.66434e+06	1.61001e+07	-0.0842379	6.80451	0.00117093
CATMA1A00600	AT1G01630	2	2.51816	trans	12435201	1.03338e+07	15251700	-0.136767	7.38408	0.000679304
CATMA1A00730	AT1G01720	4	2.66926	trans	15765120	14819404	1.73182e+07	-0.124636	7.74019	0.000591479
CATMA1A00790	AT1G01780	1	3.19576	trans	5592874	4.24489e+06	8.22989e+06	0.232855	8.55429	0.000232508
CATMA1A00830	AT1G01810	3	2.84521	trans	5140894	1.43429e+06	8.44106e+06	0.173801	8.70472	0.000300203
CATMA1A00910	AT1G01920	3	2.98793	trans	5.31625e+06	2968064	8.53179e+06	0.10083	7.7085	0.000691619
CATMA1A01100	AT1G02110	1	2.8994	trans	1.33373e+07	1.17772e+07	1.61099e+07	0.21121	7.09891	0.000906858
CATMA1A01200	AT1G02220	1	2.48826	cis	592939	592939	4.93616e+06	-0.12574	7.40102	0.000727052
CATMA1A01230	AT1G02260	1	3.97188	cis	1.64202e+06	592939	2991901	-0.332154	10.6365	3.66386e-05
CATMA1A01290	AT1G02305	1	8.49093	cis	1.64202e+06	592939	2991901	-0.377901	20.526	3.63867e-09
CATMA1A01300	AT1G02310	1	3.31504	trans	2.96624e+07	2.64704e+07	29898175	0.108407	9.14215	0.000169528
CATMA1A01310	AT1G02330	1	2.61107	trans	4.24489e+06	592939	8.66906e+06	-0.300778	7.32944	0.000712534
CATMA1A01350	AT1G02360	2	2.77039	trans	1.22095e+07	1.04742e+07	1.3066e+07	0.188386	7.56421	0.000580328
CATMA1A01450	AT1G02450	1	2.82649	trans	1.34437e+07	1.1379e+07	1.6687e+07	-0.438241	5.22009	0.00267384
CATMA1A01450	AT1G02450	2	3.20784	trans	12435201	1.16452e+07	1.3404e+07	0.48436	6.33644	0.0009767
CATMA1A01450	AT1G02450	1	2.80396	trans	8385006	4.93616e+06	9.73428e+06	-0.452711	10.078	3.92698e-05
CATMA1A01480	AT1G02500	1	3.09586	cis	1.49215e+06	592939	6.16164e+06	-0.611075	6.97664	0.000422214
CATMA1A01620	AT1G02670	2	2.96351	trans	1.95604e+06	592610	5.93499e+06	-0.103926	8.82037	0.000202789
CATMA1A01700	AT1G02740	1	3.00157	cis	592939	592939	2.09163e+06	0.203184	9.03888	0.000176219
CATMA1A01715	AT1G02770	1	2.96692	cis	1.94176e+06	592939	4175761	0.174606	8.29729	0.000291685
CATMA1A01755	AT1G02820	1	4.62193	cis	592939	592939	1.94176e+06	-0.592186	14.4515	1.24388e-06
CATMA1A01890	AT1G03030	5	2.84721	trans	1586683	905878	3.78852e+06	-0.209648	8.14323	0.000349635
CATMA1A01920	AT1G03050	3	2.7808	trans	4.46362e+06	884847	7.95371e+06	-0.111396	7.87072	0.000424779
CATMA1A01940	AT1G03060	2	2.62089	trans	1.59774e+07	12953383	1.86782e+07	0.285233	6.19741	0.00198334
CATMA1A02040	AT1G03150	2	2.84089	trans	763039	592610	4.21951e+06	0.264974	8.29342	0.000352157
CATMA1A02260	AT1G03370	1	4.85586	trans	7.97136e+06	5.10898e+06	9.37921e+06	-0.351113	12.4641	9.13733e-06
CATMA1A02290	AT1G03400	1	4.01552	trans	8.66906e+06	4.93616e+06	1.1054e+07	-0.377346	11.0752	2.97855e-05
CATMA1A02420	AT1G03530	5	2.83048	trans	1586683	686263	6.02929e+06	0.181588	8.22362	0.00032586
CATMA1A02440	AT1G03550	1	12.4509	cis	1.34228e+06	592939	2211522	-0.251982	27.967	2.95294e-12
CATMA1A02530	AT1G03650	1	2.54582	trans	2.81336e+07	2.51821e+07	29898175	0.105876	7.02912	0.000890615
CATMA1A02535	AT1G03660	1	9.31523	cis	592939	592939	1.49215e+06	-0.295036	24.7542	1.10743e-10
CATMA1A02570	AT1G03710	1	2.63028	cis	592939	592939	2.09163e+06	0.158557	7.35285	0.000757922
CATMA1A02690	AT1G03830	1	4.75273	cis	592939	592939	1.64202e+06	0.255696	13.4913	3.49725e-06
CATMA1A02710	AT1G03850	1	3.10117	trans	8385006	5.64458e+06	9.61592e+06	-0.447629	10.0082	6.591e-05
CATMA1A02750	AT1G03900	2	2.79304	trans	1.95604e+06	592610	1779262	0.31584	9.08597	0.00016081
CATMA1A02880	AT1G04000	1	3.68199	trans	2.87454e+07	2.6584e+07	29898175	0.189838	9.51757	0.000104551
CATMA1A02900	AT1G04020	1	4.01356	cis	1.94176e+06	592939	6.93723e+06	-0.147301	11.2693	2.07996e-05
CATMA1A02910	AT1G04030	5	2.92604	trans	17569667	1.57585e+07	1.85463e+07	0.111194	8.28155	0.000428075
CATMA1A02920	AT1G04040	3	2.62108	trans	4141103	2.32802e+06	7.80678e+06	-0.124616	7.7059	0.000491113
CATMA1A02970	AT1G04110	1	2.89479	trans	2.95314e+07	2.6584e+07	29898175	0.107332	7.45446	0.000723828
CATMA1A03090	AT1G04210	2	2.74774	trans	8.11459e+06	4159537	1.06147e+07	0.177696	7.66095	0.000580889
CATMA1A03110	AT1G04260	1	5.6706	cis	2211522	742808	3702217	-0.189948	14.8965	7.67184e-07
CATMA1A03150	AT1G04310	2	3.56681	trans	1.55742e+07	14183619	1.86782e+07	0.158185	8.66712	6.71808e-05
CATMA1A03150	AT1G04310	1	5.33352	cis	2.29823e+06	592939	3998182	-0.193016	13.9972	6.15484e-07
CATMA1A03210	AT1G04380	5	6.33519	trans	2.5106e+07	2.35294e+07	2.61072e+07	0.377312	17.1662	8.35258e-08
CATMA1A03310	AT1G04470	1	3.14292	trans	29898175	2.70643e+07	29898175	0.109813	8.5603	0.000279911
CATMA1A03390	AT1G04540	3	2.81954	trans	4.62487e+06	2.32802e+06	7.65986e+06	-0.0991009	7.7006	0.000493409
CATMA1A03430	AT1G04590	1	5.41762	cis	1.79189e+06	592939	5.45462e+06	-0.446822	14.0504	1.67173e-06
CATMA1A03460	AT1G04620	1	3.78477	trans	15633764	1.2699e+07	1.65427e+07	0.261895	12.4083	1.20115e-05
CATMA1A03485	AT1G04640	4	2.60693	trans	1.15819e+07	9489485	13170827	0.48343	7.00431	0.000984482
CATMA1A03650	AT1G04830	1	2.89997	trans	28454383	2.62432e+07	29898175	0.175347	8.75853	0.000194134
CATMA1A03730	AT1G04900	5	2.94536	trans	1.77011e+07	1.63787e+07	20318239	0.120082	8.81088	0.00027461
CATMA1A03820	AT1G04985	1	3.18607	cis	1.64202e+06	592939	4.41771e+06	0.483066	8.71712	0.000201369
CATMA1A04030	AT1G05170	1	6.49716	cis	1.94176e+06	592939	2991901	-0.492833	16.8261	1.2687e-07
CATMA1A04260	AT1G05370	1	2.71196	trans	9781624	6.42017e+06	1.1054e+07	0.1154	7.64874	0.000516449
CATMA1A04270	AT1G05370	2	2.6354	trans	763039	592610	1779262	-0.12162	7.68523	0.000593794
CATMA1A04330	AT1G05430	1	3.93306	trans	1.36564e+07	1.23799e+07	1.66148e+07	-0.15296	6.73768	0.000765974
CATMA1A04330	AT1G05430	1	3.15794	trans	6.16164e+06	4.24489e+06	9.49757e+06	-0.15094	8.45833	0.000175434
CATMA1A04360	AT1G05450	1	2.81003	trans	5.2818e+06	3110287	9.37921e+06	0.165534	7.96162	0.000392099
CATMA1A04440	AT1G05540	5	2.96393	trans	5319287	4010649	6.63787e+06	0.120396	9.18066	0.000148037
CATMA1A04460	AT1G05550	2	2.81475	trans	1.61118e+07	1.3066e+07	1.85536e+07	-0.148186	5.2594	0.00422301
CATMA1A04460	AT1G05550	1	17.6047	cis	2.29823e+06	1.34228e+06	3998182	0.427831	40.319	9.26802e-19
CATMA1A04470	AT1G05550	2	3.31642	trans	1.59774e+07	1.40218e+07	1.8055e+07	-0.152257	8.25548	0.00010272
CATMA1A04470	AT1G05550	1	6.7465	cis	1.94176e+06	742808	5592874	0.201892	16.061	1.1872e-07
CATMA1A04500	AT1G05570	1	3.08234	trans	8385006	5592874	9.49757e+06	-0.307431	8.22208	0.00035764
CATMA1A04580	AT1G05615	3	2.80167	trans	5140894	2.06133e+06	8.44106e+06	-0.120223	6.7595	0.00131362
CATMA1A04600	AT1G05620	5	2.60102	trans	5319287	1936903	6.7393e+06	-0.14741	4.19443	0.00854919
CATMA1A04610	AT1G05630	1	2.9866	trans	9.26085e+06	5.64458e+06	1.17772e+07	0.176559	7.78718	0.000457202
CATMA1A04750	AT1G05750	3	2.51808	trans	20728878	1.8402e+07	22146585	-0.110727	6.77579	0.00115577
CATMA1A04840	AT1G05830	1	2.68246	cis	2991901	592939	4.76334e+06	-0.0941269	7.61329	0.000489422
CATMA1A04850	AT1G05835	5	2.91134	trans	2900008	576456	5319287	-0.31621	5.25878	0.00297113
CATMA1A04850	AT1G05835	1	5.00034	cis	742808	592939	2.73177e+06	-0.385737	11.8523	1.21429e-05
CATMA1A04880	AT1G05860	2	3.00187	trans	1.61518e+06	592610	2572687	-0.15079	9.29358	0.000134118
CATMA1A04920	AT1G05890	1	2.81192	trans	7.71283e+06	2991901	9.61592e+06	-0.225674	7.55203	0.000638183
CATMA1A05010	AT1G05970	1	7.7574	cis	1.94176e+06	892677	3406252	-0.167635	20.5093	3.69854e-09
CATMA1A05090	AT1G06070	1	2.94732	trans	7.19576e+06	4175761	9.49757e+06	-0.159678	7.42189	0.000714074
CATMA1A05095	AT1G06080	1	6.67502	cis	2991901	1.79189e+06	5.10898e+06	-0.179921	17.8849	3.80039e-08
CATMA1A05120	AT1G06110	1	3.25568	cis	5.10898e+06	892677	9.26085e+06	-0.182398	8.69406	0.000155028
CATMA1A05120	AT1G06110	3	2.6264	trans	4.62487e+06	1.02221e+06	7.95371e+06	0.157971	4.80953	0.00445802
CATMA1A05170	AT1G06140	1	2.61517	trans	9781624	8.43235e+06	1.09215e+07	0.0911759	7.48478	0.000596597
CATMA1A05320	AT1G06270	5	3.07376	trans	5319287	4.22876e+06	6.23215e+06	0.117982	8.75504	0.000214686
CATMA1A05380	AT1G06340	1	2.56221	trans	1.24863e+07	11279494	1.6182e+07	0.14737	7.02114	0.000932818
CATMA1A05410	AT1G06370	1	3.53119	cis	2991901	592939	4.93616e+06	0.165373	9.89926	6.32872e-05
CATMA1A05430	AT1G06390	1	2.90746	cis	592939	592939	3998182	0.229478	7.51069	0.000661377
CATMA1A05440	AT1G06410	4	2.63425	trans	5.40334e+06	3833156	6.83966e+06	0.204584	6.96168	0.0010216
CATMA1A05490	AT1G06460	1	3.00631	cis	592939	592939	3998182	0.334926	7.74386	0.000540743
CATMA1A05650	AT1G06620	2	2.80709	trans	592610	592610	4793089	0.233796	8.22158	0.000325225
CATMA1A05930	AT1G06870	5	2.55456	trans	5319287	3.78852e+06	6.13072e+06	0.185338	7.58811	0.000592927
CATMA1A06060	AT1G07000	1	3.40535	trans	8385006	4.76334e+06	9.61592e+06	-0.508251	9.51108	0.000116903
CATMA1A06100	AT1G07030	1	4.09765	cis	3406252	1.04255e+06	5592874	-0.399172	11.2817	1.81395e-05
CATMA1A06120	AT1G07050	3	3.21485	trans	4.30236e+06	1.02221e+06	7.36601e+06	-0.103145	9.01026	0.000128995
CATMA1A06195	AT1G07140	1	5.97242	cis	2.73177e+06	1.19241e+06	5.10898e+06	-0.662606	15.888	2.55462e-07
CATMA1A06200	AT1G07150	1	2.72823	trans	1.61099e+07	1.23799e+07	1.75674e+07	0.139547	7.1886	0.000909203
CATMA1A06270	AT1G07220	1	3.24811	cis	592939	592939	3702217	0.197714	8.7939	0.000246988
CATMA1A06300	AT1G07250	1	3.03418	cis	2211522	892677	4175761	0.201875	8.67995	0.00020809
CATMA1A06340	AT1G07280	1	6.27521	cis	1.79189e+06	592939	2991901	0.366762	17.0793	9.99248e-08
CATMA1A06380	AT1G07310	5	2.55405	trans	2.64712e+07	2.46581e+07	26671472	-0.329498	7.55647	0.000609456
CATMA1A06490	AT1G07420	1	19.7719	cis	2.09163e+06	1.49215e+06	2991901	-0.621851	44.3668	4.25287e-21
CATMA1A06520	AT1G07450	4	4.31853	trans	10947125	8.0308e+06	1.29358e+07	-0.186603	11.9333	1.14509e-05
CATMA1A06610	AT1G07530	1	5.11641	cis	6.93723e+06	1.94176e+06	9.26085e+06	-0.248971	12.5827	6.36876e-06
CATMA1A06840	AT1G07790	1	9.74888	cis	2.29823e+06	1.04255e+06	4175761	0.498411	24.9011	4.48959e-11
CATMA1A06847	AT1G07810	2	2.57293	trans	1.5843e+07	1.36981e+07	1.83043e+07	-0.118496	7.24739	0.000797162
CATMA1A06867	AT1G07860	2	2.67248	trans	1.61518e+06	592610	2.50404e+06	-0.181384	7.41602	0.000688555
CATMA1A06920	AT1G07950	1	4.31849	trans	7.19576e+06	2991901	9.73428e+06	-0.131449	10.4729	4.26729e-05
CATMA1A07030	AT1G08050	1	3.74136	trans	8385006	4.76334e+06	9.37921e+06	-0.372125	10.118	6.88763e-05
CATMA1A07170	AT1G08180	1	3.89846	trans	2.95314e+07	2.69249e+07	29898175	0.122151	8.98194	0.000194654
CATMA1A07200	AT1G08210	1	10.7765	cis	2.29823e+06	1.64202e+06	3702217	-0.238131	26.8488	5.87894e-12
CATMA1A07220	AT1G08230	1	2.64798	trans	2.18219e+07	18033670	2.44559e+07	-0.165168	6.52929	0.00037077
CATMA1A07220	AT1G08230	1	7.75222	cis	2.73177e+06	592939	5.2818e+06	0.265968	19.6391	2.91074e-09
CATMA1A07310	AT1G08315	1	3.03829	cis	5592874	2.09163e+06	9.49757e+06	0.221438	8.86264	0.00017707
CATMA1A07425	AT1G08450	1	5.18455	trans	8.90578e+06	5.64458e+06	1.07889e+07	-0.733406	11.2869	2.86227e-05
CATMA1A07430	AT1G08460	1	6.57684	cis	2211522	1.34228e+06	3998182	-0.320822	19.2825	1.13191e-08
CATMA1A07430	AT1G08460	3	3.51802	trans	4.78613e+06	2.32802e+06	6631399	0.253745	7.12299	0.000320646
CATMA1A07450	AT1G08480	1	2.65882	trans	1.77006e+07	16254152	2.02069e+07	-0.255657	5.80947	0.00268843
CATMA1A07490	AT1G08530	1	3.58797	cis	4175761	1.49215e+06	6.42017e+06	-0.13	10.0329	6.63456e-05
CATMA1A07495	AT1G08560	1	3.86931	cis	2.29823e+06	1.04255e+06	4175761	-0.345333	11.2888	2.04377e-05
CATMA1A07560	AT1G08640	2	2.52437	trans	1.1039e+06	592610	2572687	0.270477	6.9713	0.0010954
CATMA1A07565	AT1G08650	1	2.6084	cis	4.93616e+06	742808	7.97136e+06	-0.12332	5.86232	0.00248367
CATMA1A07565	AT1G08650	2	3.42276	trans	1.61518e+06	592610	2572687	0.489099	8.52667	0.000261995
CATMA1A07590	AT1G08670	3	3.21518	trans	1901320	884847	4141103	-0.125966	9.1772	0.000141087
CATMA1A07620	AT1G08710	4	2.56296	trans	1.61001e+07	1.49484e+07	17683645	0.149014	6.3997	0.00185349
CATMA1A07800	AT1G08940	1	2.72337	trans	8385006	3702217	1.09215e+07	-0.151413	8.90109	0.00021429
CATMA1A07850	AT1G09020	5	2.55225	trans	10428114	9.30039e+06	1.45604e+07	0.131548	7.44585	0.000699453
CATMA1A07895	AT1G09070	1	3.38195	trans	6.42017e+06	4.24489e+06	9781624	-0.65868	9.18054	0.000133664
CATMA1A08010	AT1G09180	4	3.44609	trans	857576	641363	4877120	0.0365271	6.44766	0.00165491
CATMA1A08010	AT1G09180	1	11.409	cis	2.73177e+06	1.64202e+06	3702217	0.288242	27.3623	2.46189e-12
CATMA1A08020	AT1G09190	1	6.62534	trans	2.23392e+07	20384267	2.32867e+07	-0.288558	17.4746	8.38412e-08
CATMA1A08175	AT1G09340	1	2.68753	trans	2.91384e+07	2.62432e+07	29898175	-0.539532	6.7931	0.00113842
CATMA1A08220	AT1G09400	5	2.80901	trans	3.60341e+06	1.12549e+06	6.7393e+06	-0.187997	8.90913	0.00018767
CATMA1A08250	AT1G09410	5	3.34357	trans	5319287	3.2332e+06	6.63787e+06	-0.222324	10.2048	6.03234e-05
CATMA1A08260	AT1G09420	1	19.4971	cis	2.73177e+06	2.29823e+06	4175761	0.465712	43.6139	6.67372e-21
CATMA1A08395	AT1G09530	5	4.4366	trans	3.04809e+06	796071	3.97363e+06	-0.251681	11.5336	1.75874e-05
CATMA1A08410	AT1G09550	4	2.55228	trans	1.65569e+07	1.49484e+07	17683645	-0.108049	4.37452	0.00941567
CATMA1A08413	AT1G09560	1	4.38537	trans	1.32309e+07	1.16776e+07	1.65427e+07	-0.570788	12.0284	1.20197e-05
CATMA1A08560	AT1G09700	1	2.51319	cis	2991901	592939	7.71283e+06	0.110499	7.15048	0.000739015
CATMA1A08600	AT1G09740	1	2.77742	trans	2.88764e+07	2.6584e+07	29898175	0.147111	8.02516	0.000387722
CATMA1A08630	AT1G09790	1	2.54636	trans	9781624	8.78742e+06	12175324	0.135465	7.00275	0.000911501
CATMA1A08635	AT1G09795	1	6.01963	cis	2991901	1.04255e+06	4.76334e+06	-0.478385	16.2808	1.7615e-07
CATMA1A08685	AT1G09830	1	6.60053	cis	2991901	2211522	4.59053e+06	-0.473879	17.7042	4.52298e-08
CATMA1A08780	AT1G09910	1	15.2362	cis	2.73177e+06	2211522	3998182	-0.324266	36.1223	3.59783e-17
CATMA1A08840	AT1G09970	1	4.91621	trans	7.71283e+06	4.76334e+06	9.37921e+06	-0.539368	13.2368	4.39082e-06
CATMA1A08916	AT1G10070	1	3.08668	trans	1.33373e+07	1.118e+07	16254152	-0.102785	7.66294	0.000555595
CATMA1A08990	AT1G10120	2	3.50133	trans	2.2969e+06	592610	3.36178e+06	-0.124558	10.3771	5.18354e-05
CATMA1A09020	AT1G10155	1	11.6259	cis	2991901	1.79189e+06	3998182	0.31242	29.0504	3.913e-13
CATMA1A09030	AT1E09970	1	4.29546	cis	2211522	592939	4.59053e+06	-0.161301	11.4898	1.70642e-05
CATMA1A09040	AT1G10170	1	2.55943	trans	8.55071e+06	4175761	1.06564e+07	0.112056	7.23231	0.000841019
CATMA1A09070	AT1G10200	1	2.63835	trans	11160050	8.55071e+06	1.32309e+07	0.246606	7.10821	0.000798434
CATMA1A09140	AT1G10280	5	2.53558	trans	1.39434e+07	9.08352e+06	1.57585e+07	0.152454	7.10593	0.00101563
CATMA1A09180	AT1G10330	2	3.10382	trans	1.27433e+06	592610	1303207	-0.117132	8.41538	0.000317089
CATMA1A09190	AT1G10340	1	8.20188	trans	8385006	5.64458e+06	9.26085e+06	-0.649029	20.9879	3.32328e-09
CATMA1A09322	AT1G10470	5	2.6224	trans	8563029	6.02929e+06	12698572	0.245118	7.23701	0.000804378
CATMA1A09335	AT1G10500	1	4.84055	cis	2991901	2.09163e+06	4.59053e+06	0.307772	13.3155	2.82002e-06
CATMA1A09490	AT1G10620	4	2.51574	trans	1.71659e+07	1.51633e+07	17683645	-0.108987	7.09377	0.000947808
CATMA1A09530	AT1G10660	2	2.76355	trans	15251700	1.35363e+07	1.65149e+07	-0.104718	8.58735	0.000248495
CATMA1A09540	AT1G10670	2	2.50465	trans	1.1039e+06	592610	1303207	0.395304	7.40954	0.000752261
CATMA1A09750	AT1G10865	1	9.12312	cis	4.76334e+06	1.64202e+06	7.97136e+06	-0.295411	22.0999	8.73265e-10
CATMA1A09755	AT1G10870	1	2.63148	cis	3702217	592939	8.22989e+06	-0.15043	7.47869	0.000625384
CATMA1A09810	AT1G10910	1	12.3172	cis	2.73177e+06	1.94176e+06	4.76334e+06	-0.296555	29.836	1.639e-13
CATMA1A09860	AT1G10970	1	2.93183	trans	2.75989e+07	25697965	2.97934e+07	0.120336	7.95107	0.000378599
CATMA1A09890	AT1G11000	1	4.93836	trans	1.34437e+07	1.14786e+07	1.64706e+07	0.1689	12.3291	9.19353e-06
CATMA1A09970	AT1G11100	1	3.0607	trans	2.96624e+07	2.68113e+07	29898175	0.102407	8.36662	0.000330672
CATMA1A09990	AT1G11112	5	2.56982	trans	1.73712e+07	1.48901e+07	1.91097e+07	0.156162	7.09706	0.00115309
CATMA1A10000	AT1G11120	5	2.66588	trans	1.66268e+07	1.4149e+07	1.8828e+07	0.118045	7.09016	0.00115976
CATMA1A10010	AT1G11120	2	2.56452	trans	1.5843e+07	1.386e+07	18753024	-0.074455	4.4143	0.00937692
CATMA1A10020	AT1G11120	3	2.54053	trans	22146585	1.99255e+07	22146585	-0.115642	7.68387	0.000479717
CATMA1A10080	AT1E11140	5	3.13967	trans	1586683	796071	3.41831e+06	-0.186431	8.73934	0.000207302
CATMA1A10160	AT1G11240	1	4.15382	cis	2.73177e+06	1.19241e+06	5.10898e+06	-0.415708	12.9352	3.66886e-06
CATMA1A10190	AT1G11280	4	3.4898	trans	10608577	8.0308e+06	1.23482e+07	-0.127704	9.68921	8.51492e-05
CATMA1A10200	AT1G11280	2	2.51457	trans	592610	592610	3.36178e+06	-0.116519	6.99724	0.0010713
CATMA1A10200	AT1G11280	3	2.48247	trans	5.10864e+06	1901320	8.2596e+06	0.0345675	6.41778	0.00203403
CATMA1A10330	AT1G11390	2	2.53063	trans	1.5843e+07	1.28407e+07	1.83043e+07	-0.113299	7.22325	0.000814045
CATMA1A10340	AT1G11400	1	3.00748	cis	2991901	1.19241e+06	7.71283e+06	-0.175875	8.49548	0.000222789
CATMA1A10495	AT1G11530	1	8.00909	cis	4.41771e+06	3110287	5.2818e+06	-0.270705	19.7279	8.87033e-09
CATMA1A10500	AT1G11540	1	2.91578	cis	7.19576e+06	2211522	9.49757e+06	0.152697	7.12455	0.000564668
CATMA1A10500	AT1G11540	5	3.27763	trans	1936903	686263	6.13072e+06	0.160475	7.69772	0.000345878
CATMA1A10520	AT1G11560	1	3.00528	trans	2.88764e+07	2.66976e+07	29898175	0.221259	8.58627	0.00023711
CATMA1A10550	AT1G11580	1	4.38367	cis	2991901	1.19241e+06	5.2818e+06	0.195045	12.1384	8.31152e-06
CATMA1A10640	AT1G11650	3	2.56071	trans	5140894	1901320	7.07217e+06	0.284817	7.50761	0.000818145
CATMA1A10670	AT1G11670	1	2.88599	trans	8.66906e+06	4.24489e+06	11279494	0.11455	8.68567	0.000236055
CATMA1A10820	AT1G11800	3	2.51637	trans	4141103	1.57165e+06	6.41221e+06	0.0674896	5.32478	0.00398655
CATMA1A10860	AT1G11850	1	2.57983	trans	2.92694e+07	2.6584e+07	29898175	-0.378269	6.74583	0.00118641
CATMA1A11110	AT1G12060	1	4.27488	cis	2.73177e+06	892677	5.10898e+06	-0.240258	13.6335	1.83903e-06
CATMA1A11132	AT1G12080	1	4.11713	cis	4.59053e+06	592939	7.97136e+06	0.2371	11.6024	1.64541e-05
CATMA1A11170	AT1G12140	1	2.84044	cis	2211522	592939	7.19576e+06	-0.203977	8.4573	0.000150705
CATMA1A11170	AT1G12140	3	4.43431	trans	5.10864e+06	3.12107e+06	6.19302e+06	0.259357	11.7232	9.8668e-06
CATMA1A11190	AT1G12160	1	3.13825	trans	2.92694e+07	2.69249e+07	29898175	0.11696	7.98624	0.000401161
CATMA1A11195	AT1G12170	4	2.61551	trans	1.65569e+07	14819404	17683645	-0.124675	4.50455	0.0087889
CATMA1A11240	AT1G12220	1	3.68484	trans	8.55071e+06	4175761	1.03913e+07	-0.140836	9.8975	8.34914e-05
CATMA1A11250	AT1G12230	1	2.57472	trans	15633764	12294768	1.64706e+07	0.256814	8.09977	0.000415939
CATMA1A11280	AT1G12250	1	14.8789	cis	3702217	2.29823e+06	4.76334e+06	0.528055	36.3626	1.61005e-16
CATMA1A11390	AT1G12360	1	4.78066	trans	8.22989e+06	5.64458e+06	9.26085e+06	-0.270106	13.3422	5.8199e-06
CATMA1A11425	AT1G12410	1	3.21659	cis	3702217	592939	7.19576e+06	0.240172	8.95999	0.000188708
CATMA1A11460	AT1G12450	4	2.71508	trans	15765120	1.07355e+07	17683645	-0.115574	7.37519	0.0008074
CATMA1A11510	AT1G12500	5	2.49547	trans	1586683	905878	3.97363e+06	0.480324	7.20692	0.000793054
CATMA1A11515	AT1G12520	1	3.49124	cis	4.41771e+06	2991901	8.22989e+06	-0.49066	9.75239	8.4996e-05
CATMA1A11520	AT1G12530	1	21.7198	cis	3998182	3110287	4.93616e+06	-0.415734	46.9976	1.43496e-22
CATMA1A11530	AT1G12540	4	2.51343	trans	1.15819e+07	8.5597e+06	1.64046e+07	-0.101457	6.70752	0.00127378
CATMA1A11620	AT1G12640	1	7.44212	cis	4.24489e+06	3406252	5.2818e+06	-0.30914	19.7808	8.42906e-09
CATMA1A11630	AT1G12650	1	5.31478	cis	4175761	3110287	5.10898e+06	-0.239491	15.0644	7.14976e-07
CATMA1A11710	AT1G12730	1	8.38285	cis	3998182	2.29823e+06	4.93616e+06	-0.15503	22.1325	8.45583e-10
CATMA1A11730	AT1G12750	1	3.04278	trans	2.00296e+07	17633970	2.39846e+07	0.261314	4.58041	0.00271328
CATMA1A11730	AT1G12750	1	9.01638	cis	4175761	3110287	5.10898e+06	-0.442673	24.0019	9.58211e-11
CATMA1A11740	AT1G12760	1	6.61667	cis	6.93723e+06	4175761	9.14249e+06	-0.274998	17.8042	5.0287e-08
CATMA1A11780	AT1G12800	1	12.7476	cis	4175761	3110287	4.76334e+06	-0.832284	31.7307	3.4603e-14
CATMA1A11840	AT1G12845	4	2.88488	trans	11878132	8.29525e+06	13170827	-0.218675	7.56111	0.000607005
CATMA1A11880	AT1G12880	2	2.68775	trans	3366112	592610	8.92682e+06	0.194554	6.80151	0.00113009
CATMA1A11910	AT1G12920	2	2.66825	trans	1.61518e+06	592610	6.79272e+06	0.350739	8.95224	0.000137652
CATMA1A11990	AT1G13000	1	3.94425	cis	7.4543e+06	2.29823e+06	9.73428e+06	-0.259166	10.7041	4.1251e-05
CATMA1A12000	AT1G13020	2	2.96555	trans	933468	592610	3366112	0.307378	8.15906	0.000395277
CATMA1A12220	AT1G13210	1	4.35859	cis	6.6787e+06	4.24489e+06	9.49757e+06	-0.43144	11.5735	1.58287e-05
CATMA1A12270	AT1G13270	1	2.48687	cis	2.73177e+06	742808	7.71283e+06	-0.324452	7.03029	0.000822446
CATMA1A12280	AT1G13280	1	3.91595	cis	5.10898e+06	1.49215e+06	9.02414e+06	-0.509055	11.0807	2.3766e-05
CATMA1A12310	AT1G13310	3	2.50001	trans	2968064	884847	7.07217e+06	-0.0961504	8.42869	0.000313431
CATMA1A12320	AT1G13320	1	2.50096	cis	7.4543e+06	2.29823e+06	1.01262e+07	-0.256911	6.66181	0.00137579
CATMA1A12340	AT1G13330	1	4.233	trans	8.22989e+06	5.45462e+06	9.61592e+06	-0.83711	12.574	6.06773e-06
CATMA1A12360	AT1G13360	1	6.71306	cis	5.10898e+06	2.29823e+06	7.97136e+06	-0.605549	17.0826	9.96175e-08
CATMA1A12380	AT1G13380	5	2.57099	trans	17569667	1.55103e+07	1.98799e+07	-0.394149	4.77597	0.00388822
CATMA1A12380	AT1G13380	1	6.55461	cis	4175761	1.64202e+06	5.2818e+06	0.619163	17.006	1.46029e-07
CATMA1A12400	AT1G13400	1	2.93598	cis	5592874	1.19241e+06	9.37921e+06	0.133092	8.94848	0.00016413
CATMA1A12480	AT1G13480	1	2.94573	cis	4.59053e+06	1.34228e+06	7.97136e+06	0.146493	8.14783	0.00034823
CATMA1A12570	AT1G13580	2	2.49769	trans	1.78561e+06	592610	5.93499e+06	-0.170846	6.61419	0.00138125
CATMA1A12620	AT1G13635	3	2.83917	trans	4.46362e+06	1901320	7.65986e+06	-0.110556	7.85045	0.000432428
CATMA1A12650	AT1G13670	3	2.50657	trans	5140894	2.32802e+06	8.2596e+06	-0.113883	7.64744	0.000727859
CATMA1A12890	AT1G13930	1	3.17372	cis	5.45462e+06	1.04255e+06	8.22989e+06	-0.353581	8.82519	0.000183029
CATMA1A12910	AT1G13950	1	15.7221	cis	4.76334e+06	4.24489e+06	5592874	-0.484283	33.6693	3.82078e-15
CATMA1A12960	AT1G14000	1	3.22319	cis	7.4543e+06	4.76334e+06	9.26085e+06	-0.236642	8.4922	0.000283076
CATMA1A13110	AT1G14140	1	3.46229	cis	2.09163e+06	592939	7.19576e+06	-0.157854	9.39976	0.000110074
CATMA1A13190	AT1G14200	1	2.52858	trans	592939	592939	2.73177e+06	-0.163931	5.85542	0.00233723
CATMA1A13210	AT1G14210	3	2.53855	trans	9.07615e+06	6631399	1.09503e+07	0.110971	4.54792	0.00386471
CATMA1A13210	AT1G14210	1	5.80568	cis	2211522	1.19241e+06	5.90311e+06	-0.159585	17.3195	5.48475e-08
CATMA1A13385	AT1G14370	2	3.0988	trans	12435201	11457144	1.3404e+07	0.33681	7.12184	0.000319597
CATMA1A13385	AT1G14370	1	5.20747	trans	8385006	5.90311e+06	9.37921e+06	-0.427682	16.0728	1.44532e-07
CATMA1A13450	AT1G14450	2	4.00119	trans	2365070	592610	1779262	0.34339	12.1301	1.09784e-05
CATMA1A13490	AT1G14480	5	2.89532	trans	3.60341e+06	576456	5319287	-0.123623	4.15894	0.00983035
CATMA1A13490	AT1G14480	1	3.18439	trans	1.61099e+07	1.23799e+07	1.75674e+07	-0.131743	9.60769	0.000110487
CATMA1A13540	AT1G14530	2	3.66824	trans	1.27433e+06	592610	4159537	0.152797	9.66388	0.000108005
CATMA1A13600	AT1G14580	5	2.66494	trans	8.75821e+06	6.13072e+06	1.03847e+07	0.136345	7.80979	0.000489008
CATMA1A13700	AT1G14685	1	3.6844	cis	5592874	4.24489e+06	7.97136e+06	-0.234582	9.61413	9.10168e-05
CATMA1A13750	AT1G14700	1	5.12995	trans	1.30181e+07	11578104	1.58935e+07	0.286873	11.8821	1.28131e-05
CATMA1A13800	AT1G14770	1	3.42255	cis	5.10898e+06	1.19241e+06	9.02414e+06	-0.141594	8.91397	0.000169215
CATMA1A13850	AT1G14820	5	4.24137	trans	1586683	1.01569e+06	3.60341e+06	-0.219244	12.1467	1.01087e-05
CATMA1A13910	AT1G14880	1	3.1702	trans	1.31245e+07	1.14786e+07	1.64706e+07	-1.20759	8.70846	0.000223589
CATMA1A13925	AT1G14900	1	6.25116	cis	6.42017e+06	4.24489e+06	8.66906e+06	-0.328933	14.9994	6.97608e-07
CATMA1A13930	AT1G14910	1	2.70863	trans	1.79004e+07	1.64706e+07	20384267	-0.19568	6.83794	0.0010947
CATMA1A14085	AT1G15100	1	3.04507	cis	2991901	592939	5.2818e+06	0.285193	8.59697	0.000203471
CATMA1A14190	AT1G15200	3	2.75933	trans	4141103	1901320	7.36601e+06	0.319787	8.0495	0.000362889
CATMA1A14230	AT1G15230	3	2.48554	trans	4.30236e+06	1901320	7.95371e+06	0.235811	7.27809	0.000715535
CATMA1A14260	AT1G15260	4	2.97496	trans	1.07355e+07	8.29525e+06	1.29358e+07	-0.247193	8.61192	0.000220973
CATMA1A14590	AT1G15570	1	2.90151	trans	1.75007e+07	1.61099e+07	1.96748e+07	-0.144084	7.27751	0.000687377
CATMA1A14600	AT1G15580	5	2.55213	trans	1936903	576456	4.22876e+06	-0.11662	7.45607	0.000637876
CATMA1A14680	AT1G15670	1	4.10576	cis	7.71283e+06	4.76334e+06	9.49757e+06	-0.232989	10.9278	2.96466e-05
CATMA1A14750	AT1G15740	1	3.09867	cis	7.19576e+06	4.59053e+06	1.03913e+07	-0.311668	8.09446	0.000399381
CATMA1A14830	AT1G15790	1	5.19663	trans	8385006	5.64458e+06	9.49757e+06	-0.408425	14.4104	1.53092e-06
CATMA1A14920	AT1G15870	5	2.61364	trans	2.08535e+07	1.80768e+07	2.25103e+07	-0.0860785	4.31747	0.00971464
CATMA1A14920	AT1G15870	1	11.161	cis	5592874	4.76334e+06	6.6787e+06	0.281058	28.2819	1.2748e-12
CATMA1A14930	AT1G15880	1	4.74546	cis	6.6787e+06	4.59053e+06	9.14249e+06	-0.211245	12.2586	8.53809e-06
CATMA1A14960	AT1G15900	1	4.54211	cis	5592874	4.24489e+06	8385006	0.231919	13.1536	3.79285e-06
CATMA1A15013	AT1G15990	2	2.90419	trans	1.1039e+06	592610	1.6463e+06	-0.119569	8.27679	0.000357228
CATMA1A15016	AT1G16000	5	2.67658	trans	2812453	576456	6.33358e+06	-0.210453	4.83225	0.00537038
CATMA1A15016	AT1G16000	1	2.96555	trans	1.30181e+07	1.07889e+07	1.65427e+07	-0.243056	7.74981	0.000469051
CATMA1A15030	AT1G16020	3	3.04019	trans	5140894	2968064	8.44106e+06	0.19058	9.72256	0.00012752
CATMA1A15050	AT1G16040	3	2.55363	trans	1901320	884847	4.94739e+06	0.152172	5.65	0.00205145
CATMA1A15050	AT1G16040	1	4.38821	trans	1.2699e+07	11279494	1.37628e+07	-0.223376	10.6149	3.07592e-05
CATMA1A15060	AT1G16040	1	4.67321	cis	6.6787e+06	4.59053e+06	9.26085e+06	-0.25516	11.2135	2.18658e-05
CATMA1A15100	AT1G16110	5	3.3477	trans	4.77402e+06	1586683	6.23215e+06	-0.142594	4.98571	0.00420652
CATMA1A15100	AT1G16110	1	3.92257	trans	1.355e+07	12294768	1.63984e+07	-0.150312	10.1285	5.75952e-05
CATMA1A15240	AT1G16250	3	3.44449	trans	1901320	884847	5.31625e+06	0.109608	9.80517	8.11272e-05
CATMA1A15250	AT1G16260	1	5.06415	cis	7.97136e+06	5.10898e+06	1.07889e+07	-0.225595	13.6065	3.15441e-06
CATMA1A15290	AT1G16300	1	4.4728	cis	4.93616e+06	3406252	9.14249e+06	0.127846	10.823	3.10147e-05
CATMA1A15300	AT1G16310	4	2.91653	trans	1.65569e+07	11878132	17683645	-0.108938	7.09209	0.00102767
CATMA1A15380	AT1G16390	4	2.83742	trans	4877120	1.07379e+06	5.59127e+06	0.145595	7.19169	0.00055145
CATMA1A15380	AT1G16390	2	3.36328	trans	12435201	1.08955e+07	1.32913e+07	-0.159838	8.59723	0.000168327
CATMA1A15400	AT1G16410	1	3.03479	cis	5.64458e+06	4175761	9.61592e+06	-0.500184	8.69797	0.000204804
CATMA1A15410	AT1G16420	4	3.61375	trans	8.0308e+06	6.1438e+06	1.15819e+07	0.37333	10.6508	4.32227e-05
CATMA1A15430	AT1G16445	1	2.58268	cis	5592874	4.24489e+06	9.49757e+06	0.108308	7.86332	0.000427554
CATMA1A15443	AT1G16460	3	3.25776	trans	5140894	1.15957e+06	6.41221e+06	0.224839	9.7603	0.000123526
CATMA1A15510	AT1G16540	4	3.25279	trans	1.72243e+06	641363	5.52863e+06	0.134384	8.84362	0.000180072
CATMA1A15530	AT1G16550	1	7.11103	cis	5.2818e+06	4.24489e+06	7.19576e+06	0.175129	17.2541	1.00373e-07
CATMA1A15530	AT1G16550	3	2.90045	trans	5140894	1.15957e+06	8.44106e+06	-0.114861	3.80365	0.00928365
CATMA1A15540	AT1G16560	1	2.5522	trans	1.02588e+07	6.93723e+06	1.25926e+07	-0.285774	6.86565	0.00102823
CATMA1A15560	AT1G16590	1	10.8146	cis	5.2818e+06	4.41771e+06	7.4543e+06	0.264166	26.9711	5.16551e-12
CATMA1A15565	AT1G16610	1	3.25375	cis	5592874	4.24489e+06	7.97136e+06	-0.215055	8.63398	0.00021671
CATMA1A15620	AT1G16650	4	3.04713	trans	10608577	8.96491e+06	1.29358e+07	-0.118468	8.76639	0.000192792
CATMA1A15630	AT1G16670	1	2.86033	cis	8385006	4.76334e+06	1.09215e+07	-0.347678	6.94789	0.00118248
CATMA1A15660	AT1G16700	1	2.49479	cis	6.6787e+06	2.09163e+06	9.37921e+06	-0.354148	6.60929	0.00128805
CATMA1A15790	AT1G16800	2	2.66017	trans	1.95604e+06	592610	7650461	-0.111133	8.33008	0.000310944
CATMA1A15800	AT1G16810	1	3.46224	cis	6.93723e+06	4.24489e+06	9.37921e+06	-0.386678	8.63609	0.000170315
CATMA1A15800	AT1G16810	3	2.70506	trans	4.62487e+06	1.29693e+06	6631399	0.316159	4.52088	0.00594466
CATMA1A15850	AT1G16858	3	2.53428	trans	4141103	1.02221e+06	6631399	0.225911	6.98885	0.000922707
CATMA1A15910	AT1G16910	2	4.03463	trans	1.10359e+07	8.81078e+06	1.32913e+07	-0.169354	10.5276	4.28155e-05
CATMA1A16050	AT1G17050	1	3.77045	trans	15633764	1.30181e+07	1.63984e+07	0.374968	6.63545	0.00105021
CATMA1A16050	AT1G17050	1	2.57676	cis	6.6787e+06	2.29823e+06	9.37921e+06	0.351357	7.63728	0.000456237
CATMA1A16100	AT1G17110	1	2.91127	cis	5592874	2991901	9.14249e+06	-0.215227	8.63544	0.000216432
CATMA1A16110	AT1G17120	1	7.93555	cis	5592874	4.59053e+06	7.19576e+06	-0.343342	20.6511	3.21876e-09
CATMA1A16130	AT1G17130	1	2.64202	cis	5592874	1.94176e+06	9.02414e+06	-0.344478	8.11697	0.00034194
CATMA1A16140	AT1G17145	1	6.75872	cis	5.10898e+06	4.24489e+06	7.4543e+06	0.465569	16.0147	2.71512e-07
CATMA1A16150	AT1G17147	4	2.59574	trans	1.67092e+07	1.49484e+07	17683645	0.190011	7.49346	0.000458189
CATMA1A16150	AT1G17147	2	3.8457	trans	9.15888e+06	3.36178e+06	1.17393e+07	0.268383	9.76102	7.06928e-05
CATMA1A16160	AT1G17150	3	2.57	trans	4.94739e+06	1.02221e+06	8.35033e+06	-0.0884901	7.25901	0.00100713
CATMA1A16170	AT1G17160	1	8.71105	cis	5.2818e+06	4.41771e+06	7.4543e+06	-0.263492	21.3561	1.60789e-09
CATMA1A16200	AT1G17190	1	17.9565	cis	5592874	4.93616e+06	6.6787e+06	-0.352699	40.9444	4.13121e-19
CATMA1A16210	AT1G17200	1	9.0819	cis	6.16164e+06	4.24489e+06	7.97136e+06	0.450432	23.1814	2.5959e-10
CATMA1A16250	AT1G17240	1	3.23701	cis	7.19576e+06	4175761	9.14249e+06	-0.121488	7.77454	0.000535943
CATMA1A16310	AT1G17280	1	3.49794	cis	6.42017e+06	1.64202e+06	9.99369e+06	-0.33702	9.07996	0.000146109
CATMA1A16350	AT1G17330	1	3.00915	cis	6.6787e+06	1.79189e+06	1.01262e+07	-0.187928	8.00009	0.000379033
CATMA1A16360	AT1G17340	4	2.49791	trans	1.73182e+07	1.47195e+07	17683645	-0.0334738	5.61909	0.00338359
CATMA1A16440	AT1G17410	1	3.16473	trans	11160050	9781624	1.20758e+07	-0.0907211	9.72911	7.78549e-05
CATMA1A16465	AT1G17420	1	2.62913	cis	7.97136e+06	3110287	1.07889e+07	-0.343179	8.0345	0.000378507
CATMA1A16480	AT1G17440	5	2.68343	trans	26671472	2.5197e+07	26671472	-0.0640708	4.91316	0.00606158
CATMA1A16480	AT1G17440	2	2.60514	trans	592610	592610	4263347	0.186947	8.92921	0.000193859
CATMA1A16540	AT1G17500	1	2.82416	cis	7.97136e+06	4175761	9.49757e+06	-0.231205	7.87923	0.000481054
CATMA1A16640	AT1G17610	1	4.47829	trans	1.34437e+07	1.23799e+07	1.63263e+07	-0.177379	12.1006	1.12711e-05
CATMA1A16750	AT1G17710	3	2.99361	trans	4141103	1.57165e+06	7.65986e+06	-0.0398032	5.46677	0.00351781
CATMA1A16750	AT1G17710	1	3.38095	trans	1.37628e+07	1.24863e+07	1.63984e+07	-0.150869	9.3675	0.000125719
CATMA1A16755	AT1G17720	2	2.61457	trans	15251700	12435201	1.67837e+07	0.154961	7.46025	0.0006626
CATMA1A16765	AT1G17745	1	3.47491	trans	1.34437e+07	12175324	1.6687e+07	-0.58634	5.83819	0.00144863
CATMA1A16765	AT1G17745	2	3.21031	trans	1.23035e+07	1.06147e+07	13471565	0.572492	6.78418	0.000621027
CATMA1A16765	AT1G17745	1	3.56916	cis	8385006	5.90311e+06	9.49757e+06	-0.58446	11.5533	1.09584e-05
CATMA1A16820	AT1G17790	3	2.5987	trans	1901320	884847	6.41221e+06	-0.119909	7.64925	0.000538735
CATMA1A16890	AT1G17860	3	4.1209	trans	2.00641e+07	1.82635e+07	22146585	-0.211234	7.95686	0.000219707
CATMA1A16890	AT1G17860	1	4.17609	trans	1.355e+07	1.25926e+07	16254152	0.217985	11.7422	8.94703e-06
CATMA1A16900	AT1G17890	1	8.20603	cis	6.6787e+06	4.59053e+06	8.90578e+06	-0.569333	20.9295	2.44884e-09
CATMA1A16980	AT1G17980	5	4.4288	trans	1586683	686263	3.78852e+06	0.19339	12.4037	8.02549e-06
CATMA1A17130	AT1G18150	2	2.61358	trans	1.44475e+06	592610	7650461	0.3012	6.05485	0.00240312
CATMA1A17260	AT1G18270	5	2.99076	trans	1586683	796071	3.97363e+06	-0.15916	6.7836	0.00083653
CATMA1A17260	AT1G18270	1	4.048	trans	2.51821e+07	2.37019e+07	2.63568e+07	-0.196283	9.53106	8.52922e-05
CATMA1A17290	AT1G18280	1	2.55211	trans	2.95314e+07	2.6584e+07	29898175	0.116676	5.76554	0.00308016
CATMA1A17300	AT1G18290	1	3.13042	trans	2.91384e+07	26993011	29898175	-0.288603	7.5832	0.000570771
CATMA1A17380	AT1G18360	1	15.9002	trans	2.2813e+07	2.18219e+07	23381469	-0.598489	32.7148	3.11824e-14
CATMA1A17390	AT1G18370	1	7.81324	trans	2.26551e+07	20384267	2.40789e+07	-0.491848	18.3526	3.67359e-08
CATMA1A17400	AT1G18380	1	2.59598	trans	1.75674e+07	1.61099e+07	1.98522e+07	-0.312034	6.53057	0.0013307
CATMA1A17690	AT1G18660	1	2.71261	trans	2.95314e+07	2.68113e+07	29898175	0.132868	6.13524	0.00224302
CATMA1A17700	AT1G18670	2	3.10246	trans	1.1039e+06	592610	3366112	-0.12084	8.49901	0.000295074
CATMA1A17730	AT1G18700	1	2.77512	trans	12175324	1.118e+07	1.58213e+07	0.240534	7.14944	0.000833904
CATMA1A17820	AT1G18770	1	3.08538	trans	2.2813e+07	2.07437e+07	2.42674e+07	-0.105823	8.03709	0.000480191
CATMA1A17850	AT1G18790	2	3.66932	trans	7650461	3.36178e+06	9.85508e+06	0.178246	11.3579	2.32279e-05
CATMA1A17855	AT1G18800	3	2.50234	trans	4.30236e+06	884847	7.36601e+06	0.161333	7.26602	0.000723168
CATMA1A17860	AT1G18810	1	3.88911	trans	2.34192e+07	1.94975e+07	2.46444e+07	-0.477486	10.309	3.71949e-05
CATMA1A17860	AT1G18810	3	3.25176	trans	4.30236e+06	1901320	7.65986e+06	0.430592	8.75125	0.000135288
CATMA1A17930	AT1G18870	1	5.0428	trans	2.31288e+07	2.07437e+07	2.42674e+07	-0.210432	15.1534	1.00916e-06
CATMA1A17990	AT1G18950	5	4.2474	trans	3.2332e+06	905878	6.53644e+06	-0.308643	10.8477	1.55362e-05
CATMA1A18000	AT1G18960	1	7.32696	trans	2.29709e+07	2.11031e+07	2.44559e+07	-0.681015	18.6028	4.43302e-08
CATMA1A18010	AT1G18980	2	2.90839	trans	9.15888e+06	1303207	1.17393e+07	-0.04132	5.46616	0.00374412
CATMA1A18010	AT1G18980	1	2.81642	trans	23381469	20384267	2.47386e+07	-0.13731	7.96096	0.000512217
CATMA1A18030	AT1G19000	1	2.69571	trans	2.94004e+07	2.64704e+07	29898175	0.11309	7.24864	0.000863581
CATMA1A18070	AT1G19025	1	7.61612	trans	2.32867e+07	2.23392e+07	2.39846e+07	-0.26465	22.9669	7.54145e-10
CATMA1A18080	AT1G19025	3	2.79021	trans	5140894	3.12107e+06	7.80678e+06	0.12049	8.32502	0.000412764
CATMA1A18130	AT1G19100	1	3.40279	cis	7.19576e+06	4.76334e+06	9.37921e+06	-0.188476	7.8266	0.000474953
CATMA1A18160	AT1G19115	1	3.69739	cis	8.22989e+06	5.10898e+06	9.49757e+06	-0.27488	11.2245	2.43098e-05
CATMA1A18230	AT1G19190	4	2.74587	trans	1.67092e+07	14819404	17683645	-0.113525	6.8419	0.00127178
CATMA1A18260	AT1G19220	1	2.87303	trans	23381469	2.23392e+07	2.43616e+07	-0.189511	8.67905	0.000278407
CATMA1A18270	AT1G19230	4	2.5126	trans	1.62524e+07	14819404	17683645	-0.110124	6.54054	0.00164395
CATMA1A18310	AT1G19270	1	3.82052	cis	6.93723e+06	4.41771e+06	9.61592e+06	-0.255509	8.59348	0.000170973
CATMA1A18330	AT1G19300	1	2.51359	cis	7.4543e+06	4.59053e+06	1.01262e+07	-0.243152	7.28748	0.000801913
CATMA1A18380	AT1G19360	1	2.53368	cis	7.19576e+06	4.24489e+06	1.03913e+07	-0.267587	6.59171	0.00146155
CATMA1A18400	AT1G19380	1	4.24072	trans	1.355e+07	1.23799e+07	1.63263e+07	-0.144608	11.4519	2.00606e-05
CATMA1A18460	AT1G19450	5	3.94679	trans	1936903	576456	5.04665e+06	0.399805	11.4749	1.84375e-05
CATMA1A18500	AT1G19485	1	8.49198	cis	5.10898e+06	4.41771e+06	7.71283e+06	-0.298854	20.804	2.7704e-09
CATMA1A18540	AT1G19520	4	2.83219	trans	1.65569e+07	1.49484e+07	17683645	0.243197	5.90774	0.00281875
CATMA1A18590	Nogene	1	20.1015	cis	6.6787e+06	5.64458e+06	7.97136e+06	0.47301	37.5676	2.94757e-17
CATMA1A18670	AT1G19650	5	3.13298	trans	1936903	686263	6.13072e+06	0.132005	5.47288	0.00351794
CATMA1A18755	AT1G19730	1	5.97585	cis	6.16164e+06	4.41771e+06	8385006	-0.379765	15.8093	3.28855e-07
CATMA1A18950	AT1G19960	1	5.60067	cis	6.93723e+06	4.76334e+06	9.37921e+06	-0.823489	13.6728	2.3621e-06
CATMA1A19020	AT1G20020	2	2.76209	trans	1.78561e+06	592610	1779262	0.603709	8.31665	0.000314605
CATMA1A19070	AT1G20070	1	3.94757	cis	6.93723e+06	4.41771e+06	9.14249e+06	0.499733	9.18679	0.000132927
CATMA1A19085	AT1G20090	1	2.95466	trans	20384267	1.87881e+07	2.41731e+07	0.226772	8.50529	0.000266924
CATMA1A19100	AT1G20110	4	2.72413	trans	10608577	7549126	13170827	0.201896	7.86772	0.000425903
CATMA1A19220	AT1G20225	1	5.14625	cis	6.42017e+06	4.59053e+06	9.37921e+06	-0.373352	13.7411	2.21909e-06
CATMA1A19326	AT1G20330	1	3.51209	trans	1.17772e+07	9.26085e+06	1.355e+07	-0.377905	8.62279	0.000229632
CATMA1A19340	AT1G20350	1	3.04311	cis	8.22989e+06	3406252	9.61592e+06	-0.25676	8.1948	0.000366181
CATMA1A19530	AT1G20530	1	3.07092	trans	13869179	1.23799e+07	1.63984e+07	0.350218	9.66026	9.72879e-05
CATMA1A19560	AT1G20560	4	2.68267	trans	1.57956e+07	1.42199e+07	17683645	-0.119867	6.26978	0.00149707
CATMA1A19710	AT1G20680	2	4.0883	trans	1.61518e+06	592610	1779262	-0.148382	10.372	5.20695e-05
CATMA1A19730	AT1G20693	2	2.60472	trans	1.61518e+06	592610	7650461	0.356038	7.46128	0.00047137
CATMA1A19890	AT1G20810	1	3.52377	cis	8385006	4.59053e+06	9.37921e+06	-0.173646	9.83336	8.82932e-05
CATMA1A19940	AT1G20870	1	2.70584	trans	1.33373e+07	11578104	1.67591e+07	0.234407	6.37599	0.00169851
CATMA1A19940	AT1G20870	3	2.81358	trans	3.63109e+06	884847	7.51294e+06	0.0212231	6.71677	0.00117197
CATMA1A19970	AT1G20910	1	2.50448	cis	9781624	6.16164e+06	12175324	0.109889	7.31689	0.000691534
CATMA1A20140	AT1G21090	1	6.77144	trans	2.38904e+07	2.2813e+07	2.46444e+07	-0.400858	16.6697	2.58858e-07
CATMA1A20325	AT1G21270	1	3.72739	cis	8385006	5.2818e+06	9.37921e+06	-0.498236	10.3994	5.38626e-05
CATMA1A20520	AT1G21470	5	2.61148	trans	5319287	1.01569e+06	6.63787e+06	-0.178928	5.68475	0.00108368
CATMA1A20520	AT1G21470	1	5.75795	trans	2.47386e+07	2.35134e+07	2.6584e+07	-0.258298	12.1641	2.90394e-06
CATMA1A20590	AT1G21528	1	2.56534	trans	13869179	1.23799e+07	16254152	0.189021	7.41436	0.000689547
CATMA1A20670	AT1G21600	1	3.08835	trans	2.36077e+07	2.11031e+07	2.6016e+07	0.167227	9.96485	9.30028e-05
CATMA1A20690	AT1G21620	3	2.75411	trans	5140894	3.12107e+06	7.51294e+06	0.268086	7.45018	0.000858393
CATMA1A20760	AT1G21670	1	3.77966	cis	4.93616e+06	1.34228e+06	9.14249e+06	-0.204196	10.0187	6.35357e-05
CATMA1A20780	AT1G21690	1	3.44659	cis	4.93616e+06	3110287	9.14249e+06	-0.292164	9.44295	0.000105939
CATMA1A20820	AT1G21730	1	3.69186	trans	592939	592939	2.09163e+06	0.129245	10.6401	3.79981e-05
CATMA1A20840	AT1G21750	1	3.29449	cis	7.71283e+06	4.41771e+06	1.06564e+07	-0.639372	9.39621	0.000129188
CATMA1A20870	AT1G21780	1	2.52702	cis	6.93723e+06	4.41771e+06	9.73428e+06	-0.24599	6.31892	0.00166248
CATMA1A20980	AT1G21890	2	3.08204	trans	1.44475e+06	592610	5.07725e+06	-0.130035	8.1396	0.000401941
CATMA1A21000	AT1G21900	1	2.69486	trans	1.75007e+07	1.60377e+07	1.96748e+07	-0.201995	7.301	0.000673241
CATMA1A21020	AT1G21920	1	6.59989	cis	5.2818e+06	4.24489e+06	8.66906e+06	-0.264493	17.4253	7.2046e-08
CATMA1A21180	AT1G22040	2	3.40207	trans	1.1039e+06	592610	1779262	0.217533	8.92884	0.000203772
CATMA1A21215	AT1G22070	1	2.63105	cis	6.93723e+06	1.94176e+06	9.61592e+06	-0.435488	6.49772	0.00142075
CATMA1A21290	AT1G22160	3	2.94533	trans	1.90945e+07	1.68559e+07	2.1809e+07	-0.132987	7.25233	0.000762203
CATMA1A21420	AT1G22280	4	2.94226	trans	10608577	7549126	1.47195e+07	0.380561	6.84626	0.00086008
CATMA1A21420	AT1G22280	1	2.81902	cis	7.19576e+06	4.41771e+06	1.03913e+07	-0.389752	7.42292	0.000530697
CATMA1A21435	AT1G22300	1	3.43139	cis	8385006	5.2818e+06	9.73428e+06	-0.314373	10.3456	5.64559e-05
CATMA1A21450	AT1G22330	2	2.86944	trans	1.61518e+06	592610	2572687	-0.144577	7.60673	0.00058341
CATMA1A21510	AT1G22380	1	14.7317	cis	6.6787e+06	4.76334e+06	7.97136e+06	0.312368	31.7335	4.63728e-14
CATMA1A21510	AT1G22380	3	3.57388	trans	5.53544e+06	1.43429e+06	8.35033e+06	-0.167302	3.95621	0.00357109
CATMA1A21630	AT1G22500	1	3.2425	cis	7.4543e+06	4.41771e+06	9.49757e+06	-0.225053	8.37712	0.000312736
CATMA1A21640	AT1G22520	1	3.73208	cis	8.55071e+06	4.41771e+06	11160050	0.160515	9.78338	9.2224e-05
CATMA1A21685		2	2.58937	trans	1.44475e+06	592610	5.07725e+06	-0.105081	7.29433	0.000830394
CATMA1A21690	AT1G22590	1	31.7523	cis	7.19576e+06	5.90311e+06	8.22989e+06	-0.938864	52.1603	2.72608e-24
CATMA1A21725	AT1G22640	3	2.64223	trans	4141103	1.70901e+06	7.80678e+06	0.158556	4.96371	0.00380271
CATMA1A21725	AT1G22640	1	2.72615	cis	5.90311e+06	4.24489e+06	9.37921e+06	-0.167996	8.26048	0.000215945
CATMA1A21800	AT1G22750	1	2.68628	cis	6.93723e+06	2.73177e+06	1.02588e+07	-0.437499	7.03447	0.000886435
CATMA1A21823	AT1G22770	1	2.69613	trans	16874540	1.5677e+07	18233520	0.115124	7.85744	0.000411352
CATMA1A22120	AT1G23050	1	3.27301	trans	2.48597e+07	2.34192e+07	2.6584e+07	0.27214	10.3202	6.62321e-05
CATMA1A22170	AT1G23110	3	3.81955	trans	4.62487e+06	2.06133e+06	6631399	0.193405	10.481	4.20943e-05
CATMA1A22270	AT1G23200	1	3.66946	trans	24795166	2.39846e+07	2.56657e+07	-0.407023	11.0379	3.70196e-05
CATMA1A22340	AT1G23260	1	3.74933	cis	6.6787e+06	4.59053e+06	9.02414e+06	-0.389811	9.92344	6.91547e-05
CATMA1A22390	AT1G23310	1	2.86931	trans	28666837	26129647	2.96624e+07	0.116239	9.49475	0.000106676
CATMA1A22420	AT1G23340	1	2.57628	trans	2.51821e+07	2.2813e+07	2.81336e+07	0.122427	8.6573	0.000283602
CATMA1A22460	AT1G23390	2	3.99684	trans	763039	592610	2.2969e+06	-0.124088	11.3653	2.45894e-05
CATMA1A22470	AT1G23400	1	6.02609	trans	24795166	2.40789e+07	2.75989e+07	0.185306	16.0792	4.40745e-07
CATMA1A22680	AT1G23800	5	3.39385	trans	5.92786e+06	1.45491e+06	7.70466e+06	-0.353602	8.5933	0.000135684
CATMA1A22680	AT1G23800	1	4.89577	trans	2.43616e+07	2.34192e+07	2.63568e+07	-0.392451	11.8924	8.72888e-06
CATMA1A22695	AT1G23820	2	2.94567	trans	2365070	933468	1779262	0.229588	8.84958	0.000197685
CATMA1A22765	AT1G23900	5	3.00685	trans	576456	576456	3.60341e+06	-0.106544	7.71514	0.00027057
CATMA1A22765	AT1G23900	1	3.03378	trans	16874540	1.59656e+07	18233520	-0.107895	8.53934	0.00013192
CATMA1A22780	AT1G23935	1	10.3175	trans	2.55045e+07	2.48597e+07	26129647	-0.338907	26.0895	1.3064e-11
CATMA1A22800	AT1G23960	1	3.35752	trans	2.92694e+07	26129647	29898175	-0.190956	8.07469	0.000371265
CATMA1A22830	AT1G23980	1	5.05335	cis	8.22989e+06	5.64458e+06	9.26085e+06	-0.492708	13.6789	2.95608e-06
CATMA1A22870	AT1G24020	1	12.5266	trans	2.51821e+07	2.42674e+07	2.59024e+07	-0.916383	30.0272	5.66917e-13
CATMA1A22880	AT1G24030	1	12.4799	trans	2.55045e+07	2.46444e+07	2.6584e+07	-0.965319	30.1171	1.72498e-13
CATMA1A23060	AT1G24170	4	2.73241	trans	1.65569e+07	14819404	17683645	0.42514	6.84144	0.00127228
CATMA1A23070	AT1G24180	3	2.68447	trans	5140894	2968064	7.21909e+06	0.22856	8.0051	0.000539601
CATMA1A23130	AT1G24240	1	10.5412	cis	6.93723e+06	5.64458e+06	8.90578e+06	-0.318197	23.7292	1.77344e-10
CATMA1A23165	AT1G24260	1	4.44666	cis	8.66906e+06	4.24489e+06	11279494	0.151283	11.5973	1.88114e-05
CATMA1A23190	AT1G24267	1	3.36751	cis	6.93723e+06	1.94176e+06	9.73428e+06	-0.287959	8.65044	0.000213583
CATMA1A23210	AT1G24290	5	3.74205	trans	3.60341e+06	1.12549e+06	5.725e+06	0.314152	5.41758	0.00160969
CATMA1A23210	AT1G24290	1	6.49909	trans	1.28054e+07	1.118e+07	1.37628e+07	0.386659	18.0622	2.84841e-08
CATMA1A23220	AT1G24290	5	3.2314	trans	5319287	1586683	6.63787e+06	0.115595	9.40516	0.000121643
CATMA1A23240	AT1G24310	1	2.96176	trans	2.94004e+07	2.6584e+07	29898175	0.260028	8.08148	0.000422528
CATMA1A23340	AT1G24400	1	2.97811	trans	20384267	18033670	2.34192e+07	-0.11763	8.69007	0.000227205
CATMA1A23380	AT1G24440	1	3.25588	cis	5.45462e+06	4175761	9.02414e+06	-0.164569	9.22883	0.00012807
CATMA1A23390	AT1G24450	1	7.03638	cis	6.93723e+06	4.76334e+06	9.26085e+06	-0.350481	16.8611	1.2275e-07
CATMA1A23410	AT1G24470	5	2.8251	trans	2374678	686263	5.04665e+06	-0.110563	4.99634	0.00475433
CATMA1A23410	AT1G24470	1	2.97794	cis	7.71283e+06	4.41771e+06	9.49757e+06	-0.121364	7.37289	0.000655627
CATMA1A23440	AT1G24490	1	2.52027	cis	7.71283e+06	2991901	1.01262e+07	-0.244077	7.2022	0.000863154
CATMA1A23580	AT1G24650	4	2.62079	trans	15765120	1.07355e+07	17683645	-0.0996488	7.78604	0.000568793
CATMA1A24180	AT1G25490	5	3.31293	trans	12698572	9.51726e+06	1.48901e+07	0.231986	9.9349	8.08116e-05
CATMA1A24190	AT1G25500	1	2.97748	trans	15633764	1.17772e+07	1.68313e+07	-0.105685	8.83097	0.000221708
CATMA1A24220	AT1G25530	4	3.0752	trans	1.65569e+07	1.49484e+07	17683645	-0.108752	8.66324	0.000268857
CATMA1A24250	AT1G25550	1	5.67118	cis	8.78742e+06	5.90311e+06	9781624	-0.38655	14.8103	1.06646e-06
CATMA1A24380	AT1G26160	2	2.80225	trans	1.57086e+07	1.36981e+07	1.8055e+07	-0.111889	7.95334	0.000431614
CATMA1A24450	AT1G26230	4	2.66585	trans	1.01889e+07	7.21528e+06	1.2642e+07	-0.156063	7.46865	0.000605124
CATMA1A24540	AT1G26310	4	2.87985	trans	1.67092e+07	1.49484e+07	17683645	-0.120234	6.58326	0.00158521
CATMA1A24560	AT1G26330	1	2.61797	trans	28454383	2.70643e+07	29898175	0.0973192	8.16825	0.000326829
CATMA1A24580	AT1G26350	1	3.52517	trans	2.51821e+07	2.37962e+07	2.6584e+07	-0.118523	9.36333	0.00015547
CATMA1A24600	AT1G26360	4	2.59601	trans	1.73182e+07	1.49484e+07	17683645	0.384608	7.79615	0.000516859
CATMA1A24680	AT1G26450	2	2.54933	trans	1.22095e+07	9.73904e+06	1.49928e+07	0.0590131	5.94475	0.0023886
CATMA1A24680	AT1G26450	1	3.94413	cis	7.71283e+06	5.2818e+06	9.49757e+06	-0.248611	10.2475	6.15133e-05
CATMA1A24700	AT1G26470	1	3.49242	trans	2.88764e+07	2.68113e+07	29898175	0.158455	9.59171	9.79374e-05
CATMA1A24760	AT1G26530	1	8.9287	cis	9.02414e+06	6.16164e+06	9.99369e+06	0.234702	20.7752	9.12203e-09
CATMA1A24790	AT1G26560	5	2.64898	trans	26671472	2.547e+07	26671472	0.107849	8.5661	0.000253144
CATMA1A24870	AT1G26640	5	2.64426	trans	1.56472e+06	576456	5.04665e+06	0.102608	6.17591	0.00195174
CATMA1A24870	AT1G26640	1	2.59292	trans	1.89654e+07	17234270	23381469	0.163899	7.22675	0.000779435
CATMA1A24910	AT1G26680	1	2.89602	cis	8385006	5.10898e+06	9781624	-0.179611	8.27776	0.000294346
CATMA1A24910	AT1G26680	1	3.55915	trans	2.51821e+07	2.34192e+07	2.69249e+07	-0.201177	8.31548	0.000285531
CATMA1A24970	AT1G26750	3	2.59165	trans	2.14715e+07	1.82635e+07	22146585	0.194436	5.58954	0.00305936
CATMA1A24970	AT1G26750	4	2.77718	trans	1.74705e+07	1.49484e+07	17683645	-0.0924736	7.59204	0.000616509
CATMA1A24990	AT1G26761	1	2.70644	cis	8385006	5.64458e+06	9.73428e+06	-0.0504416	6.35249	0.00179652
CATMA1A24990	AT1G26761	2	2.89338	trans	1.23976e+07	9.97111e+06	1.46691e+07	0.294295	8.11158	0.000359465
CATMA1A25040	AT1G26820	4	2.51489	trans	4.90218e+06	641363	5.93504e+06	0.0982151	7.55729	0.000583851
CATMA1A25140	AT1G26930	1	3.0825	cis	8.22989e+06	3406252	1.09215e+07	0.205291	9.47226	0.000120918
CATMA1A25170		4	2.62103	trans	11878132	8.29525e+06	1.65569e+07	0.174517	7.36026	0.00056692
CATMA1A25170		3	3.51191	trans	5140894	3.88609e+06	7.07217e+06	0.202152	9.08679	0.000138226
CATMA1A25200	AT1G27000	1	7.65642	cis	8.90578e+06	6.16164e+06	9.86115e+06	-0.467653	21.4037	1.91539e-09
CATMA1A25300	AT1G27080	1	5.23797	trans	2.6016e+07	2.37962e+07	2.81336e+07	-0.663936	11.7939	3.87229e-06
CATMA1A25300	AT1G27080	1	4.50641	trans	8385006	5.2818e+06	9.37921e+06	-0.619743	12.1403	2.86001e-06
CATMA1A25350	AT1G27120	5	3.35051	trans	4010649	1.12549e+06	5.04665e+06	-0.145067	9.57916	0.000104452
CATMA1A25370	AT1G27140	1	3.1044	trans	2.91384e+07	2.6016e+07	29898175	0.122222	7.58139	0.000571676
CATMA1A25510	AT1G27280	4	2.70559	trans	16861420	1.49484e+07	17683645	-0.120563	6.78717	0.00123478
CATMA1A25520	AT1G27290	4	2.57551	trans	8929939	7.00663e+06	11793495	-0.0892597	7.47779	0.000600278
CATMA1A25550	AT1G27320	1	9.76263	trans	25697965	2.51821e+07	2.63568e+07	-0.301583	24.6247	5.9675e-11
CATMA1A25620	AT1G27410	5	2.68695	trans	1.14966e+07	8.75821e+06	1.55103e+07	0.170868	7.92067	0.000464132
CATMA1A25740	AT1G27510	1	3.83564	cis	6.42017e+06	2.29823e+06	9.99369e+06	-0.418725	10.5164	4.07859e-05
CATMA1A25990	AT1G27752	4	2.71717	trans	1.64046e+07	1.15819e+07	17683645	0.188718	8.34535	0.000270443
CATMA1A25990	AT1G27752	1	2.87135	cis	9781624	6.16164e+06	1.1379e+07	-0.186341	9.83754	8.2557e-05
CATMA1A25990	AT1G27752	3	3.54817	trans	4.78613e+06	1.70901e+06	7.36601e+06	0.202753	4.07004	0.00996994
CATMA1A26130	AT1G27950	2	2.88522	trans	1.95604e+06	592610	1779262	0.537176	8.89493	0.000190012
CATMA1A26140	AT1G27960	1	4.80265	cis	9781624	8.66906e+06	1.16776e+07	0.202904	13.1767	3.71369e-06
CATMA1A26160	AT1G27980	4	2.57073	trans	10608577	7549126	1.2642e+07	0.173191	6.54882	0.000970955
CATMA1A26160	AT1G27980	1	2.89594	cis	9781624	6.6787e+06	12175324	-0.183172	7.80276	0.000332593
CATMA1A26230	AT1G28040	3	3.83307	trans	5140894	3.12107e+06	7.21909e+06	-0.108978	11.8167	2.15594e-05
CATMA1A26410	AT1G28240	4	2.49812	trans	1.71659e+07	1.49484e+07	17683645	-0.106489	6.46366	0.00163223
CATMA1A26690	AT1G28480	4	2.81838	trans	1.67092e+07	1.39701e+07	17683645	0.664508	5.01071	0.00556148
CATMA1A26690	AT1G28480	1	2.48892	trans	7.71283e+06	4175761	9.73428e+06	-0.664827	6.43441	0.00174866
CATMA1A26710	AT1G28500	2	2.81493	trans	1.95604e+06	592610	7.99856e+06	-0.115818	8.1928	0.000350428
CATMA1A26770	AT1G28560	5	2.95385	trans	4.50139e+06	2900008	6.02929e+06	0.302903	3.33735	0.00832837
CATMA1A26770	AT1G28560	1	11.6783	cis	9.61592e+06	8.90578e+06	1.05239e+07	0.482354	28.1479	1.29186e-12
CATMA1A26790	AT1G28580	2	2.9323	trans	7.76649e+06	3366112	9.85508e+06	0.320852	9.15289	0.000168471
CATMA1A26820	AT1G28610	1	2.75411	trans	4.93616e+06	1.49215e+06	9.14249e+06	-0.206	7.29573	0.000704523
CATMA1A26920	AT1G28815	5	2.79738	trans	2.28288e+07	2.06208e+07	25834113	0.0936153	7.72957	0.000460689
CATMA1A26930	AT1G28760	1	14.2241	trans	1.81669e+07	1.77006e+07	1.93201e+07	-0.847931	34.7254	1.16214e-15
CATMA1A26950	AT1G29000	2	3.02458	trans	4159537	592610	8.81078e+06	0.228948	7.35454	0.000726322
CATMA1A26980	AT1G29020	1	6.19117	trans	1.83001e+07	17234270	1.98522e+07	-0.204552	17.0802	1.0999e-07
CATMA1A26990	AT1G29030	2	2.8644	trans	1.23976e+07	10249585	1.46691e+07	0.191611	4.42732	0.00265956
CATMA1A26990	AT1G29030	5	3.54712	trans	4010649	1.2353e+06	5319287	0.0202328	6.05412	0.00224612
CATMA1A26990	AT1G29030	1	10.0869	trans	1.83001e+07	17633970	1.91428e+07	-0.347116	26.078	8.91573e-12
CATMA1A27300	AT1G29320	2	2.58159	trans	592610	592610	5.45527e+06	-0.104598	7.51549	0.000686903
CATMA1A27380	AT1G29400	4	2.69607	trans	5.15276e+06	1.07379e+06	6.56132e+06	-0.141667	6.98904	0.000959348
CATMA1A27430	AT1G29470	1	2.58902	trans	18433370	17234270	2.00296e+07	-0.207618	7.52341	0.000601407
CATMA1A27440	AT1G29480	1	3.72427	trans	8.22989e+06	4.76334e+06	9.26085e+06	-0.280108	9.84511	8.73936e-05
CATMA1A27510	AT1G29560	1	2.63061	trans	6.93723e+06	1.94176e+06	1.02588e+07	-0.20104	7.26265	0.000118204
CATMA1A27510	AT1G29560	5	3.75358	trans	6.23215e+06	4.22876e+06	8.86665e+06	-0.232495	8.5693	3.14465e-05
CATMA1A27510	AT1G29560	1	6.21307	trans	18233520	1.73675e+07	1.94975e+07	-0.290321	15.9706	2.95328e-08
CATMA1A27550	AT1G29600	1	3.84836	trans	6.93723e+06	4175761	9.49757e+06	-0.117272	8.9227	0.000167914
CATMA1A27550	AT1G29600	1	5.70478	trans	18433370	17234270	1.98522e+07	-0.702804	15.2917	5.79948e-07
CATMA1A27630	AT1G29710	1	2.8654	trans	2.88764e+07	2.6584e+07	29898175	0.208879	8.52353	0.000250525
CATMA1A27660	Nogene	1	3.11162	trans	1.83001e+07	1.69012e+07	2.14625e+07	-0.123786	8.88319	0.000182701
CATMA1A27730	AT1G29760	1	3.9509	trans	2.45501e+07	2.34192e+07	2.72425e+07	0.163213	10.0893	8.3605e-05
CATMA1A27990	AT1G29970	1	3.33812	trans	2.92694e+07	2.6584e+07	29898175	-0.429401	8.70631	0.000213401
CATMA1A28030	AT1G30010	1	5.04853	trans	18433370	17434120	1.94975e+07	0.155465	14.6473	1.04842e-06
CATMA1A28130	AT1G30110	1	3.10645	trans	1.66148e+07	1.31245e+07	18033670	0.159635	8.41957	0.000249865
CATMA1A28190	AT1G30160	1	3.00856	trans	2.73177e+06	592939	7.71283e+06	0.121872	8.38921	0.000244975
CATMA1A28250	AT1G30220	1	2.48997	trans	2.00296e+07	17633970	2.31288e+07	0.209788	5.09747	0.00445403
CATMA1A28260	AT1G30230	1	2.99937	cis	9.02414e+06	4.76334e+06	11578104	-0.234826	8.80023	0.000216759
CATMA1A28280	AT1G30250	1	2.77565	trans	17833820	1.63984e+07	20384267	-0.242113	4.35849	0.00785245
CATMA1A28280	AT1G30250	1	2.77869	cis	12294768	9.99369e+06	13869179	-0.233143	7.8182	0.000419799
CATMA1A28310	AT1G30280	1	6.71993	trans	18433370	1.75007e+07	1.98522e+07	0.413358	18.5809	2.66292e-08
CATMA1A28340	AT1G30300	1	10.8282	trans	1.87881e+07	17833820	2.00296e+07	-0.295279	29.042	6.66991e-13
CATMA1A28740	AT1G30690	5	4.1059	trans	5319287	1.01569e+06	6.63787e+06	0.24913	11.3721	2.15301e-05
CATMA1A28810	AT1G30755	1	3.0655	trans	7.19576e+06	4.24489e+06	1.03913e+07	-0.205417	8.46806	0.000289057
CATMA1A28920	AT1G30810	2	2.72185	trans	1.78561e+06	592610	1303207	0.214064	6.28947	0.00183098
CATMA1A28920	AT1G30810	1	3.32487	cis	9781624	6.16164e+06	1.17772e+07	-0.155705	9.21499	0.000129649
CATMA1A29215		2	3.24379	trans	933468	592610	1779262	-0.121155	12.0992	9.54535e-06
CATMA1A29215		3	2.67902	trans	5140894	1.15957e+06	6.92524e+06	-0.107356	10.0834	4.80103e-05
CATMA1A29320	AT1G31120	1	2.87424	trans	1.32309e+07	1.118e+07	1.65427e+07	0.156991	6.87601	0.00110047
CATMA1A29440	AT1G31200	1	7.89293	cis	1.05239e+07	8.78742e+06	11578104	-0.668288	20.2912	4.07462e-09
CATMA1A29920	AT1G31720	1	2.49325	trans	18433370	1.75007e+07	2.18219e+07	0.029818	6.17359	0.0019557
CATMA1A29920	AT1G31720	1	7.54998	trans	6.6787e+06	4175761	8.78742e+06	0.576817	17.475	6.87337e-08
CATMA1A29930	AT1G31730	4	3.1064	trans	1.07355e+07	8.96491e+06	1.29358e+07	-0.0365009	4.92776	0.00565862
CATMA1A29930	AT1G31730	5	2.63791	trans	6.02929e+06	2374678	8.41997e+06	-0.419337	8.00355	0.000116798
CATMA1A29930	AT1G31730	1	4.4823	trans	1.94975e+07	1.75674e+07	22181333	-0.502251	8.27536	9.07244e-05
CATMA1A29930	AT1G31730	1	4.18246	trans	4.59053e+06	2991901	8.78742e+06	0.518425	11.5176	4.87982e-06
CATMA1A30010	AT1G31800	3	2.70277	trans	4141103	1.02221e+06	6.19302e+06	0.149294	8.13833	0.000335565
CATMA1A30020	AT1G31810	1	2.64911	trans	2.26551e+07	1.83001e+07	2.50209e+07	-0.236799	7.72408	0.00052684
CATMA1A30050	AT1G31812	1	17.0201	trans	1.96748e+07	1.87881e+07	20384267	-0.582308	36.5001	1.71855e-16
CATMA1A30070	AT1G31817	1	4.77119	trans	1.91428e+07	1.73009e+07	2.18219e+07	0.220418	12.465	7.5952e-06
CATMA1A30090	AT1G31830	1	2.84227	trans	8385006	4.93616e+06	9.61592e+06	-0.311108	7.04398	0.00102098
CATMA1A30100	AT1G31840	3	3.72424	trans	4.46362e+06	2.06133e+06	6631399	0.246602	10.8565	3.39726e-05
CATMA1A30120	AT1G31860	2	4.05188	trans	1.55742e+07	1.35363e+07	18179688	0.159771	10.4612	4.81395e-05
CATMA1A30190	AT1G31920	1	3.0024	trans	6.6787e+06	2991901	1.01262e+07	0.150886	8.1976	0.000318482
CATMA1A30210	AT1G31940	1	2.6652	trans	2.02069e+07	1.77006e+07	2.31288e+07	-0.0181139	6.61855	0.00137604
CATMA1A30210	AT1G31940	5	3.10015	trans	5.82643e+06	1936903	7.27653e+06	-0.395547	9.18735	0.000147174
CATMA1A30260	AT1G31990	1	7.41451	trans	1.98522e+07	1.77006e+07	2.18219e+07	-0.4695	19.6787	1.04113e-08
CATMA1A30350		1	2.48855	trans	2991901	1.19241e+06	5.45462e+06	0.266563	7.08292	0.000784813
CATMA1A30400	AT1G32060	1	2.98514	trans	1.93201e+07	1.73675e+07	22181333	-0.147025	7.50249	0.000612505
CATMA1A30430	AT1G32090	1	8.8085	trans	2.02069e+07	1.87881e+07	2.18219e+07	-0.362621	22.9133	4.44066e-10
CATMA1A30500	AT1G32160	5	3.40342	trans	2374678	1.01569e+06	6.13072e+06	-0.27668	9.12907	7.59319e-05
CATMA1A30500	AT1G32160	1	4.25078	trans	2.07437e+07	17833820	2.2813e+07	-0.314242	11.6865	8.8189e-06
CATMA1A30520	AT1E32410	2	2.71726	trans	1.44475e+06	592610	6.79272e+06	-0.115403	6.7427	0.00133253
CATMA1A30560	AT1G32210	1	6.91287	trans	20384267	1.93201e+07	2.23392e+07	0.275908	18.4969	3.20557e-08
CATMA1A30570	AT1G32220	4	2.71376	trans	11878132	8.96491e+06	1.65569e+07	0.228677	7.73035	0.000523976
CATMA1A30680	AT1G32310	5	2.54513	trans	12698572	9.19195e+06	1.56344e+07	-0.125524	6.61816	0.000569837
CATMA1A30680	AT1G32310	1	5.93629	cis	11876714	9.99369e+06	1.37628e+07	-0.194639	14.8153	4.82165e-07
CATMA1A30730	AT1G32360	3	2.64638	trans	20728878	1.82635e+07	22146585	-0.025898	4.9599	0.00565751
CATMA1A30730	AT1G32360	1	5.5508	trans	2.02069e+07	1.86107e+07	2.26551e+07	-0.188698	15.0388	7.9661e-07
CATMA1A30790	AT1G32410	1	7.20081	trans	1.93201e+07	1.73675e+07	2.18219e+07	0.231321	17.8114	5.52589e-08
CATMA1A30830	AT1G32430	4	2.87788	trans	1.71659e+07	1.51633e+07	17683645	-0.120964	7.29998	0.000793305
CATMA1A30880	AT1G32480	5	4.34442	trans	3.78852e+06	905878	6.02929e+06	-0.232537	9.42279	8.38712e-05
CATMA1A30940	AT1G32540	1	2.76651	trans	5592874	4175761	9.37921e+06	0.128211	8.13788	0.000335697
CATMA1A30970	AT1G32583	5	3.52012	trans	3.41831e+06	1.2353e+06	5.62358e+06	-0.131576	4.46859	0.00392841
CATMA1A30970	AT1G32583	1	2.68452	trans	2.37019e+07	1.94975e+07	2.51821e+07	-0.115766	8.69713	7.74061e-05
CATMA1A30970	AT1G32583	1	3.17964	trans	2.73177e+06	592939	7.71283e+06	-0.120791	10.2996	1.92651e-05
CATMA1A30970	AT1G32583	4	6.6815	trans	6.42214e+06	5.27805e+06	8.5597e+06	-0.183589	14.8298	4.70208e-07
CATMA1A31000	AT1G32610	1	3.18648	trans	8.55071e+06	4175761	1.02588e+07	0.12011	9.58845	0.00010929
CATMA1A31030	AT1G32690	4	2.55134	trans	16861420	1.49484e+07	17683645	-0.135238	5.60549	0.00259975
CATMA1A31030	AT1G32690	1	2.83723	trans	5.90311e+06	1.34228e+06	9.61592e+06	0.123032	6.08442	0.00172798
CATMA1A31040	AT1G32700	1	6.06509	trans	7.71283e+06	5.64458e+06	9.73428e+06	-0.310171	15.6637	4.90829e-07
CATMA1A31050	AT1G32710	1	2.82036	trans	6.42017e+06	3406252	9.99369e+06	-0.202998	7.63964	0.000532844
CATMA1A31050	AT1G32710	3	3.06841	trans	5140894	3.37608e+06	6631399	0.196143	6.11718	0.00185566
CATMA1A31160	AT1G32860	1	2.85735	trans	8385006	6.16164e+06	1.09215e+07	0.136434	9.14376	0.00016088
CATMA1A31210	AT1G32920	1	3.35891	trans	5.90311e+06	4.24489e+06	9.73428e+06	-0.308307	9.0506	0.000149953
CATMA1A31340	AT1G33040	4	2.58426	trans	1.62524e+07	1.47195e+07	17683645	0.343704	5.43125	0.00254954
CATMA1A31340	AT1G33040	1	4.18121	cis	1.02588e+07	6.93723e+06	1.25926e+07	-0.431262	12.1278	9.62287e-06
CATMA1A31480	AT1G33170	5	3.34803	trans	5319287	3.41831e+06	6.23215e+06	0.132992	10.454	4.84451e-05
CATMA1A31580	AT1G33290	1	3.57492	cis	1.32309e+07	11876714	1.61099e+07	0.30186	8.57219	0.000251802
CATMA1A31645		2	2.72219	trans	1.78561e+06	592610	5.93499e+06	-0.119427	7.99636	0.000415762
CATMA1A31710	AT1G33440	5	3.45989	trans	4.22876e+06	905878	6.02929e+06	0.12339	4.68971	0.00382156
CATMA1A31710	AT1G33440	1	2.93188	trans	1.63263e+07	1.2699e+07	1.77672e+07	0.114385	5.14943	0.00247266
CATMA1A31710	AT1G33440	1	3.91445	trans	6.93723e+06	1.94176e+06	9.26085e+06	0.133785	10.3608	2.37612e-05
CATMA1A31830	AT1G33560	5	4.90936	trans	2900008	1.2353e+06	6.33358e+06	-0.388093	7.72084	0.000275084
CATMA1A31830	AT1G33560	1	4.26041	trans	7.4543e+06	5.10898e+06	9781624	-0.3608	12.3317	5.69836e-06
CATMA1A32050	AT1G33811	5	3.75044	trans	3.2332e+06	1586683	6.13072e+06	0.358693	9.77943	9.25421e-05
CATMA1A32190	AT1G33950	1	6.44209	cis	1.30181e+07	1.14786e+07	1.58935e+07	-0.405091	14.3541	1.37101e-06
CATMA1A32195	AT1G33960	1	2.8284	trans	8385006	4.93616e+06	9.49757e+06	-0.915245	7.92405	0.000462777
CATMA1A32210	AT1G33980	4	2.6283	trans	7549126	5.93504e+06	10608577	0.144341	7.72473	0.000526543
CATMA1A32220	AT1G34000	1	2.61954	trans	8385006	5.90311e+06	1.05239e+07	-0.141236	7.34075	0.000765875
CATMA1A32360	AT1G34060	3	3.07915	trans	1.99255e+07	16676892	22146585	-0.0980344	5.21065	0.00253399
CATMA1A32360	AT1G34060	1	2.68065	trans	9.37921e+06	5.64458e+06	11160050	0.0949625	6.30529	0.000932243
CATMA1A32360	AT1G34060	3	2.97711	trans	6631399	2.06133e+06	7.80678e+06	-0.0987585	8.06211	0.000196592
CATMA1A32500	AT1G34190	1	2.75649	trans	7.97136e+06	4.59053e+06	9.61592e+06	-0.204687	7.8631	0.000487806
CATMA1A32510	AT1G34200	1	23.2098	cis	1.25926e+07	12294768	1.31245e+07	-0.958441	48.4726	1.67852e-23
CATMA1A32520	AT1G34210	1	2.60557	trans	1.75674e+07	1.61099e+07	1.98522e+07	0.284918	6.36899	0.00153507
CATMA1A33365	AT1G35230	1	4.19287	cis	1.33373e+07	1.20758e+07	1.66148e+07	-0.428297	10.9484	3.13224e-05
CATMA1A33485		3	3.33022	trans	5140894	1.70901e+06	6.41221e+06	-0.141245	9.63295	0.000137528
CATMA1A33620	AT1G35460	4	2.58151	trans	9489485	7.89857e+06	11878132	-0.114837	7.01431	0.000902285
CATMA1A33680	AT1G35510	3	3.69608	trans	5140894	4141103	6.41221e+06	0.249359	10.615	4.28255e-05
CATMA1A33870		4	2.51051	trans	10608577	8.96491e+06	1.29358e+07	-0.266356	7.35272	0.000670084
CATMA1A33890	AT1G35710	1	3.58146	trans	20384267	1.86107e+07	22181333	0.130166	10.787	3.61217e-05
CATMA1A34233		2	2.57088	trans	1.27433e+06	592610	6.79272e+06	-0.128508	6.8189	0.00124827
CATMA1A34350	AT1G36240	1	3.55516	trans	2.90074e+07	2.66976e+07	29898175	0.318317	9.42154	0.000113782
CATMA1A34410	AT1G36310	1	3.67792	trans	1.30181e+07	1.16776e+07	1.30181e+07	-0.0240895	5.21925	0.00450651
CATMA1A34410	AT1G36310	1	3.45744	trans	2.07437e+07	1.89654e+07	23381469	-0.284484	9.53564	0.000108511
CATMA1A34430	AT1E35830	1	5.89494	trans	8385006	6.16164e+06	9.14249e+06	-0.524241	15.5977	5.21307e-07
CATMA1A34500	AT1E35870	1	2.90299	trans	2.00296e+07	17633970	23381469	-0.180892	8.6719	0.000230835
CATMA1A34960		1	4.47237	trans	5.64458e+06	4.59053e+06	8385006	0.179614	12.2699	8.45101e-06
CATMA1A35990	AT1G42480	1	5.66559	cis	1.58213e+07	1.2699e+07	1.66148e+07	-0.331439	16.1341	3.83442e-07
CATMA1A36330	AT1G42990	1	2.64024	trans	7.4543e+06	2.29823e+06	9.73428e+06	-0.493106	7.02701	0.001004
CATMA1A36540	AT1G43130	1	2.7566	trans	7.4543e+06	4.76334e+06	1.05239e+07	-0.281784	7.94173	0.000455759
CATMA1A36830	AT1E37190	1	2.59445	trans	2.92694e+07	2.6584e+07	29898175	0.10463	6.59282	0.00135604
CATMA1A37040	AT1G43690	5	2.94874	trans	1.21643e+07	8.97508e+06	1.56344e+07	0.266167	8.58344	0.000261566
CATMA1A37340	AT1G43860	1	4.12237	cis	17234270	1.58935e+07	1.83668e+07	-0.284621	11.2934	1.91128e-05
CATMA1A37360	AT1E37560	3	2.99962	trans	4.78613e+06	884847	7.36601e+06	-0.133459	10.0696	9.51409e-05
CATMA1A37470	AT1G43980	2	4.18519	trans	3.36178e+06	1.95604e+06	9.50698e+06	0.275227	10.2281	1.55201e-06
CATMA1A37470	AT1G43980	5	3.79312	trans	9.73413e+06	7.58544e+06	1.37377e+07	-0.250654	11.5432	3.89278e-07
CATMA1A37470	AT1G43980	1	5.31988	trans	20384267	1.94975e+07	2.24972e+07	0.304506	16.988	1.80169e-09
CATMA1A37510	AT1G44000	5	2.51486	trans	12698572	8563029	1.51382e+07	0.160056	7.36886	0.000613454
CATMA1A37515	AT1G44010	3	3.03326	trans	5.10864e+06	2.5947e+06	8.2596e+06	-0.122385	8.9843	0.000237387
CATMA1A37520	AT1G44020	1	4.39502	trans	2.11031e+07	1.89654e+07	2.38904e+07	-0.431423	12.2378	9.97398e-06
CATMA1A37580	Nogene	2	2.71381	trans	1.61518e+06	592610	1303207	-0.133274	6.78602	0.00125848
CATMA1A37660	AT1G44160	4	2.58402	trans	1.67092e+07	14819404	17683645	-0.108301	6.0873	0.00241873
CATMA1A37690	AT1G44170	1	4.5425	trans	2.02069e+07	17833820	2.29709e+07	-0.248264	12.8527	5.75622e-06
CATMA1A37720	AT1G44740	1	3.53463	trans	20384267	1.87881e+07	2.32867e+07	-0.101186	10.0989	6.62055e-05
CATMA1A37730	AT1G44750	1	3.1381	trans	20384267	1.77672e+07	2.41731e+07	-0.209973	9.09249	0.000159897
CATMA1A37850	AT1G44900	1	24.203	trans	2.14625e+07	20384267	22181333	-0.822573	46.0915	7.11823e-22
CATMA1A37860	AT1G44910	1	21.3047	trans	2.14625e+07	20384267	22181333	-0.65134	43.065	4.42471e-20
CATMA1A37910	AT1G44960	1	3.03255	trans	2.2813e+07	1.86107e+07	24795166	-0.176656	7.43074	0.000802774
CATMA1A37930	AT1G45000	5	2.91559	trans	13614326	8.75821e+06	1.51382e+07	0.364304	8.65032	0.000271845
CATMA1A37952		2	2.91754	trans	1.1039e+06	592610	5.93499e+06	-0.127585	7.73501	0.000568961
CATMA1A37970	AT1G45100	1	3.55133	trans	22181333	1.87881e+07	2.32867e+07	-0.137942	12.0633	7.975e-06
CATMA1A38000	AT1G45145	1	2.4942	trans	8.22989e+06	3406252	1.02588e+07	-0.337168	6.83957	0.00118021
CATMA1A38130	AT1G47240	1	3.04037	trans	8385006	5.10898e+06	9.61592e+06	-0.223294	8.22278	0.000367427
CATMA1A38140	AT1G47240	1	3.68313	trans	1.32309e+07	11876714	1.64706e+07	-0.318561	9.59096	0.000103378
CATMA1A38210	AT1G47290	4	2.97987	trans	11878132	1.00141e+07	1.65569e+07	-0.119294	7.90791	0.000449011
CATMA1A38290	AT1G47370	1	18.5955	trans	22181333	2.11031e+07	2.26551e+07	-0.361069	42.8956	5.53928e-20
CATMA1A38300	AT1G47380	1	3.38332	trans	22181333	20384267	2.31288e+07	0.197256	10.0182	7.10666e-05
CATMA1A38400	AT1G47460	3	3.13019	trans	2.32802e+06	884847	6.77832e+06	0.230605	9.52455	0.000103911
CATMA1A38440	AT1G47480	1	2.89716	trans	2.18219e+07	18033670	2.45501e+07	-0.323347	8.17947	0.000354518
CATMA1A38476		2	2.74015	trans	4952962	592610	8.69475e+06	-0.115695	7.22167	0.000809228
CATMA1A38550	AT1G47580	4	2.50086	trans	1.50622e+06	641363	5.40334e+06	0.0142541	5.1842	0.00451251
CATMA1A38550	AT1G47580	1	3.28064	cis	17633970	1.6182e+07	2.00296e+07	0.12343	7.9436	0.000381113
CATMA1A38620	AT1G47610	3	3.10644	trans	5140894	2968064	7.21909e+06	0.220573	8.69945	0.000301533
CATMA1A38770	AT1G47720	4	2.92209	trans	7739901	6.00463e+06	10947125	0.276039	8.73142	0.000230084
CATMA1A38790	AT1G47740	5	2.54358	trans	4010649	3.04809e+06	6.23215e+06	0.0988433	7.63974	0.000566911
CATMA1A38810	AT1G47760	1	2.88177	trans	28666837	2.6016e+07	29898175	0.1464	6.02683	0.00211349
CATMA1A38840	AT1G47800	3	2.95323	trans	1901320	884847	6.41221e+06	-0.110355	8.6056	0.000233122
CATMA1A38930	AT1E39360	5	4.03052	trans	1.42519e+07	10428114	1.67509e+07	0.184406	11.3939	2.39817e-05
CATMA1A39020	AT1G47940	1	3.21405	trans	2.79554e+07	2.62432e+07	2.97934e+07	0.142485	8.90216	0.000170991
CATMA1A39095	AT1G48010	2	2.61255	trans	1.78561e+06	592610	5.93499e+06	-0.116478	7.3954	0.000700995
CATMA1A39100	AT1G48020	2	2.78808	trans	1.95604e+06	592610	7.99856e+06	-0.105268	8.63854	0.000237649
CATMA1A39240	AT1G48160	2	2.72713	trans	1.1039e+06	592610	5.93499e+06	-0.124938	6.86103	0.00120399
CATMA1A39330	AT1G48260	4	3.28552	trans	1.62524e+07	1.47195e+07	17683645	-0.10274	8.31129	0.000222223
CATMA1A39330	AT1G48260	3	2.6956	trans	4.30236e+06	1.29693e+06	7.21909e+06	-0.0907435	6.17429	0.00136657
CATMA1A39400	AT1G48320	1	3.14334	trans	7.97136e+06	4.76334e+06	9781624	-0.35231	8.68646	0.000239227
CATMA1A39430	AT1G48350	2	2.49301	trans	2365070	592610	2.50404e+06	0.339826	7.66164	0.000556225
CATMA1A39530	AT1G48430	1	2.6863	trans	7.4543e+06	2.29823e+06	9.49757e+06	-0.259493	7.03275	0.000999045
CATMA1A39620	AT1G48520	5	2.8509	trans	3.04809e+06	576456	6.43501e+06	0.336937	8.2651	0.000344575
CATMA1A39670	AT1G48570	1	2.48881	trans	1.03913e+07	8.43235e+06	1.2699e+07	-0.238789	6.73771	0.0011506
CATMA1A39680	AT1G48580	1	4.68424	cis	1.75007e+07	1.64706e+07	1.93201e+07	0.137255	11.6339	1.40511e-05
CATMA1A39690	Nogene	1	4.53956	trans	2.14625e+07	1.79671e+07	2.42674e+07	0.289275	12.7197	6.48406e-06
CATMA1A39880	AT1G48760	4	2.67225	trans	6.6309e+06	5.2154e+06	8.29525e+06	-0.267584	8.50215	0.000243459
CATMA1A40020	AT1G48870	1	3.24152	trans	1.34437e+07	1.14786e+07	1.63263e+07	0.17312	8.05004	0.000396788
CATMA1A40060	AT1G48920	4	2.81553	trans	1.07355e+07	8.96491e+06	1.29358e+07	0.408487	8.28363	0.000295219
CATMA1A40110	AT1G48970	1	10.2463	cis	18033670	1.73675e+07	1.87881e+07	-0.254145	24.7441	6.10331e-11
CATMA1A40160	AT1G49030	3	2.71861	trans	4141103	1.02221e+06	6.41221e+06	-0.108192	7.95066	0.000395902
CATMA1A40260	AT1G49140	1	5.51915	cis	1.81003e+07	1.7101e+07	2.00296e+07	-0.255532	14.7261	9.75345e-07
CATMA1A40410	AT1G49290	1	3.45024	trans	2.91384e+07	2.72425e+07	29898175	0.110014	9.60651	9.66676e-05
CATMA1A40430	AT1G49310	3	2.68521	trans	4.46362e+06	884847	7.21909e+06	0.169013	7.64152	0.000519742
CATMA1A40550	AT1G49430	4	3.02216	trans	1.65569e+07	1.51633e+07	17683645	-0.140259	5.58033	0.00268058
CATMA1A40550	AT1G49430	1	3.79256	trans	1.03913e+07	7.19576e+06	1.19763e+07	0.157175	8.8807	0.000174519
CATMA1A40660		2	2.85415	trans	1.44475e+06	592610	1303207	0.0872006	4.81549	0.00697382
CATMA1A40660		3	2.8394	trans	5140894	1.57165e+06	7.36601e+06	-0.0990543	8.12731	0.000487118
CATMA1A40680	AT1G49580	1	2.76121	trans	8385006	4.24489e+06	1.05239e+07	-0.295155	7.60831	0.000558755
CATMA1A40690	AT1G49590	3	3.17825	trans	2.1809e+07	1.8956e+07	22146585	-0.113279	9.2874	0.00011547
CATMA1A40930	AT1G49850	1	10.5015	trans	1.05239e+07	9.14249e+06	11160050	-0.292771	23.0803	2.51342e-10
CATMA1A40950	AT1G49870	1	2.63733	trans	1.1054e+07	8.43235e+06	1.32309e+07	0.148815	7.33498	0.0006533
CATMA1A40990	AT1G49900	1	2.54855	trans	1.16776e+07	9.26085e+06	1.37628e+07	-0.242634	6.75938	0.00108697
CATMA1A41010	AT1G49920	1	5.59799	trans	1.28054e+07	1.05239e+07	1.58213e+07	0.263479	13.9208	2.03527e-06
CATMA1A41130	AT1G50020	5	3.22535	trans	3.41831e+06	905878	6.63787e+06	-0.315867	8.91085	0.000196929
CATMA1A41150	AT1G50040	3	2.87012	trans	5140894	1.70901e+06	6631399	0.136138	8.41664	0.000382253
CATMA1A41260	AT1G50170	1	2.5893	trans	2.96624e+07	2.64704e+07	29898175	0.0980806	6.67453	0.00141271
CATMA1A41270	AT1G50180	1	3.35078	trans	8.55071e+06	5.64458e+06	11160050	-0.200989	9.35672	0.0001337
CATMA1A41310	AT1G50240	2	2.71907	trans	1.61518e+06	592610	7650461	-0.126091	6.96648	0.00101735
CATMA1A41355	AT1G50290	1	6.15542	cis	18433370	1.77006e+07	1.98522e+07	-0.259563	17.9381	4.90203e-08
CATMA1A41390	AT1G50330	5	2.54894	trans	1936903	576456	4.77402e+06	-0.126551	6.80371	0.000766387
CATMA1A41390	AT1G50330	4	2.96971	trans	15765120	1.42199e+07	17683645	-0.12876	8.88098	0.000132603
CATMA1A41430	AT1G50380	1	2.95587	trans	2.87454e+07	2.6584e+07	29898175	0.105856	7.87307	0.000442931
CATMA1A41525	AT1G50480	5	4.0209	trans	3.04809e+06	576456	4.77402e+06	0.181479	10.9315	3.37915e-05
CATMA1A41630	AT1G50590	4	3.70714	trans	1.67092e+07	1.51633e+07	17683645	0.13929	6.39613	0.00185914
CATMA1A41750	AT1G50710	2	2.59893	trans	1.27433e+06	592610	1303207	0.155739	7.60955	0.000633645
CATMA1A41790	AT1G50740	1	4.09041	trans	7.19576e+06	4.76334e+06	9.49757e+06	-0.403867	10.8127	3.75043e-05
CATMA1A42200	AT1G51130	5	5.15893	trans	2.08535e+07	1.80768e+07	2.19018e+07	-0.246796	11.3224	1.98315e-05
CATMA1A42310	AT1G51220	5	2.55639	trans	17569667	1.50141e+07	1.91097e+07	0.124643	6.5972	0.00175085
CATMA1A42350	AT1G51270	5	2.64787	trans	2374678	686263	6.23215e+06	-0.140479	7.46916	0.000685517
CATMA1A42400	AT1G51320	2	2.86349	trans	592610	592610	2572687	-0.107964	8.24725	0.000366417
CATMA1A42730	AT1G51600	1	2.6105	trans	1.33373e+07	1.1379e+07	1.63263e+07	0.213471	7.09677	0.000938105
CATMA1A42760	AT1G51630	1	9.56637	cis	1.91428e+07	1.79671e+07	20384267	-0.366637	23.702	1.75941e-10
CATMA1A42785	AT1G51680	5	2.59119	trans	1.14966e+07	8.97508e+06	1.55103e+07	0.27394	7.07039	0.000967123
CATMA1A42850	AT1G51745	5	2.58645	trans	5319287	3.04809e+06	6.13072e+06	0.101355	7.5533	0.000611136
CATMA1A42890	AT1G51800	4	3.55937	trans	7739901	6.1438e+06	1.05386e+07	0.154644	10.5964	4.533e-05
CATMA1A42900	AT1G51805	2	2.50658	trans	1.57086e+07	1.27281e+07	18753024	0.300344	6.70868	0.000453695
CATMA1A42900	AT1G51805	1	7.37846	cis	1.91428e+07	17633970	2.11031e+07	-0.497717	17.7614	3.30316e-08
CATMA1A42910	AT1G51810	2	2.61557	trans	1.61518e+06	592610	7.76649e+06	-0.108771	7.04414	0.00095102
CATMA1A43060	AT1G51940	1	11.3116	trans	8.90578e+06	6.6787e+06	9.61592e+06	-1.53176	26.4379	1.45068e-11
CATMA1A43070	AT1G51950	1	21.8376	trans	1.14786e+07	1.05239e+07	11876714	-0.608871	45.6609	5.1519e-22
CATMA1A43100	AT1G51980	4	2.60109	trans	15765120	14819404	17683645	0.229307	7.6335	0.000647821
CATMA1A43155	AT1G52080	2	3.36018	trans	1.20214e+07	1.04742e+07	1.3404e+07	0.352976	8.72312	0.000210276
CATMA1A43190	AT1G52120	3	3.0837	trans	1.21789e+07	1.0156e+07	1.57993e+07	0.0974235	6.43872	0.00111906
CATMA1A43190	AT1G52120	1	3.71851	trans	1.1054e+07	9.14249e+06	1.32309e+07	-0.108478	9.62377	7.8431e-05
CATMA1A43230	AT1G52160	5	2.65376	trans	5319287	1.2353e+06	6.33358e+06	0.263911	7.13307	0.000880355
CATMA1A43272		3	2.95826	trans	4141103	884847	6631399	-0.121236	8.18607	0.000321737
CATMA1A43300	AT1G52250	4	2.50206	trans	1.62524e+07	1.42199e+07	17683645	0.289454	4.3239	0.00762737
CATMA1A43300	AT1G52250	1	5.9699	trans	1.07889e+07	8.66906e+06	1.19763e+07	-0.436758	15.2549	1.22082e-06
CATMA1A43310	AT1G52260	1	3.07789	trans	7.19576e+06	2211522	9.49757e+06	-0.186838	7.43605	0.000705397
CATMA1A43340	AT1G52290	1	6.1092	trans	8.90578e+06	5.2818e+06	9781624	-0.184029	15.7403	4.57664e-07
CATMA1A43440	AT1G52380	1	5.07534	trans	1.79189e+06	592939	5.10898e+06	-0.625321	13.2274	3.54632e-06
CATMA1A43450	AT1G52390	1	3.91411	trans	6.93723e+06	3406252	1.02588e+07	0.135573	8.83131	0.000182042
CATMA1A43455	AT1G52400	1	3.96686	trans	1.33373e+07	1.118e+07	1.6687e+07	0.194332	11.1465	3.101e-05
CATMA1A43540	AT1G52480	5	2.91389	trans	1.38406e+07	9.08352e+06	1.58825e+07	0.00238275	7.06451	0.0010521
CATMA1A43540	AT1G52480	4	2.83616	trans	10608577	8.96491e+06	13170827	0.285497	7.86242	0.000427893
CATMA1A43570	AT1G52540	1	4.131	trans	9.73428e+06	5.90311e+06	12175324	0.234412	11.8022	1.28853e-05
CATMA1A43690	AT1G52630	1	5.52851	trans	8.22989e+06	5.90311e+06	9.37921e+06	0.170927	15.7277	4.6298e-07
CATMA1A43700	AT1G52640	2	3.6966	trans	12435201	1.16452e+07	1.32913e+07	0.175315	10.4713	4.50076e-05
CATMA1A43750	AT1G52700	1	6.94428	cis	1.77672e+07	17034420	20384267	0.266893	17.3275	8.7195e-08
CATMA1A43760	AT1G52710	1	6.75169	cis	20384267	1.91428e+07	2.23392e+07	-0.203694	18.2179	4.17144e-08
CATMA1A43790	AT1G52730	1	2.82166	trans	1.33373e+07	11279494	1.67591e+07	-0.131793	7.63291	0.000570288
CATMA1A43830	AT1G52770	2	2.62748	trans	12435201	1.00871e+07	15251700	0.307838	7.18952	0.000805206
CATMA1A43850	AT1G52790	3	2.52896	trans	4.94739e+06	884847	7.36601e+06	0.280116	7.2191	0.0010413
CATMA1A43915	AT1G52880	4	2.85096	trans	15765120	14819404	1.73182e+07	0.130802	7.70763	0.000608134
CATMA1A43950	AT1G52920	1	3.64048	trans	28666837	2.6584e+07	29898175	0.132342	10.3765	4.89537e-05
CATMA1A44000	AT1G52980	1	3.57528	trans	7.4543e+06	4.76334e+06	1.05239e+07	-0.308641	10.0337	7.2033e-05
CATMA1A44020	AT1G53000	1	2.48527	trans	2.94004e+07	2.63568e+07	29898175	0.109886	5.82304	0.00293185
CATMA1A44030	AT1G53010	5	6.15389	trans	3.60341e+06	1.34511e+06	6.02929e+06	0.331151	14.922	8.86196e-07
CATMA1A44050	AT1G53020	2	3.21927	trans	1.55742e+07	1.3404e+07	1.75038e+07	0.22978	8.62812	0.000239818
CATMA1A44080	AT1G53050	1	3.78469	trans	1.03913e+07	7.19576e+06	1.2699e+07	-0.485896	10.1579	5.61344e-05
CATMA1A44140	AT1G53110	1	2.54691	trans	2.09163e+06	592939	7.19576e+06	0.084352	7.98924	0.000286482
CATMA1A44160	AT1G53130	1	2.54086	trans	2.74207e+07	2.57888e+07	29898175	0.127496	6.95058	0.000917883
CATMA1A44210	AT1G53180	1	3.03119	trans	4.93616e+06	1.19241e+06	9.14249e+06	-0.14675	5.63797	0.00327987
CATMA1A44210	AT1G53180	3	2.9625	trans	4.78613e+06	1901320	6631399	0.137691	5.59691	0.00339168
CATMA1A44220	AT1G53190	4	2.52877	trans	1.76227e+07	1.51633e+07	17683645	-0.112882	5.86258	0.00244782
CATMA1A44340	AT1G53310	1	3.50884	cis	18433370	17034420	2.18219e+07	-0.363507	9.72273	8.72492e-05
CATMA1A44570	AT1G53530	1	3.87186	trans	1.63263e+07	1.2699e+07	1.77672e+07	-0.125752	9.34867	0.000109333
CATMA1A44760	AT1G53680	1	2.86856	trans	2.74207e+07	2.6016e+07	29898175	0.0923653	7.5757	0.000527937
CATMA1A44790	AT1G53710	1	5.18419	trans	7.97136e+06	4.93616e+06	9.14249e+06	-0.352074	13.3631	3.92221e-06
CATMA1A44850	AT1G53780	4	3.09652	trans	10608577	8.96491e+06	1.29358e+07	-0.195699	8.98378	0.000159085
CATMA1A44895		3	2.5334	trans	4.94739e+06	1.84638e+06	6631399	-0.10638	7.91351	0.000582599
CATMA1A44936	AT1G53850	1	3.0399	trans	7.4543e+06	4.76334e+06	1.05239e+07	-0.35106	8.61172	0.000255235
CATMA1A45030	AT1G53920	3	4.69457	trans	1.8956e+07	1.70349e+07	2.06181e+07	0.261628	9.8655	5.47721e-05
CATMA1A45130	AT1G54030	1	2.58338	trans	7.19576e+06	2211522	9781624	-0.338018	6.89337	0.00112669
CATMA1A45140	AT1G54035	1	24.1189	cis	2.02069e+07	1.94975e+07	2.14625e+07	2.56828	51.926	1.24769e-25
CATMA1A45145	AT1G54040	1	21.2811	cis	20384267	1.96748e+07	2.14625e+07	3.30799	47.5994	8.34673e-23
CATMA1A45150	AT1G54050	1	7.25087	cis	2.00296e+07	1.86107e+07	2.2813e+07	-0.295979	19.7872	9.38304e-09
CATMA1A45250	AT1G54120	1	3.58831	cis	20384267	18433370	23381469	0.189107	7.1759	0.000755577
CATMA1A45310	AT1E46050	1	5.04169	cis	20384267	1.91428e+07	22181333	0.165068	14.0705	1.92173e-06
CATMA1A45386	AT1G54270	5	2.89625	trans	12698572	9.08352e+06	1.56344e+07	0.317897	8.34879	0.000320499
CATMA1A45430	AT1G54320	1	3.66215	trans	7.97136e+06	4.76334e+06	9.61592e+06	-0.354625	10.2005	6.40871e-05
CATMA1A45450	AT1G54350	2	2.84912	trans	1.49928e+07	1.22095e+07	18179688	0.297452	7.68852	0.000543376
CATMA1A45670	AT1G54530	1	4.81646	trans	9.14249e+06	5.90311e+06	1.05239e+07	0.132607	11.7197	1.3879e-05
CATMA1A45710	AT1G54570	2	3.51758	trans	1.20214e+07	1.03338e+07	1.46691e+07	0.188187	8.84863	0.000188332
CATMA1A45760	AT1G54660	1	2.73937	trans	1.7101e+07	15633764	1.86107e+07	-0.444813	4.41625	0.00437435
CATMA1A45760	AT1G54660	1	6.75038	trans	8385006	6.16164e+06	9.37921e+06	-0.657516	17.6635	4.15743e-08
CATMA1A45870	AT1G54790	2	3.33672	trans	1.5843e+07	1.28407e+07	18753024	0.197404	6.50171	0.0011585
CATMA1A45870	AT1G54790	1	4.05024	trans	7.71283e+06	5.10898e+06	9.26085e+06	-0.215719	9.73228	8.26444e-05
CATMA1A45870	AT1G54790	3	4.11539	trans	4.94739e+06	1.57165e+06	6631399	0.218485	5.70331	0.00228583
CATMA1A45880	AT1G54820	1	3.80003	trans	1.32309e+07	11160050	1.63984e+07	-0.251874	11.0752	2.80027e-05
CATMA1A45920	AT1G54850	5	3.23856	trans	2900008	1.01569e+06	4.77402e+06	-0.171177	4.21494	0.00528969
CATMA1A45920	AT1G54850	1	8.80077	trans	1.29118e+07	1.14786e+07	1.37628e+07	-0.259448	20.095	6.12398e-09
CATMA1A45930	AT1G54860	2	2.60655	trans	1.61518e+06	592610	4.21951e+06	-0.147158	6.77728	0.00119894
CATMA1A45940	AT1G54870	1	15.7231	trans	1.29118e+07	1.23799e+07	1.34437e+07	-0.603512	30.3671	1.57304e-13
CATMA1A45980	AT1G54920	1	2.52601	trans	2.88764e+07	2.59024e+07	29898175	0.165483	7.30667	0.000726853
CATMA1A46000	AT1G54940	1	2.5647	trans	2.29823e+06	742808	7.4543e+06	-0.244825	7.20256	0.000534221
CATMA1A46000	AT1G54940	3	3.8388	trans	4.94739e+06	1.43429e+06	6.19302e+06	0.291456	9.30633	9.12771e-05
CATMA1A46050	AT1G55000	1	2.77602	trans	1.23799e+07	9.99369e+06	1.61099e+07	-0.149693	7.63798	0.000544071
CATMA1A46052	AT1G55010	2	2.92939	trans	2.2969e+06	592610	7650461	-0.115047	9.06635	0.000163591
CATMA1A46080	AT1G55040	1	6.37464	trans	1.61099e+07	1.24863e+07	1.68313e+07	-0.340448	16.3492	2.8732e-07
CATMA1A46200	AT1G55170	1	16.2428	trans	1.34437e+07	1.28054e+07	1.58213e+07	-2.07121	39.0603	1.44734e-17
CATMA1A46220	AT1G55180	5	3.41503	trans	5.42072e+06	1936903	6.7393e+06	-0.464276	7.90683	0.000298127
CATMA1A46220	AT1G55180	1	3.20877	trans	1.30181e+07	1.07889e+07	1.65427e+07	-0.445988	8.42222	0.000193298
CATMA1A46230	AT1G55180	1	5.45397	trans	13869179	1.25926e+07	1.6182e+07	-0.208316	16.0138	3.25561e-07
CATMA1A46360	AT1G55290	5	2.76136	trans	4010649	1.01569e+06	5.82643e+06	0.183909	7.5791	0.000597587
CATMA1A46390	AT1G55320	1	2.5581	trans	2.91384e+07	2.66976e+07	29898175	0.122605	6.30823	0.00173869
CATMA1A46460	AT1G55360	1	3.14213	trans	1.66148e+07	1.31245e+07	18033670	0.146712	8.93336	0.000158269
CATMA1A46480	AT1G55370	1	2.51521	trans	25697965	2.34192e+07	2.74207e+07	-0.370318	3.43892	0.002611
CATMA1A46480	AT1G55370	1	20.0684	trans	1.355e+07	1.30181e+07	13869179	-0.888456	42.1336	6.52768e-20
CATMA1A46530	AT1G55420	1	3.85064	trans	1.59656e+07	1.24863e+07	17234270	-0.333729	10.3765	5.8224e-05
CATMA1A46620	AT1G55535	1	3.25093	cis	2.18219e+07	18033670	2.45501e+07	0.122242	9.74214	3.35432e-05
CATMA1A46620	AT1G55535	5	5.0552	trans	2374678	1.01569e+06	3.97363e+06	0.150916	12.5293	3.07539e-06
CATMA1A46750	AT1G55670	1	2.57882	trans	2.51821e+07	23381469	2.81336e+07	-0.498863	7.01532	0.00114115
CATMA1A46874	AT1G55820	2	2.57434	trans	1.1039e+06	592610	5.93499e+06	-0.142468	6.87328	0.00119142
CATMA1A46896	AT1G55830	1	2.95847	trans	5592874	1.19241e+06	7.97136e+06	0.129132	7.92427	0.000405211
CATMA1A46908	AT1G55960	1	2.89832	cis	1.98522e+07	1.75674e+07	23381469	-0.374225	8.29123	0.000321646
CATMA1A47021	AT1G55920	1	5.87973	cis	20384267	1.91428e+07	22181333	-0.183656	16.5355	2.00994e-07
CATMA1A47067	AT1G55820	1	2.52123	trans	2.94004e+07	2.64704e+07	29898175	0.130808	5.95065	0.00262778
CATMA1A47078	AT1G56000	5	2.85458	trans	9.30039e+06	6.63787e+06	1.4149e+07	-0.147891	6.53296	0.00148216
CATMA1A47230	AT1G56140	5	2.56602	trans	17569667	1.61306e+07	1.8828e+07	0.0965823	7.18121	0.00107479
CATMA1A47250	AT1G56150	1	3.81522	trans	7.19576e+06	4.59053e+06	1.03913e+07	-0.439238	9.7607	0.000102249
CATMA1A47270	AT1G56170	1	2.59049	cis	2.37019e+07	1.94975e+07	2.51821e+07	-0.356059	7.18141	0.000991472
CATMA1A47310	AT1G56210	1	8.17373	cis	22181333	1.89654e+07	2.29709e+07	0.259217	21.5878	1.64059e-09
CATMA1A47320	AT1G56220	2	2.633	trans	1.27433e+06	592610	1.27433e+06	0.0065134	9.78018	9.76618e-05
CATMA1A47320	AT1G56220	2	6.07316	trans	1.22095e+07	1.10359e+07	1.3404e+07	0.394136	15.9578	3.13284e-07
CATMA1A47375	AT1G56280	1	3.92158	trans	7.19576e+06	4.41771e+06	9.73428e+06	-0.469918	11.0716	9.40476e-06
CATMA1A47375	AT1G56280	1	2.88532	cis	2.02069e+07	1.77006e+07	2.40789e+07	-0.382087	11.1009	9.16908e-06
CATMA1A47540	AT1G56460	1	5.0509	trans	8385006	6.16164e+06	9.37921e+06	-0.222644	13.5716	3.25452e-06
CATMA1A47600	AT1G56520	1	7.33895	cis	2.11031e+07	1.94975e+07	2.34192e+07	-0.21352	19.0403	1.91459e-08
CATMA1A47610	AT1G56520	1	5.17575	cis	2.18219e+07	1.93201e+07	2.31288e+07	-0.158879	15.0173	8.12399e-07
CATMA1A47710	AT1G56610	1	2.70307	trans	2.81336e+07	2.51821e+07	29898175	0.105752	7.13622	0.000810594
CATMA1A47750	AT1G56660	1	4.27089	trans	8.22989e+06	4.93616e+06	9.37921e+06	-0.38277	11.7507	1.64303e-05
CATMA1A47830	AT1G57560	1	6.81461	cis	2.07437e+07	1.87881e+07	2.2813e+07	-0.215503	18.7541	2.51262e-08
CATMA1A47940	AT1G57650	1	4.02325	cis	2.07437e+07	1.91428e+07	2.29709e+07	0.303645	11.2251	2.45239e-05
CATMA1A48000	Nogene	1	3.06689	trans	7.71283e+06	4.59053e+06	9.37921e+06	-0.294172	8.26019	0.000346042
CATMA1A48226	AT1G58060	2	3.18928	trans	1.61518e+06	592610	2572687	-0.130644	8.41604	0.000288512
CATMA1A48228	AT1G58070	2	3.49453	trans	1.78561e+06	592610	7.88253e+06	-0.126029	10.7698	3.66728e-05
CATMA1A48300	AT1G58170	1	9.06882	trans	1.67591e+07	16254152	1.75674e+07	0.382488	23.5292	1.59161e-10
CATMA1A48320	AT1G58190	1	4.44735	trans	1.63984e+07	1.29118e+07	17833820	-0.343698	8.11773	0.000209207
CATMA1A48320	AT1G58190	1	3.87827	trans	7.19576e+06	4.59053e+06	9781624	-0.334178	8.97892	0.000100436
CATMA1A48340	AT1G58210	4	2.71918	trans	7.00663e+06	5.72628e+06	9.8392e+06	-0.24662	7.6293	0.00052536
CATMA1A48370	AT1G58227	2	2.88617	trans	1.57086e+07	12953383	1.85536e+07	-0.12966	8.7631	0.00021318
CATMA1A48415	AT1G58250	2	2.59265	trans	1.27433e+06	592610	6.79272e+06	-0.111938	7.32162	0.000811186
CATMA1A48460	AT1G58290	1	3.60018	trans	1.66148e+07	1.31245e+07	18033670	0.159049	10.2396	4.93055e-05
CATMA1A48496	AT1G58360	1	7.06168	trans	1.69678e+07	16254152	1.77006e+07	-0.479941	17.4459	9.64009e-08
CATMA1A48510	AT1E49560	2	2.98059	trans	1.95604e+06	592610	1303207	-0.121427	8.07289	0.000388979
CATMA1A48560	AT1G58430	1	5.88508	trans	1.73009e+07	1.63984e+07	1.81003e+07	-0.347014	14.207	1.33713e-06
CATMA1A48652	AT1G59600	1	12.4819	trans	17234270	16254152	1.79004e+07	-0.722232	29.8716	1.88701e-13
CATMA1A48680	Nogene	3	3.1369	trans	4.30236e+06	1.57165e+06	6.19302e+06	0.218522	8.80988	0.000185523
CATMA1A48715	AT1G59690	3	2.66489	trans	5140894	2.32802e+06	7.95371e+06	-0.109495	8.45361	0.000370587
CATMA1A48750	AT1G59725	5	9.41213	trans	1.14966e+07	9.62569e+06	1.4149e+07	0.252008	22.1012	4.64279e-10
CATMA1A48770	AT1G59740	1	4.49351	trans	1.77672e+07	1.67591e+07	1.98522e+07	-0.390386	10.9189	3.02515e-05
CATMA1A48870	AT1G59820	2	3.18997	trans	1.95604e+06	592610	7.99856e+06	-0.151698	9.56698	0.000105573
CATMA1A48890	AT1G59835	2	2.58647	trans	1.95604e+06	592610	7.99856e+06	-0.10873	7.54202	0.00061716
CATMA1A48985	AT1G59940	2	2.52938	trans	1.54398e+07	1.25028e+07	1.83043e+07	-0.113769	7.66954	0.000552415
CATMA1A49020	AT1G59970	1	3.41672	trans	7.4543e+06	4175761	9.73428e+06	-0.195068	9.16366	0.000201947
CATMA1A49065		1	2.75177	trans	5592874	4.24489e+06	9.37921e+06	0.222925	7.57355	0.000551778
CATMA1A49090	AT1G60050	1	2.93577	trans	1.34437e+07	11279494	1.65427e+07	0.235013	7.65786	0.000558053
CATMA1A49100	AT1G60060	1	2.55956	trans	2.95314e+07	2.6584e+07	29898175	0.123075	6.42487	0.00174982
CATMA1A49240	AT1G60200	4	2.57156	trans	1.70137e+07	1.49484e+07	17683645	0.199648	6.4387	0.00166775
CATMA1A49335		3	2.48855	trans	5140894	2.06133e+06	7.80678e+06	-0.10985	7.76343	0.000660556
CATMA1A49610	AT1G60600	1	8.60885	cis	2.23392e+07	1.96748e+07	2.32867e+07	-0.358936	23.1601	3.47369e-10
CATMA1A49640	AT1G60640	1	2.63353	trans	9.73428e+06	8385006	12175324	-0.203406	7.30211	0.000444155
CATMA1A49640	AT1G60640	4	3.83949	trans	15765120	1.49484e+07	1.76227e+07	0.246479	9.93564	4.79884e-05
CATMA1A49670	AT1G60670	5	2.83298	trans	5319287	1936903	6.13072e+06	0.101243	7.7665	0.000507765
CATMA1A49705	AT1G60710	1	3.07717	cis	2.32867e+07	1.91428e+07	2.45501e+07	-0.430224	8.38422	0.000357659
CATMA1A49740	AT1G60750	1	2.59486	trans	6.6787e+06	4.41771e+06	9.49757e+06	0.114978	6.06483	0.00207853
CATMA1A49850	AT1G60860	1	2.60852	cis	2.07437e+07	17833820	2.37019e+07	0.104632	7.68324	0.000545877
CATMA1A49860	AT1G60860	4	2.82448	trans	1.73182e+07	1.51633e+07	17683645	-0.119383	7.54406	0.000642588
CATMA1A49870	AT1G60870	1	3.069	trans	28454383	2.6016e+07	29898175	0.117296	8.84235	0.000180274
CATMA1A49950	AT1G60960	5	2.54838	trans	1.43547e+07	9.51726e+06	1.66268e+07	-0.245921	7.31384	0.000636
CATMA1A49950	AT1G60960	2	3.31249	trans	5.07725e+06	5587702	9.73904e+06	0.28758	7.54081	0.000527832
CATMA1A50030	AT1G61010	1	2.5184	trans	1.34437e+07	1.1379e+07	1.66148e+07	0.132496	6.36024	0.00172189
CATMA1A50220	AT1G61170	1	2.50991	trans	1.37628e+07	12294768	16874540	-0.13504	7.53118	0.000623
CATMA1A50290	AT1G61240	3	2.48604	trans	5.10864e+06	1.02221e+06	7.80678e+06	-0.0973403	8.24454	0.00044156
CATMA1A50295	AT1G61250	1	4.83164	trans	7.71283e+06	4.76334e+06	9.37921e+06	-0.638494	14.3338	2.3213e-06
CATMA1A50380	AT1G61330	3	3.40431	trans	4141103	884847	6631399	-0.0964142	9.94379	6.79149e-05
CATMA1A50390	AT1G61340	1	4.20722	cis	22181333	1.98522e+07	23381469	-0.148053	12.1807	1.04946e-05
CATMA1A50410	AT1G61360	2	2.68373	trans	12435201	1.06147e+07	1.3066e+07	0.104033	7.60544	0.000559776
CATMA1A50430	AT1G61380	2	2.67194	trans	1.72475e+07	1.54398e+07	18753024	0.039811	5.88793	0.00251023
CATMA1A50430	AT1G61380	1	2.4853	trans	7.4543e+06	3406252	9.99369e+06	-0.378653	7.54005	0.000132604
CATMA1A50430	AT1G61380	1	9.60721	cis	22181333	2.11031e+07	2.2813e+07	0.680718	22.5908	2.63809e-10
CATMA1A50605	AT1G61520	4	2.58699	trans	10608577	8.96491e+06	13170827	0.631176	7.32785	0.0006849
CATMA1A50640	AT1G61560	1	2.84148	trans	2.95314e+07	2.68113e+07	29898175	0.116573	7.26096	0.000854504
CATMA1A50680	AT1G61580	2	4.01831	trans	8.81078e+06	2.50404e+06	1.11763e+07	-0.369951	9.22052	0.000100084
CATMA1A50680	AT1G61580	1	2.61324	trans	15633764	1.23799e+07	1.68313e+07	-0.289158	9.47625	8.10973e-05
CATMA1A50720	AT1G61620	1	3.59647	cis	2.29709e+07	1.87881e+07	2.44559e+07	-0.256959	8.96203	0.000218844
CATMA1A50740	AT1G61640	1	2.72467	trans	2.92694e+07	2.6584e+07	29898175	0.119677	7.1011	0.000869875
CATMA1A50830	AT1G61750	1	2.60613	trans	1.32309e+07	11160050	1.6687e+07	-0.0951244	6.31263	0.00179454
CATMA1A50950	AT1G61870	5	2.55993	trans	1586683	686263	5319287	0.201893	7.37783	0.000683027
CATMA1A51100	AT1G62050	2	2.6565	trans	763039	592610	5.45527e+06	-0.107711	8.25752	0.000363197
CATMA1A51200	AT1G62130	4	3.09198	trans	1.1819e+06	641363	5.59127e+06	0.306606	8.76612	0.000223265
CATMA1A51250	AT1G62190	5	2.77921	trans	1936903	576456	6.13072e+06	0.159941	5.93086	0.00102485
CATMA1A51250	AT1G62190	1	6.78416	cis	2.26551e+07	1.87881e+07	2.39846e+07	0.26487	17.13	6.59746e-08
CATMA1A51350	Nogene	2	2.87583	trans	592610	592610	5.45527e+06	-0.126507	8.35087	0.000335182
CATMA1A51360	AT1G62270	1	2.7834	trans	2.90074e+07	2.64704e+07	29898175	0.145906	7.55603	0.000584493
CATMA1A51523	AT1G62380	5	3.19425	trans	4.77402e+06	576456	6.7393e+06	0.209511	6.49301	0.00106495
CATMA1A51523	AT1G62380	4	3.54845	trans	15765120	1.20544e+07	1.73182e+07	0.206016	10.4486	4.02907e-05
CATMA1A51570	AT1G62420	1	3.23786	trans	2.92694e+07	2.70643e+07	29898175	0.109106	8.09304	0.000365348
CATMA1A51580	AT1G62440	1	2.93314	trans	7.19576e+06	2211522	9.73428e+06	-0.142391	7.47694	0.000680928
CATMA1A51800	AT1G62690	1	4.39832	trans	1.32309e+07	11160050	1.63263e+07	-0.445818	11.5578	1.82627e-05
CATMA1A51870	AT1G62750	3	2.51557	trans	5140894	1.15957e+06	7.95371e+06	0.226288	6.74729	0.00125123
CATMA1A51940	AT1G62810	5	3.11799	trans	2374678	1.01569e+06	4.50139e+06	-0.177869	5.83456	0.00256633
CATMA1A52100	AT1G62940	5	3.18751	trans	2.40938e+07	21319032	2.64712e+07	-0.22623	5.65105	0.00254533
CATMA1A52140	AT1G62980	2	3.03818	trans	12435201	1.15512e+07	1.40218e+07	0.284969	6.63703	0.000670255
CATMA1A52140	AT1G62980	1	4.45465	trans	1.33373e+07	1.1379e+07	1.65427e+07	-0.339364	13.3753	2.16848e-06
CATMA1A52200	AT1G63020	1	3.22829	trans	6.6787e+06	1.79189e+06	9.37921e+06	-0.261822	8.57872	0.000232824
CATMA1A52200	AT1G63020	3	3.25821	trans	5.10864e+06	1.70901e+06	6.41221e+06	0.247783	6.79421	0.000996417
CATMA1A52270	AT1G63070	2	2.57844	trans	1.54398e+07	1.25028e+07	1.85536e+07	-0.110687	7.13887	0.000875933
CATMA1A52330	AT1G63120	1	2.76691	cis	2.32867e+07	20384267	2.46444e+07	-0.163185	8.07392	0.000465422
CATMA1A52380	AT1G63170	1	10.9974	cis	2.35134e+07	2.23392e+07	2.41731e+07	-0.384326	28.0928	4.2844e-12
CATMA1A52640	AT1G63420	1	10.3212	cis	2.36077e+07	2.23392e+07	2.42674e+07	-0.345809	26.451	2.29142e-11
CATMA1A52740	AT1G63530	3	3.13875	trans	1.23022e+07	9.92908e+06	16676892	0.153502	8.35329	0.000350448
CATMA1A52750	AT1G63540	1	7.51464	cis	2.39846e+07	2.18219e+07	2.50209e+07	0.243194	17.0782	1.78799e-07
CATMA1A52910	AT1G63690	5	2.71991	trans	13614326	9.40882e+06	1.56344e+07	0.151015	6.80005	0.00131793
CATMA1A52920	AT1G63700	1	2.61754	trans	1.87881e+07	1.71677e+07	2.32867e+07	-0.171116	7.11747	0.000857523
CATMA1A53060	AT1G63840	1	2.72064	trans	6.6787e+06	1.79189e+06	9.26085e+06	0.0557641	4.7217	0.00678923
CATMA1A53140	AT1G63880	1	21.0939	cis	2.37962e+07	2.34192e+07	2.42674e+07	-0.741887	41.6952	1.57452e-18
CATMA1A53160	AT1G63900	1	14.9183	cis	2.37962e+07	23381469	2.43616e+07	-0.494588	34.0898	6.77251e-15
CATMA1A53360	AT1G64105	3	2.59019	trans	5.75463e+06	3.12107e+06	8.44106e+06	-0.119739	7.34288	0.000938947
CATMA1A53565	AT1G64280	1	4.35514	trans	8385006	5.64458e+06	9.73428e+06	-0.308896	12.9405	8.1412e-06
CATMA1A53660	AT1G64370	3	2.77837	trans	4141103	1.15957e+06	6631399	0.471744	8.1709	0.000326068
CATMA1A53670	AT1G64380	5	2.74793	trans	4.77402e+06	905878	6820442	-0.270143	5.84905	0.00163163
CATMA1A53670	AT1G64380	1	2.49766	trans	7.4543e+06	3406252	9.73428e+06	-0.245795	6.74517	0.00074162
CATMA1A53670	AT1G64380	2	2.87506	trans	2365070	592610	7650461	0.258281	7.16422	0.000515569
CATMA1A53680	AT1G64385	1	5.83403	trans	7.97136e+06	5.45462e+06	9.26085e+06	-0.489262	15.3372	9.61223e-07
CATMA1A53700	AT1G64390	3	2.73286	trans	4.78613e+06	1.84638e+06	8.2596e+06	0.197597	8.00067	0.000541609
CATMA1A53710	AT1G64400	4	3.64244	trans	10608577	8.0308e+06	1.23482e+07	-0.171153	10.0519	6.16923e-05
CATMA1A53740	AT1G64440	1	2.57799	trans	6.6787e+06	4175761	1.01262e+07	-0.351558	6.32937	0.00119354
CATMA1A53740	AT1G64440	3	3.25788	trans	4.46362e+06	1.57165e+06	6.41221e+06	0.385962	6.36754	0.00115472
CATMA1A53750	AT1G64450	2	2.62788	trans	2365070	592610	8.23062e+06	-0.054262	7.06743	0.000931983
CATMA1A53750	AT1G64450	5	3.14663	trans	5.04665e+06	1.01569e+06	6.43501e+06	-0.455965	9.23844	0.000140745
CATMA1A53760	AT1G64470	2	2.93357	trans	2365070	592610	5.93499e+06	0.22532	9.38666	8.34091e-05
CATMA1A53760	AT1G64470	1	4.76623	trans	7.19576e+06	4.76334e+06	9.26085e+06	-0.292942	11.6414	1.35066e-05
CATMA1A53770	AT1G64480	1	2.55933	trans	5.90311e+06	4.24489e+06	8.78742e+06	0.111991	6.80066	0.00108867
CATMA1A53820	AT1G64530	2	2.53287	trans	1.27433e+06	592610	1303207	-0.124755	6.97501	0.00109192
CATMA1A53870	AT1G64580	3	3.08906	trans	4141103	884847	6631399	0.166706	9.14224	0.000138273
CATMA1A53930	AT1G64620	1	4.94672	trans	6.93723e+06	4.59053e+06	9.73428e+06	-0.224499	12.2596	8.83635e-06
CATMA1A53930	AT1G64620	3	3.73957	trans	5140894	1.15957e+06	6631399	0.187215	6.84063	0.000749898
CATMA1A53950	AT1G64628	5	2.48729	trans	9.73413e+06	7.70466e+06	1.45604e+07	0.238532	4.82115	0.0038858
CATMA1A53950	AT1G64628	1	4.98139	trans	7.71283e+06	5592874	9.14249e+06	0.276317	13.475	2.49564e-06
CATMA1A53960	AT1G64640	5	2.59547	trans	5319287	1586683	6.43501e+06	0.225357	7.36641	0.000718872
CATMA1A53970	AT1G64650	1	2.70282	trans	2.95314e+07	2.70643e+07	29898175	0.131296	6.39848	0.00178985
CATMA1A53980	AT1G64660	2	3.11925	trans	763039	592610	3.78878e+06	-0.136883	8.81095	0.000225565
CATMA1A54010	AT1G64690	1	3.97742	trans	6.16164e+06	1.49215e+06	9.61592e+06	-0.216312	11.1497	2.14918e-05
CATMA1A54010	AT1G64690	3	3.08731	trans	4.78613e+06	1.02221e+06	6631399	0.187836	5.87702	0.00173994
CATMA1A54020	AT1G64700	5	2.56972	trans	1586683	576456	3.97363e+06	0.259166	7.46539	0.000632696
CATMA1A54070	AT1G64760	1	3.09131	cis	2.46444e+07	2.2813e+07	2.6016e+07	0.130462	8.54376	0.000312333
CATMA1A54160	AT1G64850	1	4.88301	trans	4.93616e+06	2.29823e+06	8.78742e+06	0.418063	11.3342	1.96221e-05
CATMA1A54200	AT1G64890	3	3.26761	trans	2.03411e+07	1.82635e+07	22146585	-0.115477	8.44214	0.00026906
CATMA1A54270	AT1G64980	1	5.72391	trans	6.6787e+06	4.59053e+06	8.90578e+06	-0.464823	12.1546	1.17473e-05
CATMA1A54270	AT1G64980	3	3.28526	trans	4.94739e+06	2968064	6631399	0.363839	5.3985	0.00291966
CATMA1A54330	AT1G65040	1	7.07853	trans	7.97136e+06	5.90311e+06	9.37921e+06	-1.09704	18.5704	3.32395e-08
CATMA1A54360	AT1G65080	1	3.43069	trans	7.97136e+06	4.76334e+06	9.37921e+06	-0.275279	9.73149	0.000100538
CATMA1A54390	AT1G65110	1	2.8964	trans	8385006	5.45462e+06	9.61592e+06	-0.180327	7.78415	0.000522247
CATMA1A54410	AT1G65130	5	5.14513	trans	4.77402e+06	1.34511e+06	6.13072e+06	-0.397723	7.68135	8.49289e-05
CATMA1A54410	AT1G65130	1	9.21972	trans	7.71283e+06	5.64458e+06	9.02414e+06	-0.483294	23.32	6.94358e-11
CATMA1A54470	AT1G65180	4	4.81239	trans	1.72243e+06	641363	5.46598e+06	0.377857	12.2339	7.48851e-06
CATMA1A54470	AT1G65180	3	2.83188	trans	4.78613e+06	1.15957e+06	6631399	0.286107	8.67335	0.000138963
CATMA1A54490	AT1G65200	1	2.76824	trans	1.81003e+07	1.6687e+07	2.18219e+07	-0.216808	7.34804	0.000701043
CATMA1A54530	AT1G65230	1	2.49578	trans	2.91384e+07	2.62432e+07	29898175	0.10725	6.56185	0.00139322
CATMA1A54570	AT1G65280	1	4.73033	trans	1.33373e+07	12294768	1.6687e+07	-0.537879	13.3968	3.53072e-06
CATMA1A54690	AT1G65370	5	4.19043	trans	3.97363e+06	1.45491e+06	6.43501e+06	-0.233599	7.75467	0.000149468
CATMA1A54690	AT1G65370	1	8.73212	cis	2.38904e+07	2.31288e+07	2.46444e+07	-0.34365	20.8167	2.32327e-09
CATMA1A54700	AT1G65380	3	2.63606	trans	4141103	1.84638e+06	7.80678e+06	0.203606	7.74007	0.000476562
CATMA1A54750	AT1G65430	3	2.83127	trans	5.53544e+06	3.12107e+06	8.35033e+06	0.155505	7.96971	0.000555826
CATMA1A54770	AT1G65440	1	3.36792	trans	2.94004e+07	2.72425e+07	29898175	0.136968	8.37728	0.000327652
CATMA1A54780	AT1G65445	5	2.68157	trans	1586683	576456	6.02929e+06	0.249999	7.54922	0.000587983
CATMA1A54800	AT1G65470	4	2.92666	trans	1.05386e+07	8.16303e+06	14819404	-0.109683	8.66406	0.000211029
CATMA1A54830	AT1G65490	1	4.05078	trans	1.58213e+07	12294768	1.6687e+07	-0.408322	6.65124	0.000720903
CATMA1A54830	AT1G65490	1	5.39858	trans	5592874	4.76334e+06	9.49757e+06	-0.472512	16.1283	3.276e-07
CATMA1A54900	AT1G65630	3	2.53106	trans	5140894	1.15957e+06	8041859	-0.0958589	8.38506	0.000392507
CATMA1A54920	AT1G65650	1	3.34498	trans	7.71283e+06	4.41771e+06	1.06564e+07	-0.213859	9.24165	0.000147765
CATMA1A55000	AT1G65720	1	9.37888	cis	2.38904e+07	2.26551e+07	2.47386e+07	0.512885	23.5994	3.88687e-10
CATMA1A55080	AT1G65800	1	4.44474	trans	7.4543e+06	4.76334e+06	9.73428e+06	-0.448246	11.7747	1.60861e-05
CATMA1A55242	AT1G65960	4	2.53197	trans	10608577	8.16303e+06	1.29358e+07	0.0621978	5.52382	0.00334547
CATMA1A55242	AT1G65960	1	4.35101	cis	2.39846e+07	2.26551e+07	2.64704e+07	-0.617909	9.50222	0.000138097
CATMA1A55350	AT1G66090	1	9.76547	cis	2.46444e+07	2.37962e+07	2.55045e+07	-0.765734	25.9378	3.84238e-11
CATMA1A55360	AT1G66100	1	55.9216	cis	2.41731e+07	2.38904e+07	2.45501e+07	-3.18684	52.7518	1.53261e-25
CATMA1A55390	AT1G66130	1	6.08522	cis	2.46444e+07	2.38904e+07	25697965	0.279472	17.8028	9.2409e-08
CATMA1A55440	AT1G66180	1	2.99395	trans	6.93723e+06	1.94176e+06	9.61592e+06	-0.237286	7.01504	0.000901712
CATMA1A55520	AT1G66250	1	2.48498	cis	2.50209e+07	2.26551e+07	2.6584e+07	0.188125	8.98202	0.000197353
CATMA1A55530	AT1G66260	1	2.8748	trans	2.79554e+07	2.57888e+07	29898175	-0.767736	8.85035	0.000179004
CATMA1A55610	AT1G66340	1	2.56036	trans	2.77772e+07	2.48597e+07	29898175	-0.475383	7.7722	0.000463272
CATMA1A55685	AT1G66390	5	3.78795	trans	1586683	796071	4.77402e+06	-0.43874	6.35288	0.000943134
CATMA1A55685	AT1G66390	1	5.42651	cis	2.43616e+07	2.34192e+07	2.56657e+07	-0.534834	14.2965	1.24112e-06
CATMA1A55820	AT1G66540	1	2.61	trans	12294768	9.99369e+06	1.36564e+07	0.152789	7.32662	0.000662135
CATMA1A55820	AT1G66540	1	3.04607	cis	2.40789e+07	2.14625e+07	2.6016e+07	-0.182553	7.42402	0.000611554
CATMA1A55900	AT1G66620	2	2.54403	trans	1.43454e+07	1.18333e+07	17606352	-0.143765	6.86313	0.00111285
CATMA1A56010	AT1G66730	1	4.3013	trans	2.70643e+07	2.59024e+07	2.97934e+07	0.143096	11.5223	1.55424e-05
CATMA1A56030	AT1G66750	1	5.33863	cis	2.6016e+07	2.44559e+07	2.69249e+07	0.225673	14.232	1.41507e-06
CATMA1A56040	AT1G66760	1	5.8248	trans	2211522	1.19241e+06	4175761	-0.179263	15.2208	3.28041e-07
CATMA1A56100	AT1G66820	2	2.99223	trans	1.61518e+06	592610	1779262	0.430126	8.85434	0.000196865
CATMA1A56170	AT1G66880	1	5.85476	trans	7.97136e+06	5.2818e+06	9.26085e+06	-0.668657	15.6147	5.13271e-07
CATMA1A56190	AT1G66900	1	10.9096	cis	2.46444e+07	2.39846e+07	2.55045e+07	-0.317275	26.4901	2.20264e-11
CATMA1A56210	AT1G66920	1	2.5058	trans	1.31245e+07	1.09215e+07	1.66148e+07	-0.14856	6.43484	0.00161392
CATMA1A56260	AT1G66970	1	2.94056	trans	7.4543e+06	4.41771e+06	1.05239e+07	-0.545754	8.4903	6.77865e-05
CATMA1A56260	AT1G66970	1	10.0102	cis	2.50209e+07	2.42674e+07	2.56657e+07	-0.922683	21.5768	1.03936e-09
CATMA1A56340	AT1G67040	2	2.5501	trans	1.21155e+07	1.03338e+07	1.48309e+07	0.182162	6.66068	0.00127801
CATMA1A56380	AT1G67080	1	2.75079	trans	2.90074e+07	2.59024e+07	29898175	-0.291035	7.91335	0.00042759
CATMA1A56400	AT1G67100	4	2.66909	trans	11878132	9.31463e+06	1.65569e+07	-0.0553121	6.29018	0.00182986
CATMA1A56410	AT1E57930	1	47.8671	cis	2.43616e+07	2.39846e+07	2.46444e+07	2.39769	59.4797	1.94967e-30
CATMA1A56470	AT1G67140	1	5.44238	trans	7.19576e+06	4.41771e+06	9.14249e+06	-0.2147	14.2586	1.75563e-06
CATMA1A56480	AT1G67150	4	2.51652	trans	4.96482e+06	641363	5.59127e+06	0.0313879	5.69262	0.00297765
CATMA1A56480	AT1G67150	3	3.02124	trans	4.94739e+06	1.57165e+06	8.35033e+06	0.129387	9.0543	0.000223826
CATMA1A56530	AT1G67210	1	3.95384	trans	5.10898e+06	2991901	8385006	-0.184965	10.1528	6.19528e-05
CATMA1A56540	AT1G67220	2	3.5146	trans	12435201	1.10359e+07	1.3404e+07	0.253008	10.0884	6.31657e-05
CATMA1A56590	AT1G67280	5	2.71639	trans	1.27901e+07	9.62569e+06	1.55103e+07	0.217484	7.88674	0.000477944
CATMA1A56630	AT1G67320	1	44.1005	trans	7.4543e+06	6.42017e+06	7.97136e+06	-2.79165	65.6003	4.96765e-35
CATMA1A56630	AT1G67320	3	4.51257	trans	4.78613e+06	1.29693e+06	6.41221e+06	1.26958	2.04778	0.00365278
CATMA1A56640	AT1G67325	2	3.28507	trans	1.27433e+06	592610	2572687	-0.119546	8.575	0.000276393
CATMA1A56730	AT1G67410	1	2.51784	trans	2211522	742808	7.19576e+06	-0.154748	7.01727	0.000899941
CATMA1A56760	AT1G67440	1	3.32757	trans	2.75989e+07	2.62432e+07	29898175	0.132643	8.84417	0.000171338
CATMA1A56770	AT1G67440	1	10.0911	trans	7.71283e+06	5.90311e+06	9.14249e+06	-0.752039	24.2353	1.36178e-10
CATMA1A56780	AT1G67450	1	3.09501	trans	2.95314e+07	2.70643e+07	29898175	0.127687	7.58288	0.000648312
CATMA1A56840	AT1G67500	3	2.92368	trans	1.8956e+07	1.59943e+07	22146585	0.438972	4.24594	0.00864305
CATMA1A56840	AT1G67500	1	2.92314	trans	1.57492e+07	1.24863e+07	1.68313e+07	-0.40684	10.1064	6.69362e-05
CATMA1A56880	AT1G67530	1	4.90848	trans	8.22989e+06	5.45462e+06	9.26085e+06	-0.439387	12.8249	8.87246e-06
CATMA1A57000	AT1G67640	1	5.69738	cis	2.50209e+07	2.38904e+07	2.63568e+07	0.198579	14.4983	1.80578e-06
CATMA1A57030	AT1G67660	1	3.16992	cis	2.56657e+07	23381469	26993011	0.163377	8.99763	0.000157147
CATMA1A57080	AT1G67700	1	15.7072	trans	7.4543e+06	6.16164e+06	9.37921e+06	0.459611	34.6841	1.81214e-15
CATMA1A57110	AT1G67750	1	10.7544	trans	7.97136e+06	6.16164e+06	8.90578e+06	-0.321417	26.3407	1.44816e-11
CATMA1A57140	AT1G67775	1	6.42384	trans	1.58935e+07	1.2699e+07	1.6687e+07	-0.388422	19.6689	1.31661e-08
CATMA1A57160	AT1G67785	1	5.29579	trans	1.58213e+07	1.25926e+07	1.6687e+07	-0.403208	15.827	4.62289e-07
CATMA1A57170	AT1G67790	1	2.51248	trans	8.22989e+06	3406252	1.06564e+07	0.0277524	6.66354	0.00137373
CATMA1A57200	AT1G67800	4	4.0334	trans	1.70137e+07	1.51633e+07	17683645	-0.138268	9.98758	7.71823e-05
CATMA1A57210	AT1G67810	1	4.07022	trans	8.78742e+06	5.90311e+06	1.06564e+07	0.182859	11.7182	1.69078e-05
CATMA1A57220	AT1G67820	1	2.70416	trans	8385006	4175761	9.73428e+06	0.106186	7.40848	0.000722384
CATMA1A57230	AT1G67830	1	2.49263	trans	8.90578e+06	4.59053e+06	1.14786e+07	-0.166752	7.85649	0.000440719
CATMA1A57230	AT1G67830	3	3.78495	trans	5140894	3.88609e+06	6.41221e+06	0.201513	8.00469	0.000391197
CATMA1A57240	AT1G67840	2	3.00872	trans	1.95604e+06	592610	7650461	-0.103939	8.72586	0.000220221
CATMA1A57250	AT1G67840	1	2.80717	trans	7.19576e+06	4.59053e+06	9.37921e+06	-0.173348	6.29306	0.00178524
CATMA1A57250	AT1G67840	3	3.93168	trans	5.31625e+06	1.43429e+06	6631399	0.193043	7.99331	0.000457817
CATMA1A57280	AT1G67860	1	9.10969	trans	7.97136e+06	6.16164e+06	9.37921e+06	0.668092	23.036	4.49498e-10
CATMA1A57310	AT1G67880	1	3.04108	trans	6.16164e+06	1.64202e+06	9.26085e+06	-0.189191	8.57897	0.000216435
CATMA1A57340	AT1G67910	2	3.8082	trans	1.44475e+06	592610	2572687	-0.155107	9.7988	9.60994e-05
CATMA1A57370	AT1G67940	2	2.75538	trans	1.44475e+06	592610	7650461	0.204143	7.76251	0.000513958
CATMA1A57393	AT1G67970	1	3.31414	trans	1.36564e+07	12294768	1.63263e+07	-0.22961	4.66125	0.00680642
CATMA1A57393	AT1G67970	1	2.50732	trans	8385006	4.93616e+06	1.09215e+07	-0.19265	6.25501	0.00179905
CATMA1A57406	AT1G68010	1	2.69817	trans	2.88764e+07	2.63568e+07	29898175	-0.535767	7.835	0.000457936
CATMA1A57430	AT1G68040	1	3.59766	trans	2.90074e+07	2.6584e+07	29898175	0.11705	9.50123	0.000106068
CATMA1A57570	AT1G68190	1	3.01101	cis	2.74207e+07	2.46444e+07	29898175	0.137095	6.42306	0.0014634
CATMA1A57690	AT1G68300	1	2.50795	trans	8385006	4.76334e+06	9.37921e+06	-0.32009	6.90859	0.001112
CATMA1A57700	AT1G68310	1	11.7903	cis	25697965	2.48597e+07	2.62432e+07	0.560266	31.8576	4.73167e-14
CATMA1A57700	AT1G68310	3	2.55878	trans	5140894	1.70901e+06	8.44106e+06	0.281862	3.55174	0.00580442
CATMA1A57740	AT1G68350	4	2.52303	trans	1.57956e+07	1.07355e+07	17683645	-0.105493	6.57573	0.00159541
CATMA1A57770	AT1G68390	1	3.00138	cis	2.51821e+07	2.2813e+07	2.68113e+07	-0.0884992	9.23387	0.000173611
CATMA1A57820	AT1G68440	4	2.48795	trans	1.07355e+07	8.29525e+06	15765120	0.320366	7.04302	0.000879802
CATMA1A57930	AT1G68560	1	5.34144	cis	2.77772e+07	2.50209e+07	29898175	-0.475741	13.8348	2.03682e-06
CATMA1A57940	AT1G68570	5	2.48233	trans	14766014	9.951e+06	1.67509e+07	-0.353293	4.528	0.00416772
CATMA1A57940	AT1G68570	5	3.66216	trans	5.82643e+06	1.34511e+06	7.70466e+06	-0.412619	8.14828	0.000145234
CATMA1A57940	AT1G68570	1	3.97014	trans	6.93723e+06	4.41771e+06	9.99369e+06	-0.476904	11.1407	1.07678e-05
CATMA1A57960	AT1G68585	1	3.35268	trans	6.6787e+06	1.94176e+06	9.61592e+06	-0.255958	8.97585	4.11346e-05
CATMA1A57960	AT1G68585	1	6.4346	cis	24795166	2.39846e+07	2.6016e+07	-0.346925	17.324	2.78964e-08
CATMA1A57970	AT1G68585	1	2.62739	trans	2.92694e+07	26129647	29898175	-0.413894	6.40221	0.00160167
CATMA1A57990	AT1G68610	1	3.09417	trans	4.76334e+06	592939	9.02414e+06	0.154791	8.26757	0.00031355
CATMA1A58050	AT1G68670	1	3.02851	cis	26993011	2.50209e+07	29898175	-0.232275	8.90718	0.000161998
CATMA1A58120	AT1G68730	2	2.64874	trans	1.61118e+07	1.386e+07	1.83043e+07	-0.149742	6.16541	0.00190264
CATMA1A58130	AT1G68740	3	2.5332	trans	4141103	884847	6.77832e+06	-0.090853	7.45838	0.000610613
CATMA1A58150	AT1G68760	1	5.9784	cis	25697965	2.39846e+07	2.64704e+07	-0.243226	16.5512	1.64289e-07
CATMA1A58190	AT1G68795	1	3.06001	trans	28666837	2.63568e+07	29898175	0.169423	8.50313	0.000255048
CATMA1A58235	AT1G68840	1	3.37275	trans	5592874	4.24489e+06	9.26085e+06	-0.028834	7.27945	0.000714677
CATMA1A58235	AT1G68840	1	8.88792	cis	2.55045e+07	2.41731e+07	2.62432e+07	-0.613737	23.5571	1.77472e-10
CATMA1A58375	AT1G68990	2	3.04676	trans	2365070	592610	8.23062e+06	-0.143643	8.91583	0.000186575
CATMA1A58430	AT1G69060	1	2.65521	trans	1.36564e+07	11578104	1.68313e+07	-0.173536	7.0023	0.000986197
CATMA1A58496	AT1G69180	2	3.21353	trans	933468	592610	4159537	-0.115097	9.31794	0.000145655
CATMA1A58565	AT1G69260	1	3.37844	trans	5.2818e+06	2991901	8.22989e+06	-0.166149	8.84909	0.000179203
CATMA1A58620	AT1G69330	2	2.65829	trans	1.95604e+06	592610	7.99856e+06	-0.120657	7.78028	0.000501719
CATMA1A58630	AT1G69340	1	9.57655	trans	8.78742e+06	6.6787e+06	9.73428e+06	-0.400343	24.5736	4.79213e-11
CATMA1A58630	AT1G69340	3	3.91603	trans	4.62487e+06	1.15957e+06	6.41221e+06	0.268835	3.43777	0.0086773
CATMA1A58730	AT1G69440	1	2.88184	trans	7.97136e+06	4.93616e+06	9.73428e+06	-0.244549	7.94649	0.000453888
CATMA1A58760	AT1G69470	1	3.16964	trans	6.6787e+06	4175761	9.49757e+06	-0.251759	8.61318	0.000220728
CATMA1A58820	AT1G69510	2	2.72151	trans	933468	592610	1779262	-0.133079	7.8411	0.000519426
CATMA1A58840	AT1G69526	1	7.41584	trans	7.97136e+06	5.64458e+06	9.49757e+06	-0.31346	18.0176	9.16925e-08
CATMA1A58840	AT1G69526	3	4.73624	trans	5.31625e+06	4141103	6.41221e+06	0.263681	5.56554	0.00204255
CATMA1A58880	AT1G69550	2	3.42625	trans	2365070	592610	8.23062e+06	-0.14826	4.99871	0.00101015
CATMA1A58880	AT1G69550	1	11.1636	cis	2.59024e+07	2.51821e+07	2.66976e+07	-0.255597	30.1505	8.97727e-14
CATMA1A58990	AT1G69680	1	8.74088	trans	9.14249e+06	7.71283e+06	1.07889e+07	0.481302	21.1776	2.65576e-09
CATMA1A59020	AT1G69710	1	3.50754	trans	1.31245e+07	1.09215e+07	1.66148e+07	0.352312	8.39315	0.000294322
CATMA1A59030	AT1G69720	1	2.70546	cis	2.77772e+07	26129647	29898175	0.144868	6.96178	0.000944928
CATMA1A59140	AT1G69830	1	4.54196	trans	16254152	1.30181e+07	1.75674e+07	-0.154292	7.71246	0.000300589
CATMA1A59140	AT1G69830	1	3.80651	trans	4.76334e+06	1.64202e+06	9.02414e+06	-0.142657	12.4149	6.19301e-06
CATMA1A59140	AT1G69830	3	2.5456	trans	5.10864e+06	1.02221e+06	6.41221e+06	0.123472	4.16798	0.00718588
CATMA1A59150	AT1G69830	1	4.35827	trans	6.16164e+06	4.24489e+06	9781624	0.115071	11.2901	1.64317e-05
CATMA1A59165	AT1G69850	4	2.75973	trans	16861420	1.23482e+07	17683645	0.285648	7.21059	0.00085693
CATMA1A59200	AT1G69890	1	11.2866	trans	9.37921e+06	8.55071e+06	1.06564e+07	-0.434479	28.2116	5.48527e-12
CATMA1A59210	AT1G69900	1	3.03859	trans	2.94004e+07	2.68113e+07	29898175	0.149512	6.05524	0.000577889
CATMA1A59210	AT1G69900	1	8.93108	trans	1.07889e+07	9781624	1.20758e+07	-0.243601	23.0002	1.85598e-10
CATMA1A59240	AT1G69930	1	2.93863	trans	6.6787e+06	2.29823e+06	1.01262e+07	-0.236828	5.8901	0.00240109
CATMA1A59240	AT1G69930	3	2.76422	trans	5140894	3.12107e+06	7.80678e+06	0.221963	5.32652	0.00383852
CATMA1A59250	AT1G69935	1	2.7882	trans	1.05239e+07	8.55071e+06	1.20758e+07	-0.129573	7.37566	0.000630199
CATMA1A59275	AT1G69960	1	3.26157	trans	6.42017e+06	4.24489e+06	9.61592e+06	-0.215093	10.5154	2.9849e-05
CATMA1A59360	AT1G70080	1	2.59809	trans	11160050	8.78742e+06	1.2699e+07	-0.14529	6.95174	0.000916943
CATMA1A59380	AT1G70100	1	3.02899	trans	4.93616e+06	1.34228e+06	9.14249e+06	0.115473	7.11451	0.000826211
CATMA1A59410	AT1G70130	3	2.63954	trans	4.62487e+06	1.02221e+06	7.65986e+06	0.370985	7.4555	0.000612166
CATMA1A59430	AT1G70150	1	3.66887	trans	2.94004e+07	2.64704e+07	29898175	0.104803	8.21267	0.000377473
CATMA1A59550	AT1G70270	1	2.86758	trans	4.93616e+06	592939	9.14249e+06	0.195139	7.16902	0.000174481
CATMA1A59550	AT1G70270	1	4.59801	cis	25697965	2.48597e+07	26993011	-0.245557	12.915	7.68659e-07
CATMA1A59560	AT1G70280	1	3.35087	cis	2.81336e+07	2.51821e+07	29898175	-0.343904	8.94673	0.000164384
CATMA1A59570	AT1G70290	4	4.47234	trans	965683	641363	2133235	-0.182737	11.4982	2.05285e-05
CATMA1A59585	AT1G70310	5	2.7752	trans	5319287	796071	6.63787e+06	0.167539	6.82468	0.000923683
CATMA1A59670	AT1G70410	2	2.66009	trans	2365070	592610	4.21951e+06	0.0602304	5.8976	0.0025732
CATMA1A59690	AT1G70430	1	2.81414	cis	2.96624e+07	2.64704e+07	29898175	0.113964	6.9825	0.00108493
CATMA1A59700	AT1G70430	1	9.90087	cis	2.66976e+07	2.59024e+07	2.83118e+07	0.235648	21.0246	8.75146e-10
CATMA1A59730	AT1G70460	1	2.87099	trans	2.94004e+07	2.70643e+07	29898175	0.197726	7.58524	0.000647003
CATMA1A59780	AT1G70520	4	3.00542	trans	7.64451e+06	5.93504e+06	1.05386e+07	0.142707	8.61615	0.000242333
CATMA1A59790	AT1G70530	1	4.21329	trans	7.97136e+06	4.41771e+06	9.37921e+06	-0.35118	11.267	2.51629e-05
CATMA1A59830	AT1G70560	4	2.6177	trans	7.31961e+06	6.21339e+06	1.03638e+07	-0.122815	5.93105	0.00179883
CATMA1A59830	AT1G70560	3	3.09626	trans	2.00641e+07	1.75718e+07	22146585	-0.127576	8.37698	0.000228727
CATMA1A59870	AT1G70590	1	3.48882	trans	7.97136e+06	4.41771e+06	9.26085e+06	-0.167736	8.91354	0.000196469
CATMA1A59875	AT1G70600	4	2.76666	trans	1.11587e+07	9.13977e+06	13170827	0.586287	7.72886	0.000481285
CATMA1A59980	AT1G70700	4	2.68551	trans	1.15819e+07	8.16303e+06	1.37204e+07	0.388945	7.38525	0.000707205
CATMA1A60035	AT1G70750	5	2.73362	trans	2900008	796071	6.33358e+06	-0.1032	7.88244	0.00047972
CATMA1A60040	AT1G70770	2	2.48079	trans	2365070	592610	5.07725e+06	0.583611	7.82823	0.00048123
CATMA1A60100	AT1G70820	1	2.75896	trans	4175761	1.04255e+06	7.4543e+06	0.0115139	5.02498	0.00534347
CATMA1A60100	AT1G70820	1	2.86893	cis	28666837	25697965	2.97934e+07	-0.228657	9.22213	0.000124706
CATMA1A60190	AT1G70900	1	2.49864	trans	6.93723e+06	1.94176e+06	1.02588e+07	-0.246965	6.61158	0.00128547
CATMA1A60225	AT1G70940	1	3.06988	trans	29898175	28666837	29898175	0.132591	9.03125	0.000186548
CATMA1A60325	AT1G71030	1	7.74964	cis	2.6016e+07	2.41731e+07	2.69249e+07	0.501311	19.7561	7.70898e-09
CATMA1A60340	AT1G71050	3	4.20113	trans	9.16688e+06	7.07217e+06	1.07233e+07	0.209991	10.8938	2.91134e-05
CATMA1A60390	AT1G71100	4	2.48969	trans	1.59478e+07	1.37204e+07	17683645	0.253309	6.86887	0.0012429
CATMA1A60420	AT1G71130	1	4.98247	trans	2.92694e+07	2.69249e+07	29898175	0.152046	11.818	1.35688e-05
CATMA1A60460	AT1G71170	1	3.21586	trans	7.71283e+06	4.76334e+06	9.26085e+06	-0.233732	7.95887	0.000449057
CATMA1A60470	AT1G71190	1	2.89657	trans	6.93723e+06	4.24489e+06	9.61592e+06	-0.252438	6.99667	0.000916386
CATMA1A60480	AT1G71190	1	3.77062	cis	2.6584e+07	2.51821e+07	2.97934e+07	0.247496	9.79478	7.34179e-05
CATMA1A60550	AT1G71260	3	2.57483	trans	4141103	884847	6.41221e+06	0.239414	7.43701	0.000622202
CATMA1A60550	AT1G71260	1	2.61821	cis	2.75989e+07	2.50209e+07	29898175	0.0189256	5.5197	0.00325457
CATMA1A60640	AT1G71310	2	2.67681	trans	763039	592610	2572687	-0.111544	7.59333	0.000642524
CATMA1A60665	AT1G71340	1	3.70177	cis	26993011	2.57888e+07	29898175	0.272679	10.1893	5.15802e-05
CATMA1A60670	AT1G71350	1	5.45519	cis	2.6584e+07	2.45501e+07	2.95314e+07	-0.177857	14.3837	1.13552e-06
CATMA1A60760	AT1G71440	2	2.51818	trans	1.78561e+06	592610	7.88253e+06	-0.116518	5.90743	0.00255131
CATMA1A60780	AT1G71460	1	8.85762	cis	2.77772e+07	2.64704e+07	2.94004e+07	-0.209804	21.6503	1.20154e-09
CATMA1A60800	AT1G71480	1	2.9222	cis	25697965	2.35134e+07	28454383	0.342036	8.4826	0.000247696
CATMA1A60873	AT1G71692	3	2.70993	trans	4.78613e+06	1.15957e+06	7.36601e+06	-0.0884432	8.33204	0.000410344
CATMA1A60900	AT1G71710	1	3.0236	cis	26993011	2.44559e+07	2.95314e+07	0.157996	7.88862	0.000324429
CATMA1A61060	AT1G71840	1	2.93059	cis	2.72425e+07	2.51821e+07	2.97934e+07	-0.336324	8.01566	0.000212729
CATMA1A61060	AT1G71840	3	2.83698	trans	4.30236e+06	1.70901e+06	7.95371e+06	0.32305	9.10825	8.29294e-05
CATMA1A61070	AT1G71850	1	15.0021	cis	2.74207e+07	2.66976e+07	2.83118e+07	-0.378211	34.6955	7.52927e-16
CATMA1A61140	AT1G71930	1	2.514	cis	2.79554e+07	26129647	29898175	0.108838	6.93847	0.000964489
CATMA1A61160	AT1G71950	1	3.91878	trans	1.58935e+07	1.23799e+07	1.68313e+07	-0.393219	11.6803	1.86615e-05
CATMA1A61200	AT1G71980	3	3.09164	trans	4.78613e+06	1.43429e+06	6631399	0.239387	9.44911	0.000160568
CATMA1A61210	AT1G71990	1	2.82872	trans	1.5677e+07	1.23799e+07	1.68313e+07	0.049403	4.82161	0.00693709
CATMA1A61210	AT1G71990	1	8.22157	cis	2.6584e+07	2.55045e+07	2.83118e+07	0.336567	22.944	2.88676e-10
CATMA1A61210	AT1G71990	3	3.22678	trans	5140894	3.12107e+06	6.92524e+06	0.222741	6.84151	0.000299885
CATMA1A61250	AT1G72030	1	2.96807	cis	2.64704e+07	2.39846e+07	2.88764e+07	0.431566	8.45332	0.000242489
CATMA1A61275	AT1G72060	1	2.48381	trans	6.93723e+06	4.59053e+06	1.02588e+07	-0.171113	7.29223	0.000706691
CATMA1A61280	AT1G72060	1	6.90672	trans	7.4543e+06	4.93616e+06	9.14249e+06	-0.420141	17.5102	8.95692e-08
CATMA1A61310	AT1G72100	1	2.85284	trans	6.42017e+06	2.29823e+06	9.99369e+06	0.126325	8.1012	0.000346727
CATMA1A61330	AT1G72120	1	2.59736	trans	15633764	1.17772e+07	1.66148e+07	-0.127448	8.58367	0.000274336
CATMA1A61350	AT1G72130	5	2.67088	trans	5319287	796071	6.43501e+06	0.109459	7.89154	0.00045545
CATMA1A61410	AT1G72190	1	2.84448	trans	7.71283e+06	2991901	9.61592e+06	-0.281284	7.7525	0.000536722
CATMA1A61470	AT1G72240	1	2.92852	trans	1.58213e+07	1.25926e+07	1.73009e+07	-0.120806	8.31676	0.00034516
CATMA1A61530	AT1G72280	1	4.22887	cis	28454383	2.66976e+07	29898175	0.202018	11.4548	5.58204e-06
CATMA1A61530	AT1G72280	1	4.39761	trans	1.33373e+07	1.118e+07	1.6182e+07	-0.213498	12.8809	1.61891e-06
CATMA1A61590	AT1G72350	2	3.18312	trans	1.1039e+06	592610	5.93499e+06	-0.129522	8.5462	0.000283329
CATMA1A61640	AT1G72420	1	5.61751	cis	2.63568e+07	2.53433e+07	2.95314e+07	0.180426	12.268	7.9059e-06
CATMA1A61650	AT1G72430	1	2.48449	cis	28666837	2.62432e+07	29898175	-0.319798	6.45032	0.00153576
CATMA1A61670	AT1G72450	4	3.07372	trans	10608577	8.96491e+06	1.29358e+07	0.293902	5.67501	0.00235098
CATMA1A61670	AT1G72450	1	2.66749	trans	1.34437e+07	11279494	1.68313e+07	-0.269175	7.72147	0.00041785
CATMA1A61720	AT1G72500	1	2.99425	cis	2.77772e+07	2.6016e+07	29898175	-0.289946	7.90922	0.000410617
CATMA1A61750	AT1G72520	1	3.31571	trans	7.71283e+06	4.41771e+06	9.49757e+06	-0.357857	8.9744	0.000186362
CATMA1A61830	AT1G72600	4	3.24997	trans	1.65569e+07	1.49484e+07	17683645	0.463867	8.10351	0.000433794
CATMA1A61835	AT1G72610	2	2.73302	trans	2365070	592610	2572687	0.388652	8.38002	0.00029771
CATMA1A61890	AT1G72670	3	2.67006	trans	4141103	884847	7.21909e+06	-0.0999101	8.37388	0.000272632
CATMA1A61900	AT1G72680	1	3.02003	trans	8385006	4175761	9.49757e+06	-0.0552076	5.85065	0.00277022
CATMA1A61920	AT1G72700	1	2.77746	trans	8385006	4.93616e+06	9.61592e+06	-0.29919	7.88923	0.000476915
CATMA1A61950	AT1G72730	1	4.50811	cis	2.87454e+07	26993011	2.97934e+07	-0.259462	11.7614	1.42742e-05
CATMA1A62080	AT1G72860	1	18.4562	cis	2.75989e+07	26993011	2.83118e+07	-0.453389	38.3074	9.24035e-18
CATMA1A62155	AT1G72930	4	2.80215	trans	10608577	8.29525e+06	1.29358e+07	0.604449	6.98785	0.000450168
CATMA1A62155	AT1G72930	1	4.0257	trans	7.19576e+06	4.59053e+06	1.03913e+07	-0.739598	10.7652	1.66575e-05
CATMA1A62260	AT1G73030	1	2.63911	trans	7.71283e+06	4.59053e+06	9.73428e+06	-0.366561	7.3487	0.000760639
CATMA1A62290	AT1G73060	2	2.88092	trans	15251700	1.386e+07	1.67837e+07	-0.194183	8.87019	0.00019416
CATMA1A62420	AT1G73170	1	2.92496	cis	2.81336e+07	26129647	29898175	-0.309051	7.96971	0.000389315
CATMA1A62630	AT1G73330	1	13.1921	cis	2.70643e+07	2.62432e+07	2.83118e+07	-0.598482	32.2312	1.32684e-14
CATMA1A62700	AT1G73390	1	4.88258	cis	2.74207e+07	2.62432e+07	2.94004e+07	-0.337921	12.9719	4.16122e-06
CATMA1A62790	AT1G73480	3	2.55306	trans	4141103	884847	6.92524e+06	0.296835	7.0477	0.000876194
CATMA1A62810	AT1G73500	2	2.69308	trans	12435201	1.08955e+07	1.49928e+07	0.137269	5.27636	0.00286186
CATMA1A62810	AT1G73500	1	3.36961	trans	1.37628e+07	1.24863e+07	1.67591e+07	-0.152819	13.569	3.0664e-06
CATMA1A62830	AT1G73530	1	3.60995	cis	2.79554e+07	2.6016e+07	29898175	-0.28133	9.92472	6.90758e-05
CATMA1A62920	AT1G73600	1	5.2726	cis	2.91384e+07	2.72425e+07	29898175	-0.818955	13.1769	3.99705e-06
CATMA1A63000	AT1G73670	1	3.78782	cis	2.75989e+07	24795166	29898175	-0.229048	9.71376	7.89298e-05
CATMA1A63030	AT1G73700	4	3.03466	trans	1.59478e+07	1.37204e+07	17683645	-0.106873	8.11329	0.000430187
CATMA1A63120	AT1G73805	1	3.81026	trans	8385006	5.64458e+06	9.49757e+06	-0.605993	10.4199	5.29063e-05
CATMA1A63130	AT1G73810	2	2.48304	trans	12435201	1.00871e+07	1.49928e+07	-0.0353924	6.02437	0.00222805
CATMA1A63130	AT1G73810	1	2.60378	trans	8385006	5.10898e+06	9.49757e+06	-0.23887	7.3193	0.000780191
CATMA1A63200	AT1G73870	1	7.40386	cis	2.81336e+07	25697965	2.96624e+07	-0.590718	19.0801	1.48239e-08
CATMA1A63270	AT1G73920	1	4.31368	cis	2.91384e+07	2.6584e+07	29898175	-0.374468	11.6645	1.55656e-05
CATMA1A63290	AT1G73940	1	2.5771	cis	2.74207e+07	24795166	29898175	-0.230378	6.76399	0.00108254
CATMA1A63360	AT1G74010	1	2.66529	trans	6.93723e+06	4.24489e+06	9.61592e+06	-0.15685	7.74432	0.000504753
CATMA1A63380	AT1G74030	1	3.02832	trans	1.355e+07	1.17772e+07	1.64706e+07	0.234675	8.25419	0.000332189
CATMA1A63470	AT1G74090	4	2.57033	trans	5.15276e+06	857576	6.56132e+06	0.280064	5.55713	0.00335236
CATMA1A63610	AT1G74210	1	3.04229	trans	8.22989e+06	4.24489e+06	9.37921e+06	-0.300639	7.98209	0.000440132
CATMA1A63700	AT1G74290	1	16.0829	cis	2.75989e+07	26993011	28454383	0.411974	34.0628	1.58837e-15
CATMA1A63710	AT1G74310	1	2.5918	trans	7.97136e+06	4.76334e+06	1.05239e+07	-0.139188	5.22029	0.00544202
CATMA1A63750	AT1G74360	1	2.70196	trans	1.37628e+07	11578104	1.64706e+07	-0.158674	7.96932	0.000364375
CATMA1A63820	AT1G74440	5	3.36954	trans	5.04665e+06	2374678	7.06922e+06	-0.135557	7.8185	0.00035982
CATMA1A63850	AT1G74450	1	12.7094	cis	2.79554e+07	2.70643e+07	2.91384e+07	-0.426154	30.4115	1.2457e-13
CATMA1A63870	AT1G74460	5	2.7036	trans	4010649	1.2353e+06	5319287	-0.117517	7.64399	0.000564821
CATMA1A63920	AT1G74510	5	2.59993	trans	10428114	9.08352e+06	1.52622e+07	0.13247	7.98052	0.000440731
CATMA1A63980	AT1G74590	1	3.15185	trans	7.4543e+06	4.24489e+06	9.61592e+06	-0.410803	8.27421	0.000341866
CATMA1A64075	AT1G74710	1	4.29134	trans	8.22989e+06	4.93616e+06	9.49757e+06	-0.721057	11.8427	1.51478e-05
CATMA1A64100	AT1G74740	4	2.97688	trans	6923165	6.00463e+06	9.66434e+06	0.139499	8.29868	0.000291326
CATMA1A64110	AT1G74750	4	2.84436	trans	1.42199e+07	9489485	1.70137e+07	-0.0865786	7.75828	0.000608241
CATMA1A64150	AT1G74790	2	2.50571	trans	1.72475e+07	1.45073e+07	18753024	0.110684	6.68984	0.00124587
CATMA1A64330	AT1G74960	5	2.55334	trans	12698572	8.86665e+06	1.50141e+07	0.377722	7.44076	0.000702537
CATMA1A64376	AT1G75040	1	4.7631	trans	7.97136e+06	4.93616e+06	9.49757e+06	-1.43903	12.677	7.23141e-06
CATMA1A64430	AT1G75100	1	9.70881	cis	2.88764e+07	2.74207e+07	2.95314e+07	-0.291843	23.8942	1.26901e-10
CATMA1A64610	AT1G75270	1	5.31764	cis	2.81336e+07	2.6584e+07	29898175	-0.522685	14.2175	1.43403e-06
CATMA1A64615	AT1G75280	1	3.66128	cis	2.90074e+07	26993011	29898175	-0.465494	9.37586	0.000118454
CATMA1A64700	AT1G75370	2	2.83498	trans	5587702	592610	8.57872e+06	0.182892	7.6783	0.000548225
CATMA1A64720	AT1G75380	4	2.91163	trans	1.11587e+07	8.96491e+06	1.61001e+07	0.405591	6.34781	0.00122136
CATMA1A64720	AT1G75380	1	3.06507	trans	7.4543e+06	4.41771e+06	9.49757e+06	-0.441532	8.05179	0.000288933
CATMA1A64790*	AT1G75450	1	2.91702	trans	6.16164e+06	1.79189e+06	9781624	0.135271	8.07121	0.000356013
CATMA1A64880	AT1G75550	1	2.74146	cis	2.91384e+07	2.6016e+07	29898175	0.253893	7.95026	0.000413996
CATMA1A64970	AT1G75670	3	3.01337	trans	1.99255e+07	1.70349e+07	22146585	0.139966	5.46154	0.0030924
CATMA1A64970	AT1G75670	1	2.89369	trans	1.60377e+07	12294768	1.75007e+07	-0.13694	8.31524	0.000292146
CATMA1A65010	AT1G75710	2	2.70797	trans	2.12647e+06	592610	7650461	-0.200432	7.99869	0.000414921
CATMA1A65040	AT1G75730	1	8.28882	cis	28666837	2.74207e+07	2.94004e+07	0.232717	22.3887	6.55724e-10
CATMA1A65100	AT1G75810	2	3.47058	trans	2365070	592610	5.07725e+06	0.26154	10.747	3.7419e-05
CATMA1A65113	AT1G75830	4	3.0143	trans	11370310	8.96491e+06	1.44697e+07	0.30398	7.92014	0.000444263
CATMA1A65265	AT1G76030	1	2.83691	cis	2.92694e+07	2.63568e+07	29898175	-0.353277	7.48167	0.000623758
CATMA1A65280	AT1G76050	2	3.08634	trans	12435201	1.16452e+07	1.31787e+07	-0.139132	9.24421	0.000133009
CATMA1A65300	AT1G76070	2	2.89339	trans	1.23035e+07	9.85508e+06	1.51546e+07	0.15392	8.58978	0.000165439
CATMA1A65300	AT1G76070	1	3.01354	trans	7.97136e+06	4.59053e+06	9.37921e+06	-0.16054	8.65101	0.000157189
CATMA1A65315	AT1G76090	1	4.42377	trans	3702217	1.79189e+06	8385006	-0.417449	13.2509	5.17987e-06
CATMA1A65350	AT1G76130	1	3.5805	cis	2.92694e+07	2.63568e+07	29898175	-0.270431	10.0327	6.63595e-05
CATMA1A65370	AT1G76150	3	3.07883	trans	5.31625e+06	2.5947e+06	8.35033e+06	0.236127	6.21591	0.00208098
CATMA1A65440	AT1G76240	5	2.99969	trans	2.5197e+07	2.25103e+07	26671472	-0.169153	5.85472	0.00157025
CATMA1A65440	AT1G76240	1	3.1074	trans	1.77006e+07	1.63263e+07	2.02069e+07	-0.174488	7.28484	0.000445259
CATMA1A65730	AT1G76530	1	5.61116	cis	2.91384e+07	2.74207e+07	29898175	0.333955	15.2202	6.1942e-07
CATMA1A65730	AT1G76530	3	2.63409	trans	5140894	3.37608e+06	6631399	0.100102	6.45816	0.00196655
CATMA1A65760	AT1G76560	1	3.95807	cis	28666837	2.6016e+07	2.96624e+07	-0.129436	12.6478	6.4432e-06
CATMA1A65800	AT1G76600	1	4.51611	trans	8385006	5.2818e+06	9.49757e+06	-0.252013	12.5423	8.15126e-06
CATMA1A65970	AT1G76750	3	2.50818	trans	5.53544e+06	2.5947e+06	8041859	-0.106336	7.25428	0.00101112
CATMA1A66010	AT1G76790	5	2.99659	trans	4.50139e+06	905878	6.43501e+06	0.00459047	5.4827	0.00369065
CATMA1A66010	AT1G76790	2	3.23621	trans	2.12647e+06	592610	7650461	0.235774	9.63307	9.96334e-05
CATMA1A66020	AT1G76800	1	2.97973	trans	1.65427e+07	1.30181e+07	1.79671e+07	0.227965	7.92836	0.000386296
CATMA1A66190	AT1G76960	1	19.1545	cis	2.79554e+07	2.72425e+07	2.94004e+07	-2.69376	42.1224	8.81137e-20
CATMA1A66220	AT1G76980	1	2.66748	trans	7.71283e+06	4.24489e+06	9.49757e+06	-0.321687	7.1394	0.000911221
CATMA1A66280	AT1G77050	5	2.51835	trans	1.08288e+07	9.08352e+06	1.53863e+07	0.122703	7.73206	0.000436894
CATMA1A66290	AT1G77060	5	2.4884	trans	14046209	9.19195e+06	1.65028e+07	0.158157	7.01731	0.00109527
CATMA1A66300	AT1G77090	2	2.59563	trans	1.61518e+06	592610	7.76649e+06	0.0541352	5.81431	0.00276631
CATMA1A66300	AT1G77090	1	2.557	cis	2.96624e+07	2.64704e+07	29898175	-0.415793	7.16514	0.000927677
CATMA1A66320	AT1G77120	2	2.9827	trans	8.23062e+06	2.50404e+06	1.02032e+07	0.2074	9.20291	0.000152823
CATMA1A66440	AT1G77230	1	6.05415	cis	2.77772e+07	2.59024e+07	29898175	0.195049	16.8378	1.2548e-07
CATMA1A66470	AT1G77260	1	3.0736	cis	28666837	25697965	29898175	-0.194334	8.67877	0.000218623
CATMA1A66530	AT1G77310	1	3.44844	cis	28454383	2.6584e+07	29898175	-0.153545	9.45399	0.000104907
CATMA1A66590	AT1G77370	1	2.84715	trans	1.30181e+07	11160050	1.65427e+07	-0.295576	5.38635	0.00303188
CATMA1A66590	AT1G77370	5	2.75821	trans	2.66533e+07	2.5197e+07	26671472	-0.268136	6.94352	0.000803831
CATMA1A66682	AT1G77490	1	2.64482	trans	3110287	1.34228e+06	7.97136e+06	0.452064	7.47304	0.000554547
CATMA1A66890	AT1G77740	1	2.83823	cis	2.91384e+07	2.68113e+07	29898175	-0.341862	8.01219	0.000392151
CATMA1A67060	AT1G77920	1	2.57067	cis	29898175	2.70643e+07	29898175	-0.166279	7.64064	0.000616959
CATMA1A67080	AT1G77932	5	2.53163	trans	5319287	4010649	6.53644e+06	0.124385	5.81349	0.002026
CATMA1A67080	AT1G77932	1	2.63307	trans	6.42017e+06	4.24489e+06	9.99369e+06	0.131247	7.50084	0.0004836
CATMA1A67113	AT1G77990	1	4.13776	cis	2.88764e+07	26993011	29898175	0.13731	12.7437	5.91026e-06
CATMA1A67150	AT1G78040	1	5.60132	cis	2.95314e+07	2.75989e+07	29898175	-0.664494	15.2535	7.77301e-07
CATMA1A67180	AT1G78070	1	4.10542	cis	2.95314e+07	2.72425e+07	29898175	-0.462519	10.8761	3.76931e-05
CATMA1A67190	AT1G78080	1	2.98328	cis	2.96624e+07	26993011	29898175	-0.292974	8.47845	0.00030034
CATMA1A67190	AT1G78080	3	2.7258	trans	4.30236e+06	884847	7.36601e+06	-0.0852518	4.93899	0.00560278
CATMA1A67340	AT1G78210	4	2.53554	trans	1.64046e+07	1.15819e+07	17683645	0.131306	5.45106	0.00416169
CATMA1A67475	AT1G78380	2	2.9155	trans	1.61518e+06	592610	7.76649e+06	0.433085	8.31639	0.000314676
CATMA1A67510	AT1G78420	3	3.02866	trans	5.31625e+06	2.06133e+06	8.53179e+06	0.122741	8.71664	0.000297215
CATMA1A67570	AT1G78490	5	3.54948	trans	5.725e+06	2374678	7.27653e+06	-0.321207	8.07176	0.000147878
CATMA1A67570	AT1G78490	2	3.52926	trans	8.57872e+06	2.50404e+06	1.11763e+07	0.319496	10.9184	1.21762e-05
CATMA1A67620	AT1G78550	1	2.74082	trans	8385006	4.59053e+06	9.26085e+06	-0.185491	7.00262	0.00102536
CATMA1A67800	AT1G78740	2	2.48927	trans	933468	592610	5.07725e+06	-0.0886696	7.20678	0.000895139
CATMA1A67920	AT1G78820	1	2.86916	cis	2.95314e+07	2.64704e+07	29898175	-0.330924	7.04234	0.00103068
CATMA1A67930	AT1G78830	1	6.93875	trans	7.4543e+06	4.24489e+06	9.26085e+06	-0.394221	17.8246	6.68351e-08
CATMA1A67950	AT1G78850	5	2.49515	trans	2.65623e+07	2.5106e+07	26671472	-0.429341	7.88529	0.000457932
CATMA1A68030	AT1G78915	2	2.72321	trans	933468	592610	5.07725e+06	-0.157761	7.08676	0.00095974
CATMA1A68035	AT1G78920	1	2.86339	trans	6.6787e+06	3998182	9.61592e+06	-0.280618	7.041	0.000881364
CATMA1A68085	AT1G78970	1	4.59974	trans	1.29118e+07	1.06564e+07	1.60377e+07	0.263828	10.8465	5.13011e-07
CATMA1A68085	AT1G78970	1	13.2644	cis	29898175	2.92694e+07	29898175	-0.399519	32.5161	6.72299e-16
CATMA1A68120	AT1G79000	1	10.9984	cis	2.96624e+07	2.88764e+07	29898175	-0.318608	28.7558	1.52494e-12
CATMA1A68210	AT1G79100	1	2.52648	cis	2.94004e+07	2.62432e+07	29898175	0.095855	6.22923	0.00206935
CATMA1A68230	AT1G79110	4	2.53118	trans	16861420	1.51633e+07	17683645	0.333722	6.36113	0.00178317
CATMA1A68460	AT1G79360	1	2.48784	cis	2.96624e+07	2.69249e+07	29898175	0.0908744	6.93203	0.0011329
CATMA1A68480	AT1G79380	1	4.04857	trans	1.58935e+07	1.20758e+07	1.68313e+07	-0.457172	4.4693	0.00517068
CATMA1A68480	AT1G79380	1	6.04013	trans	7.19576e+06	4.76334e+06	9.37921e+06	-0.530549	16.435	2.20241e-07
CATMA1A68500	AT1G79400	1	4.94059	trans	15633764	1.29118e+07	1.64706e+07	-0.164719	16.6849	2.11372e-07
CATMA1A68545	AT1G79460	1	2.5937	cis	2.94004e+07	2.69249e+07	29898175	-0.130241	8.00997	0.000449301
CATMA1A68580	AT1G79500	1	25.2812	cis	2.97934e+07	2.92694e+07	29898175	-0.740849	55.1243	1.55572e-27
CATMA1A68590	AT1G79510	1	4.08954	cis	2.97934e+07	2.77772e+07	29898175	-0.384056	12.0172	1.3884e-05
CATMA1A68600	AT1G79520	1	16.0119	cis	2.96624e+07	2.90074e+07	29898175	-0.567336	37.3776	9.61713e-17
CATMA1A68730	AT1G79610	1	3.49487	trans	7.71283e+06	4.76334e+06	9.61592e+06	-0.189497	9.7318	9.64638e-05
CATMA1A68910	AT1G79770	1	2.52401	trans	13869179	1.17772e+07	1.66148e+07	0.145255	6.96277	0.00102063
CATMA1A69090	AT1G79915	4	2.86076	trans	11878132	9.31463e+06	1.59478e+07	-0.0994063	7.74239	0.000518518
CATMA1A69275	AT1G80100	2	2.78037	trans	2.12647e+06	592610	8.11459e+06	-0.117299	7.79289	0.000525075
CATMA1A69290	AT1G80110	5	2.6534	trans	1586683	576456	3.97363e+06	-0.141097	7.78583	0.000478069
CATMA1A69330	AT1G80150	3	3.41715	trans	4.78613e+06	1.70901e+06	8.2596e+06	0.149941	8.92287	0.000249959
CATMA1A69370	AT1G80190	1	5.54757	trans	2.96624e+07	2.75989e+07	29898175	0.120846	15.091	9.00058e-07
CATMA1A69540	AT1G80360	2	3.23491	trans	1.78561e+06	592610	5.93499e+06	0.412768	8.63563	0.000238253
CATMA1A69590	AT1G80410	2	3.64752	trans	592610	592610	3.78878e+06	-0.12884	10.1416	7.13944e-05
CATMA1A69600	AT1G80420	1	3.15218	trans	7.97136e+06	4.76334e+06	9.49757e+06	-0.171925	8.77371	0.000203472
CATMA1A69630	AT1G80450	2	3.46469	trans	1.44475e+06	592610	1779262	-0.139257	8.39162	0.000323635
CATMA1A69640	AT1G80460	1	5.04203	trans	7.97136e+06	5.45462e+06	9.26085e+06	-0.523816	12.3504	1.36734e-05
CATMA1A69660	AT1G80480	1	4.28602	trans	1.33373e+07	1.16776e+07	1.6182e+07	0.369403	13.0662	5.73675e-06
CATMA1A69670	AT1G80480	5	3.12081	trans	5319287	3.2332e+06	6.13072e+06	0.2452	8.61033	0.000243568
CATMA1A69770	AT1G80570	2	3.11765	trans	1.61518e+06	592610	5.93499e+06	-0.0989375	8.87408	0.000193502
CATMA1A69800	AT1G80600	3	2.59637	trans	5.10864e+06	2.06133e+06	8.44106e+06	0.299985	7.57242	0.00077499
CATMA1A69990	AT1G80770	1	4.39167	cis	2.97934e+07	28666837	29898175	-0.383832	12.7399	7.3428e-06
CATMA1A70040	AT1G80810	2	2.70991	trans	1.78561e+06	592610	7.88253e+06	-0.0939785	7.59754	0.000588089
CATMA1A70100	AT1G80880	1	7.39566	trans	1.355e+07	1.25926e+07	16254152	0.158064	18.6148	2.86696e-08
CATMA1A70120	AT1G80900	1	4.6483	cis	29898175	2.87454e+07	29898175	0.177813	13.4584	1.94881e-06
CATMA1A70145	AT1G80920	2	2.52942	trans	2.12647e+06	592610	8.11459e+06	0.367324	8.27902	0.000325084
CATMA1A70150	AT1G80930	2	2.61982	trans	1.78561e+06	592610	1779262	0.254575	8.4876	0.00027107
CATMA1A70160	AT1G80940	1	4.45482	cis	29898175	2.90074e+07	29898175	-0.235351	14.405	1.66812e-06
CATMA1B00180	AT1G01190	5	2.74963	trans	4.77402e+06	576456	7.06922e+06	0.142952	7.58179	0.00028782
CATMA1B00180	AT1G01190	4	3.07225	trans	1.39811e+06	641363	5.2154e+06	0.14355	8.32228	0.000150427
CATMA1B00180	AT1G01190	2	2.4888	trans	7650461	4159537	1.00871e+07	-0.13203	8.35946	0.00014564
CATMA1B01183	AT1G02190	1	4.33874	trans	8.66906e+06	5592874	11279494	0.208345	12.2163	1.08843e-05
CATMA1B05435	AT1G06400	2	2.65656	trans	1.78561e+06	592610	7.88253e+06	0.281577	7.9524	0.000431968
CATMA1B09075	AT1G10210	1	5.54902	trans	1.36564e+07	1.24863e+07	1.64706e+07	-0.175635	14.8676	9.31352e-07
CATMA1B11820	AT1G12810	1	2.9057	cis	4175761	1.49215e+06	8.55071e+06	-0.171128	7.97643	0.000404621
CATMA1B11960	AT1G12970	2	3.22693	trans	592610	592610	4263347	-0.122426	9.69362	0.000105261
CATMA1B15443	AT1G16460	1	5.74275	cis	5.90311e+06	4.59053e+06	8.22989e+06	-0.417487	15.395	4.83511e-07
CATMA1B17945	AT1G18880	1	4.41664	cis	8385006	5.64458e+06	9.37921e+06	-0.314817	13.9203	1.44761e-06
CATMA1B20325	AT1G21270	4	2.64852	trans	7739901	6.00463e+06	9489485	0.209299	8.05418	0.000413539
CATMA1B41990	AT1G50950	1	3.07267	cis	17633970	1.6182e+07	2.00296e+07	-0.0970628	6.4603	0.001416
CATMA1B43000	AT1G51890	1	2.72315	trans	8385006	5.2818e+06	9.61592e+06	-0.318883	7.9112	0.000478012
CATMA1B43120	AT1G52000	1	10.3629	trans	6.42017e+06	4.59053e+06	8.22989e+06	0.960597	24.7009	5.51754e-11
CATMA1B43830	AT1G52770	1	2.98311	cis	20384267	1.87881e+07	2.29709e+07	0.157714	8.01756	0.000408163
CATMA1B43895	AT1G52830	1	2.85802	trans	2.41731e+07	22181333	2.66976e+07	0.106737	6.14165	0.00189172
CATMA1B43895	AT1G52830	5	2.89083	trans	1586683	686263	3.60341e+06	0.109329	6.82265	0.00108168
CATMA1B46360	AT1G55290	3	2.97183	trans	5140894	2968064	8.44106e+06	-0.115819	8.34572	0.000405665
CATMA1B52865	AT1G63650	1	3.01715	trans	7.97136e+06	3110287	1.07889e+07	0.134367	8.44763	0.000294215
CATMA1B58720	AT1G69430	4	2.53394	trans	1.59478e+07	1.34706e+07	17683645	-0.0994364	4.80405	0.00637785
CATMA1B63370	AT1G74020	5	2.77589	trans	1.56344e+07	12698572	1.80768e+07	-0.23351	7.31234	0.000817671
CATMA1B68370	AT1G79250	1	2.98066	trans	9.49757e+06	5592874	1.1054e+07	0.123801	8.25231	0.000303486
CATMA1B68460	AT1G79360	1	2.53506	cis	29898175	2.75989e+07	29898175	0.110312	6.79744	0.00127145
CATMA1B68500	AT1G79400	2	2.48312	trans	1.27433e+06	592610	6.79272e+06	-0.101884	6.77225	0.00129919
CATMA1B69120	AT1G79940	3	2.64004	trans	4.46362e+06	1.70901e+06	8041859	0.247695	7.68175	0.000501661
CATMA1B69495	AT1G80300	1	2.54252	trans	2.92694e+07	2.6584e+07	29898175	-0.486819	6.92873	0.00101124
CATMA1B69533	AT1G80340	2	3.79517	trans	2.2969e+06	592610	3.36178e+06	-0.127578	11.1807	2.55076e-05
CATMA1C71005	AT1G01390	1	12.4689	cis	592939	592939	1.34228e+06	-0.316724	33.0336	1.64494e-14
CATMA1C71010	AT1G01780	1	5.93083	trans	9.26085e+06	6.16164e+06	1.17772e+07	0.203763	15.2398	5.58384e-07
CATMA1C71014	AT1G02180	3	2.84284	trans	2.11339e+07	1.79298e+07	22146585	-0.103945	7.2122	0.000789407
CATMA1C71015	AT1G02210	4	2.64054	trans	1.73182e+07	1.49484e+07	17683645	-0.110742	7.29119	0.000799348
CATMA1C71018	AT1G02470	1	2.56682	trans	2.90074e+07	2.59024e+07	29898175	0.157959	6.64281	0.00129811
CATMA1C71026	AT1G03070	4	2.55795	trans	1.71659e+07	14819404	17683645	-0.108394	6.8751	0.00114459
CATMA1C71028	AT1G03106	4	2.93722	trans	2133235	1.07379e+06	5.2154e+06	-0.376313	8.61569	1.40514e-05
CATMA1C71028	AT1G03106	1	6.35943	cis	1.34228e+06	592939	2991901	0.544406	16.9044	3.38964e-09
CATMA1C71031	AT1G03210	1	13.5287	cis	892677	592939	1.94176e+06	-0.497412	31.6409	4.6524e-14
CATMA1C71032	AT1G03220	5	3.55061	trans	5319287	1586683	6.33358e+06	-0.315508	6.34747	0.000855814
CATMA1C71032	AT1G03220	1	5.20859	trans	6.93723e+06	4.41771e+06	9.14249e+06	-0.359806	12.182	5.55561e-06
CATMA1C71033	AT1G03430	1	2.65062	cis	592939	592939	2991901	-0.187166	6.21633	0.00189044
CATMA1C71037	AT1G03700	1	4.88512	trans	1.06564e+07	9.14249e+06	1.22749e+07	0.196573	13.6509	2.23259e-06
CATMA1C71038	AT1G04160	2	2.75762	trans	1.386e+07	1.20214e+07	16837474	-0.154916	7.57721	0.000598569
CATMA1C71046	AT1G05200	1	3.28378	cis	2211522	592939	5592874	-0.192443	9.36622	0.000113395
CATMA1C71047	AT1G05340	1	3.1851	trans	8385006	4.93616e+06	9.61592e+06	-0.478576	9.01985	0.000179154
CATMA1C71051	AT1G05560	1	2.99765	trans	6.42017e+06	4.24489e+06	9.14249e+06	-0.323408	7.6023	0.000244876
CATMA1C71056	AT1G05760	2	2.67453	trans	1.3404e+07	1.11763e+07	1.65149e+07	-0.140914	7.58365	0.000595231
CATMA1C71066	AT1G06360	1	2.49591	cis	2.09163e+06	592939	7.19576e+06	0.349789	6.91857	0.000981503
CATMA1C71070	AT1G06640	1	26.322	cis	1.94176e+06	1.34228e+06	2991901	-0.834851	53.0974	9.04155e-27
CATMA1C71071	AT1G06700	1	2.9838	trans	5.90311e+06	4.24489e+06	9.73428e+06	-0.30159	8.39362	0.000267926
CATMA1C71082	AT1G07450	2	3.38742	trans	18753024	1.57086e+07	18753024	-0.142123	10.0052	8.49737e-05
CATMA1C71089	AT1G07900	1	3.12984	trans	7.71283e+06	4.24489e+06	9.61592e+06	-0.27177	8.55331	0.000268484
CATMA1C71096	AT1G08110	1	2.49485	trans	2.91384e+07	26129647	29898175	-0.475324	7.13698	0.000843034
CATMA1C71100	AT1G08350	1	5.59006	cis	4.93616e+06	2.29823e+06	7.97136e+06	-0.309904	12.3646	7.75816e-06
CATMA1C71107	AT1G08900	1	5.14233	trans	8385006	5.90311e+06	9.26085e+06	-0.196298	14.7714	1.10473e-06
CATMA1C71119	AT1G09330	1	2.67293	cis	6.42017e+06	1.64202e+06	9.99369e+06	-0.351651	7.34619	0.000673939
CATMA1C71125	AT1G09500	1	8.51932	cis	3406252	1.79189e+06	5.10898e+06	-0.388661	18.7225	1.68912e-08
CATMA1C71126	AT1G09590	1	2.72841	trans	2.90074e+07	2.6016e+07	29898175	-0.594163	7.34064	0.00070559
CATMA1C71128	AT1G09750	2	3.16864	trans	1.62462e+07	1.40218e+07	18753024	-0.401221	8.04543	0.000364191
CATMA1C71130	AT1G09840	2	2.90571	trans	2365070	592610	1303207	0.0941244	6.65022	0.00133873
CATMA1C71132	AT1G09932	1	5.5434	trans	7.4543e+06	4.76334e+06	9.37921e+06	-0.82718	14.0475	2.12307e-06
CATMA1C71141	AT1G10370	1	2.65014	trans	2.90074e+07	2.62432e+07	29898175	-0.615768	7.41033	0.000663898
CATMA1C71149	AT1G11300	5	2.93601	trans	5319287	4010649	6.53644e+06	-0.239563	4.63809	0.00521592
CATMA1C71149	AT1G11300	1	4.95208	trans	6.93723e+06	4.41771e+06	9.02414e+06	-0.322952	10.9096	2.54579e-05
CATMA1C71151	AT1G11430	1	2.71016	cis	6.42017e+06	1.64202e+06	9.99369e+06	-0.523547	7.53673	0.000569944
CATMA1C71155	AT1G11610	2	2.57536	trans	1.23035e+07	1.06147e+07	13471565	0.707326	6.98155	0.00069296
CATMA1C71155	AT1G11610	1	2.49847	cis	8385006	3702217	9.73428e+06	-0.662071	8.55314	0.000185146
CATMA1C71162	AT1G11925	3	2.48975	trans	22146585	1.93715e+07	22146585	-0.116198	6.8784	0.000978381
CATMA1C71171	AT1G12490	1	2.79114	cis	6.16164e+06	4175761	8.66906e+06	0.143471	7.43768	0.000621837
CATMA1C71181	AT1G13110	4	2.5682	trans	1.62524e+07	14819404	17683645	0.42891	4.31522	0.00631091
CATMA1C71181	AT1G13110	1	7.33302	cis	7.19576e+06	4.41771e+06	8.90578e+06	-0.653347	16.2406	3.05567e-07
CATMA1C71185	AT1G13370	1	2.5164	cis	5.10898e+06	2211522	8.22989e+06	0.176407	6.93809	0.000964804
CATMA1C71201	AT1G14250	1	2.7366	trans	1.34437e+07	11279494	1.64706e+07	-0.130429	6.84756	0.00112798
CATMA1C71209	AT1G14870	1	3.32772	trans	1.33373e+07	1.14786e+07	1.65427e+07	-0.902749	10.1425	6.37185e-05
CATMA1C71213	AT1G14990	1	3.82698	cis	5592874	4.93616e+06	9.49757e+06	-0.144578	10.7867	3.20398e-05
CATMA1C71218	AT1G15240	2	3.40107	trans	1.15512e+07	8.92682e+06	12435201	-0.0947486	9.78345	8.26973e-05
CATMA1C71227	AT1G15772	4	2.65362	trans	11878132	9489485	1.44697e+07	-0.121788	8.48036	0.000272786
CATMA1C71229	AT1G15820	1	2.7718	trans	28666837	25697965	29898175	-0.811152	7.68143	0.000523785
CATMA1C71260	AT1G17380	2	2.87666	trans	15251700	1.35363e+07	1.83043e+07	-0.143982	7.94218	0.000435824
CATMA1C71277	AT1G18390	1	8.94972	cis	7.19576e+06	5.10898e+06	8.78742e+06	-0.441705	21.6341	1.77682e-09
CATMA1C71292	AT1G19690	2	2.50513	trans	2365070	592610	3.36178e+06	0.252963	7.8444	0.000474509
CATMA1C71299	AT1G20450	1	2.97306	trans	2.95314e+07	26993011	29898175	-0.439757	6.8259	0.0012408
CATMA1C71311	AT1G20816	1	3.07766	cis	5592874	1.19241e+06	9.26085e+06	-0.230966	8.49914	0.000244105
CATMA1C71312	AT1G20890	1	2.95157	cis	7.19576e+06	3406252	9.61592e+06	-0.197501	8.02531	0.000352913
CATMA1C71316	AT1G21000	1	4.05836	cis	6.42017e+06	1.64202e+06	8.90578e+06	-0.392687	11.2446	1.44033e-05
CATMA1C71317	AT1G21140	4	2.52545	trans	9.13977e+06	6.70049e+06	1.37204e+07	-0.156265	6.89668	0.00100057
CATMA1C71318	AT1G21250	1	6.31913	cis	7.19576e+06	4.93616e+06	9.26085e+06	-0.837443	15.6868	4.80596e-07
CATMA1C71319	AT1G21310	1	4.51308	cis	7.19576e+06	4.41771e+06	9.26085e+06	-1.0397	11.6312	1.82573e-05
CATMA1C71325	AT1G21440	2	2.68469	trans	1.67837e+07	1.45073e+07	1.85536e+07	-0.0138234	5.63706	0.00302807
CATMA1C71325	AT1G21440	4	2.72757	trans	2133235	965683	5.34069e+06	0.171519	7.83117	0.000439832
CATMA1C71330	AT1G22170	1	2.72721	cis	7.97136e+06	4.41771e+06	9.61592e+06	-0.241618	7.88753	0.000477617
CATMA1C71339	AT1G22400	4	2.58275	trans	1.67092e+07	1.34706e+07	17683645	0.619868	4.31833	0.00931818
CATMA1C71339	AT1G22400	1	3.27922	cis	7.4543e+06	4.59053e+06	9.49757e+06	-0.621828	7.86845	0.00050866
CATMA1C71344	AT1G22510	1	3.2482	cis	7.4543e+06	4.59053e+06	9.73428e+06	-0.226234	7.96079	0.0005073
CATMA1C71346	AT1G22550	2	2.5748	trans	11457144	8.81078e+06	1.36981e+07	-0.109289	7.94754	0.000431044
CATMA1C71346	AT1G22550	3	3.32454	trans	5140894	1.15957e+06	8.44106e+06	-0.124626	7.06453	0.000877747
CATMA1C71358	AT1G22885	1	5.20866	cis	5592874	4.59053e+06	8.55071e+06	-0.309529	15.0804	6.47221e-07
CATMA1C71359	AT1G22890	1	3.08232	cis	7.19576e+06	4.59053e+06	1.03913e+07	-0.257861	7.47973	0.00067709
CATMA1C71363	AT1G23140	5	3.56359	trans	1.43547e+07	9.951e+06	1.62547e+07	-0.209659	7.60199	0.000137429
CATMA1C71363	AT1G23140	1	6.03804	cis	8.22989e+06	6.16164e+06	9.26085e+06	-0.264306	17.3013	2.40297e-08
CATMA1C71365	AT1G23220	1	2.79543	cis	6.6787e+06	4175761	1.01262e+07	-0.266011	7.54195	0.000567331
CATMA1C71366	AT1G23360	1	2.71585	cis	5.2818e+06	2.29823e+06	9.02414e+06	-0.222402	8.26053	0.000301294
CATMA1C71383	AT1G23740	1	3.65144	cis	8385006	5.64458e+06	9.73428e+06	0.569981	10.4404	3.151e-05
CATMA1C71385	AT1G24200	1	3.82678	cis	6.6787e+06	4.41771e+06	9.02414e+06	0.159024	10.4712	4.24632e-05
CATMA1C71386	AT1G24210	3	2.61367	trans	2968064	884847	5.97382e+06	-0.074052	7.1856	0.000841103
CATMA1C71387	AT1G24265	1	4.66322	cis	9.49757e+06	7.4543e+06	1.19763e+07	0.167924	12.4838	6.96492e-06
CATMA1C71391	AT1G24735	1	3.15738	cis	4.76334e+06	1.34228e+06	9.02414e+06	-0.135112	9.92771	6.77361e-05
CATMA1C71392	AT1G25275	5	4.09312	trans	5319287	1.01569e+06	6.53644e+06	-0.487602	6.53515	0.000491527
CATMA1C71392	AT1G25275	2	2.93934	trans	1.23035e+07	9.85508e+06	1.51546e+07	0.428985	7.2424	0.000251554
CATMA1C71392	AT1G25275	1	5.10349	cis	6.6787e+06	4.76334e+06	9.02414e+06	-0.562504	12.879	1.61897e-06
CATMA1C71401	AT1G26380	1	2.93388	trans	1.33373e+07	1.1379e+07	1.63984e+07	-0.187133	7.94912	0.000433202
CATMA1C71402	AT1G26480	1	2.55264	trans	2.87454e+07	25697965	29898175	0.14359	7.43822	0.00045954
CATMA1C71403	AT1G26510	1	3.41471	trans	2.77772e+07	26129647	29898175	0.111805	8.95009	0.000163895
CATMA1C71406	AT1G26690	1	2.49367	cis	8.22989e+06	4.24489e+06	1.02588e+07	-0.25677	6.54576	0.00152064
CATMA1C71413	AT1G27150	5	5.9751	trans	5.82643e+06	4.22876e+06	6.7393e+06	-0.191288	10.1356	1.92458e-05
CATMA1C71413	AT1G27150	1	6.25232	cis	7.4543e+06	5.10898e+06	9.73428e+06	-0.194678	16.401	9.62508e-08
CATMA1C71414	AT1G27220	4	4.80152	trans	4877120	1.1819e+06	5.46598e+06	0.261214	12.6044	6.70028e-06
CATMA1C71416	AT1G27250	2	2.60621	trans	2.2969e+06	592610	2.50404e+06	-0.127586	8.18934	0.000351486
CATMA1C71419	AT1G27350	1	3.38327	trans	15633764	1.17772e+07	16874540	-0.586519	4.20222	0.00728845
CATMA1C71419	AT1G27350	1	5.18915	trans	6.42017e+06	4.76334e+06	9.14249e+06	-0.718708	13.7609	2.27515e-06
CATMA1C71421	AT1G27540	1	15.3774	cis	9.49757e+06	8.78742e+06	1.07889e+07	-0.63277	35.9762	4.1508e-16
CATMA1C71422	AT1G27550	1	8.48625	cis	1.02588e+07	8.78742e+06	1.14786e+07	-0.254666	21.1376	1.99504e-09
CATMA1C71423	AT1G27580	1	17.8824	cis	9.99369e+06	9781624	1.06564e+07	-0.748382	38.1135	1.50181e-17
CATMA1C71438	AT1G28570	2	3.72498	trans	1303207	592610	7650461	-0.0489818	6.27927	0.00178323
CATMA1C71438	AT1G28570	5	3.00947	trans	1586683	796071	5.725e+06	-0.326819	6.7251	0.00113007
CATMA1C71440	AT1G28640	1	3.10827	cis	1.09215e+07	8385006	1.20758e+07	-0.188374	8.10513	0.000330267
CATMA1C71441	AT1G28650	2	3.4206	trans	592610	592610	4263347	-0.039191	6.9252	0.00113956
CATMA1C71441	AT1G28650	1	3.41553	cis	11160050	9.14249e+06	1.22749e+07	-0.188968	8.96753	0.00015353
CATMA1C71442	AT1G28680	1	2.82428	cis	1.09215e+07	9.02414e+06	1.31245e+07	0.350825	9.68629	8.0891e-05
CATMA1C71449	AT1G29310	1	2.87381	cis	6.93723e+06	4.41771e+06	1.02588e+07	-0.273629	7.97656	0.000386972
CATMA1C71451	AT1G29390	1	2.6476	trans	2.87454e+07	2.59024e+07	29898175	0.0109466	5.72969	0.00288268
CATMA1C71461	AT1G29720	1	22.4736	cis	1.02588e+07	9781624	1.09215e+07	-1.17341	46.0661	9.77669e-22
CATMA1C71465	AT1G29930	2	2.68669	trans	2365070	592610	5.07725e+06	-0.0340077	5.42502	0.00388057
CATMA1C71465	AT1G29930	1	3.46222	trans	2.90074e+07	2.6584e+07	29898175	-0.968962	9.3281	0.000123541
CATMA1C71468	AT1G30060	1	2.75016	trans	7.19576e+06	2211522	1.03913e+07	-0.32471	6.20093	0.00204746
CATMA1C71470	AT1G30410	1	7.32701	trans	6.93723e+06	4.41771e+06	9.61592e+06	-0.414702	17.9326	4.4503e-08
CATMA1C71488	AT1G31180	2	3.06341	trans	2365070	763039	2572687	-0.0526794	5.70169	0.00305074
CATMA1C71488	AT1G31180	4	2.76837	trans	4877120	749470	5.46598e+06	0.505097	6.80144	0.00086316
CATMA1C71502	AT1G31835	1	11.3306	cis	1.1379e+07	1.01262e+07	12175324	-0.378019	28.01	1.4442e-12
CATMA1C71516	AT1G32700	1	4.39352	trans	7.19576e+06	4.59053e+06	9.73428e+06	-0.333168	10.6075	5.80114e-05
CATMA1C71520	AT1G32810	3	2.60057	trans	5140894	3.12107e+06	7.51294e+06	-0.108757	8.02481	0.000530772
CATMA1C71521	AT1G32940	1	2.65787	cis	1.32309e+07	11160050	1.6687e+07	-0.301771	6.48383	0.00154673
CATMA1C71531	AT1G33140	1	4.25191	trans	6.93723e+06	4.41771e+06	1.02588e+07	-0.581722	10.3542	4.71316e-05
CATMA1C71536	AT1G33590	5	3.18564	trans	5319287	4010649	6.13072e+06	-0.361544	5.44034	0.00147607
CATMA1C71536	AT1G33590	1	7.44119	trans	8.43235e+06	5.64458e+06	9.73428e+06	-0.523607	20.0126	5.16279e-09
CATMA1C71538	AT1G33640	3	2.99916	trans	4.30236e+06	1.70901e+06	6631399	-0.112082	8.5978	0.000223746
CATMA1C71541	AT1G33730	1	3.08087	cis	11160050	8.55071e+06	1.32309e+07	-0.156103	8.12121	0.000325592
CATMA1C71542	AT1G33790	5	5.34087	trans	4.77402e+06	3.2332e+06	6.23215e+06	-0.185895	7.25608	0.000463158
CATMA1C71542	AT1G33790	5	2.86024	trans	576456	576456	4.77402e+06	-0.128875	8.00821	0.000242053
CATMA1C71559	AT1G34510	1	6.37297	cis	11876714	1.01262e+07	1.22749e+07	0.262856	9.67495	9.10055e-05
CATMA1C71567	AT1G35260	1	3.27974	cis	1.28054e+07	1.05239e+07	1.61099e+07	-0.168391	8.07548	0.00037101
CATMA1C71568	AT1G35350	1	6.91586	trans	7.19576e+06	4.59053e+06	9.14249e+06	-0.508507	17.3343	1.05464e-07
CATMA1C71571	AT1G35410	1	2.59802	trans	5592874	4.24489e+06	8385006	0.139497	7.25396	0.000730876
CATMA1C71576		1	2.9349	trans	5592874	4175761	8.22989e+06	0.152839	8.14136	0.000334668
CATMA1C71601	AT1G43665	3	2.48217	trans	4.62487e+06	1.29693e+06	7.80678e+06	-0.100258	6.783	0.0011057
CATMA1C71603	AT1G43680	1	2.54123	trans	5592874	2.73177e+06	8385006	0.138667	7.29302	0.000706202
CATMA1C71606		4	2.76658	trans	1.71659e+07	1.49484e+07	17683645	-0.107261	7.10038	0.000942417
CATMA1C71613	AT1G44350	1	4.09713	trans	1.32309e+07	1.14786e+07	1.65427e+07	-0.570379	9.42201	0.000119863
CATMA1C71618	AT1G44575	2	2.52865	trans	2365070	592610	5.07725e+06	-0.0185072	5.17838	0.00481011
CATMA1C71618	AT1G44575	1	3.01064	trans	2.91384e+07	2.64704e+07	29898175	-0.832338	7.79423	0.000474567
CATMA1C71627	AT1G45010	1	2.54313	cis	16874540	1.355e+07	18233520	-0.0243354	5.80638	0.00252497
CATMA1C71627	AT1G45010	4	2.6652	trans	1.00141e+07	7549126	13170827	-0.218225	6.27494	0.00172801
CATMA1C71642	AT1G45474	2	2.56471	trans	2365070	592610	1.6463e+06	-0.0182216	5.15494	0.00490937
CATMA1C71644	AT1G45616	2	2.66392	trans	15251700	12435201	1.72475e+07	-0.147213	6.16683	0.00167436
CATMA1C71644	AT1G45616	2	2.68639	trans	1.44475e+06	592610	7650461	-0.158139	6.26447	0.00154254
CATMA1C71648	AT1G46336	3	2.68141	trans	5140894	3.12107e+06	6631399	-0.110903	8.02473	0.000530808
CATMA1C71660	AT1G47330	2	2.56532	trans	15251700	1.26154e+07	17606352	-0.140672	7.6122	0.000580643
CATMA1C71664	AT1G47400	1	2.84802	cis	1.79004e+07	1.66148e+07	1.96748e+07	0.248155	8.35652	0.000290036
CATMA1C71676	AT1G47780	3	3.90365	trans	4.62487e+06	2968064	6631399	-0.133374	10.7772	3.23132e-05
CATMA1C71680	AT1G47820	1	3.4195	cis	17434120	1.60377e+07	1.94975e+07	-0.238528	8.56915	0.000218784
CATMA1C71685	AT1G48030	2	2.93408	trans	2365070	592610	3.36178e+06	-0.0110754	6.78203	0.001194
CATMA1C71685	AT1G48030	1	2.91428	trans	2.88764e+07	2.68113e+07	29898175	-0.737992	8.2816	0.00030972
CATMA1C71691	AT1G48170	1	4.31632	trans	13869179	1.23799e+07	1.66148e+07	-0.234984	11.7022	1.60645e-05
CATMA1C71695	AT1G48300	2	2.97296	trans	2365070	592610	7650461	0.106789	5.51671	0.00358304
CATMA1C71695	AT1G48300	1	3.16212	trans	28666837	25697965	29898175	-0.450598	9.17581	0.000141259
CATMA1C71697	AT1G48330	4	2.92553	trans	5.6567e+06	4.90218e+06	6.6309e+06	-0.221493	7.90023	0.000452021
CATMA1C71710	AT1G49050	1	2.6122	trans	7.19576e+06	4.24489e+06	9.73428e+06	-0.281825	6.73442	0.00129227
CATMA1C71711	AT1G49140	2	2.91233	trans	2365070	592610	2.50404e+06	0.092551	6.06724	0.00222067
CATMA1C71716	AT1G49400	1	9.05385	cis	18433370	1.75674e+07	1.98522e+07	-0.478259	23.9918	1.31251e-10
CATMA1C71717	AT1G49405	1	2.70976	cis	18433370	17034420	2.11031e+07	0.145335	8.49648	0.00025654
CATMA1C71721	AT1G49730	3	2.51641	trans	4141103	1.15957e+06	7.21909e+06	-0.102387	7.02436	0.00089435
CATMA1C71738	AT1G50580	4	3.10699	trans	1.62524e+07	1.49484e+07	17683645	-0.160961	8.06344	0.000448893
CATMA1C71753	AT1G51420	2	2.5205	trans	2.2969e+06	592610	8.23062e+06	-0.121736	7.80504	0.000491031
CATMA1C71757	AT1G51710	1	2.98289	trans	6.6787e+06	4.24489e+06	9.61592e+06	-0.376779	7.84147	0.000435862
CATMA1C71758	AT1G51760	1	3.61219	trans	7.4543e+06	4.59053e+06	9.37921e+06	-0.754634	9.36097	0.000133208
CATMA1C71764	AT1G52040	1	4.02633	trans	6.93723e+06	2.29823e+06	9.73428e+06	0.20551	9.48869	0.000101728
CATMA1C71769	AT1G52280	4	2.49106	trans	10608577	8.16303e+06	1.55932e+07	-0.117765	6.98619	0.000924864
CATMA1C71784	AT1G52855	5	4.24858	trans	5319287	4010649	6.23215e+06	-0.293023	7.73474	0.000287869
CATMA1C71784	AT1G52855	1	3.64591	trans	1.37628e+07	12294768	1.66148e+07	-0.267537	10.8572	2.08594e-05
CATMA1C71802	AT1G54020	3	6.07328	trans	4.62487e+06	3.12107e+06	6.41221e+06	-0.259421	15.4865	4.44082e-07
CATMA1C71805	AT1G54210	1	3.93588	trans	7.19576e+06	4.76334e+06	9.26085e+06	-0.394775	9.6633	0.000102395
CATMA1C71818	AT1G54580	1	3.08094	trans	2.91384e+07	2.62432e+07	29898175	-0.505325	8.04855	0.000379861
CATMA1C71841	AT1G55675	4	2.83206	trans	5.52863e+06	4.90218e+06	6.90925e+06	-0.268653	7.518	0.000630173
CATMA1C71842	AT1G55730	1	6.86497	cis	20384267	1.91428e+07	22181333	-0.190595	20.921	1.17744e-09
CATMA1C71850	AT1G55890	1	6.03258	cis	20384267	1.91428e+07	2.23392e+07	-0.479962	17.0793	1.21268e-07
CATMA1C71852	AT1G55910	1	3.09793	trans	1.06564e+07	7.71283e+06	1.29118e+07	-0.46275	7.91955	0.000389322
CATMA1C71857	AT1G56060	1	4.30764	trans	7.97136e+06	5.10898e+06	9.37921e+06	-0.717824	10.9072	3.94006e-05
CATMA1C71859	AT1G56120	1	2.52418	cis	22181333	1.94975e+07	2.40789e+07	0.429416	5.8933	0.00156585
CATMA1C71859	AT1G56120	1	4.45738	trans	7.71283e+06	4.93616e+06	9.61592e+06	-0.540913	12.9641	4.27092e-06
CATMA1C71869	AT1G57820	1	3.64781	trans	2.81336e+07	26129647	2.96624e+07	-0.27136	10.1744	5.53167e-05
CATMA1C71877	AT1G58520	1	12.9523	cis	22181333	2.07437e+07	2.29709e+07	-0.936184	32.7294	1.37063e-14
CATMA1C71894	AT1G60730	1	2.65726	cis	22181333	2.02069e+07	2.32867e+07	0.277615	7.16463	0.000636256
CATMA1C71894	AT1G60730	1	2.96345	trans	7.4543e+06	2.29823e+06	9.61592e+06	-0.309232	7.52848	0.000469124
CATMA1C71897	AT1G60950	1	2.70112	trans	2.88764e+07	2.59024e+07	29898175	-0.81597	7.43515	0.000649645
CATMA1C71908	AT1G61430	1	4.0222	cis	2.32867e+07	2.11031e+07	2.42674e+07	0.216381	11.8897	1.7735e-05
CATMA1C71931	AT1G62180	1	2.73357	trans	2.91384e+07	2.69249e+07	29898175	-0.601261	7.25255	0.00076206
CATMA1C71950	AT1G63130	3	2.6091	trans	5140894	3.12107e+06	8.44106e+06	-0.11612	8.03296	0.000527162
CATMA1C71951	AT1G63180	3	2.64673	trans	4.78613e+06	2968064	7.21909e+06	-0.114119	8.03345	0.000526948
CATMA1C71953	AT1G63205	4	3.38696	trans	1.59478e+07	1.49484e+07	17683645	-0.149792	9.49581	0.000131693
CATMA1C71956	AT1E53880	1	2.90862	cis	23381469	1.89654e+07	2.56657e+07	0.142849	8.30312	0.000383156
CATMA1C71957	AT1G63350	1	8.92243	cis	2.36077e+07	23381469	2.43616e+07	0.905081	20.3735	8.5288e-09
CATMA1C71969	AT1G64200	1	2.81885	trans	1.36564e+07	1.14786e+07	1.69678e+07	-0.215345	8.433	0.00028428
CATMA1C71971	AT1G64230	1	2.723	trans	5592874	4.41771e+06	9.49757e+06	-0.451455	7.45418	0.000612873
CATMA1C71973	AT1G64460	2	3.13759	trans	17606352	1.55742e+07	18753024	0.137109	8.63627	0.000226931
CATMA1C71984	AT1G64990	5	2.84712	trans	3.78852e+06	905878	6.13072e+06	-0.213218	4.86269	0.00147977
CATMA1C71984	AT1G64990	1	14.5845	cis	2.38904e+07	2.34192e+07	2.44559e+07	-0.433728	30.3504	2.41043e-13
CATMA1C71985	AT1G65000	1	3.24879	cis	2.34192e+07	2.07437e+07	25697965	-0.115305	9.85454	0.000102206
CATMA1C71991	AT1G65300	3	2.9852	trans	4.46362e+06	2.32802e+06	7.21909e+06	-0.11128	8.23259	0.00030881
CATMA1C71995	AT1G65500	5	3.88508	trans	5.04665e+06	2374678	5.92786e+06	-0.228319	10.6906	3.93256e-05
CATMA1C71997	AT1G65540	4	3.06417	trans	6.56132e+06	5.15276e+06	8.82416e+06	0.277278	8.34744	0.000358145
CATMA1C72000	AT1G65790	1	4.1912	trans	1.36564e+07	12294768	1.63263e+07	-0.351627	10.7839	3.62188e-05
CATMA1C72001	AT1G65845	1	6.1389	trans	7.19576e+06	5.10898e+06	9.26085e+06	-0.824602	15.1377	7.92433e-07
CATMA1C72002	AT1G65860	2	3.09751	trans	4263347	592610	5.93499e+06	0.102375	6.89837	0.00107932
CATMA1C72002	AT1G65860	1	2.65668	trans	2.91384e+07	2.6584e+07	29898175	-0.368953	7.52484	0.000600651
CATMA1C72003	AT1G65960	1	5.48637	cis	2.46444e+07	2.35134e+07	2.56657e+07	-0.71034	14.6323	1.60361e-06
CATMA1C72010	AT1G66390	4	3.49166	trans	1.65569e+07	1.49484e+07	17683645	-0.19235	6.44846	0.00180746
CATMA1C72010	AT1G66390	3	2.96594	trans	5140894	4141103	7.65986e+06	-0.149453	6.20299	0.00219666
CATMA1C72028	AT1G67630	2	2.9041	trans	1.55742e+07	13471565	18179688	-0.170239	8.34739	0.000306292
CATMA1C72035	AT1G67730	2	2.76655	trans	1.95604e+06	592610	1303207	-0.127047	6.37276	0.00170328
CATMA1C72035	AT1G67730	1	2.65064	trans	2.77772e+07	2.6016e+07	29898175	-0.254897	7.56347	0.000556693
CATMA1C72040	AT1G67890	3	2.5152	trans	4.78613e+06	884847	6.19302e+06	-0.125836	7.46632	0.000846884
CATMA1C72047	AT1G67970	1	5.39312	trans	7.4543e+06	5.2818e+06	9.26085e+06	-0.526824	14.2604	1.75271e-06
CATMA1C72062	AT1G68890	4	2.56381	trans	1.70137e+07	1.47195e+07	17683645	-0.108267	5.86141	0.0027446
CATMA1C72064	AT1G68945	4	5.16304	trans	6.56132e+06	5.72628e+06	7739901	-0.533118	11.8161	1.27253e-05
CATMA1C72065	AT1G69030	2	3.5632	trans	1.95604e+06	592610	1303207	0.23967	10.0458	6.93695e-05
CATMA1C72075	AT1G69526	4	2.84654	trans	1.01889e+07	7.76635e+06	13170827	-0.139472	7.39178	0.000647453
CATMA1C72086	AT1G70600	1	3.17284	trans	2.95314e+07	2.68113e+07	29898175	-0.514861	8.76378	0.000234921
CATMA1C72089	AT1G70710	1	6.03065	cis	26993011	2.63568e+07	2.96624e+07	-0.26166	16.0014	2.51171e-07
CATMA1C72092	AT1G70810	1	3.7428	trans	6.6787e+06	4.24489e+06	9.14249e+06	-0.40781	9.82589	7.54169e-05
CATMA1C72094	AT1G70890	1	17.6014	cis	2.74207e+07	2.63568e+07	2.83118e+07	-0.915678	37.8498	1.63585e-17
CATMA1C72115	AT1G72175	5	3.07107	trans	1.60066e+07	1.38406e+07	1.83585e+07	-0.285949	6.05606	0.00240063
CATMA1C72119	AT1G72390	3	3.18256	trans	4141103	884847	6.41221e+06	-0.117376	8.844	0.000180012
CATMA1C72125	AT1G72930	1	6.24534	trans	7.19576e+06	4.59053e+06	8.90578e+06	-1.01306	14.0386	2.14016e-06
CATMA1C72143	AT1G74060	1	3.35915	trans	6.42017e+06	4175761	9.99369e+06	-0.575534	7.72085	0.000299233
CATMA1C72143	AT1G74060	1	4.20043	cis	2.72425e+07	26129647	2.97934e+07	-0.641988	9.48395	6.69351e-05
CATMA1C72144	AT1G74280	1	3.72567	trans	8.22989e+06	5592874	9.26085e+06	-0.148616	10.3131	4.42923e-05
CATMA1C72155	AT1G74770	3	2.80199	trans	4.30236e+06	1.15957e+06	7.51294e+06	-0.105063	7.92896	0.000403541
CATMA1C72156	AT1G74810	3	2.5525	trans	5140894	1.15957e+06	7.21909e+06	-0.0855922	7.25256	0.00101258
CATMA1C72157	AT1G74890	1	3.38751	trans	2.48597e+07	2.37019e+07	2.75989e+07	0.263545	7.01332	0.000667778
CATMA1C72157	AT1G74890	5	5.4175	trans	3.60341e+06	1.45491e+06	5319287	0.343048	7.57215	0.000416581
CATMA1C72157	AT1G74890	1	2.70674	trans	1.59656e+07	12175324	17434120	0.226502	8.7855	0.00015214
CATMA1C72160	AT1G75130	1	2.67826	trans	1.31245e+07	1.14786e+07	1.64706e+07	-0.200519	7.40967	0.000692359
CATMA1C72165	AT1G75750	4	2.68002	trans	15765120	1.07355e+07	1.76227e+07	0.368343	7.5195	0.000713951
CATMA1C72167	AT1G75780	1	4.78259	cis	28666837	2.70643e+07	2.95314e+07	0.235574	13.7067	2.47289e-06
CATMA1C72168	AT1G75830	4	2.86954	trans	8.42748e+06	6.35256e+06	1.23482e+07	0.306909	7.83934	0.000436677
CATMA1C72170	AT1G75990	1	2.69048	trans	5.64458e+06	2991901	9.61592e+06	0.0833907	8.85083	0.000178928
CATMA1C72173	AT1G76185	1	2.52694	trans	7.4543e+06	4.93616e+06	9.73428e+06	-0.108199	6.82214	0.00119809
CATMA1C72183	AT1G76680	2	2.97212	trans	1.57086e+07	1.27281e+07	18753024	0.260814	8.39615	0.000293554
CATMA1C72188	AT1G76930	1	9.03078	trans	6.6787e+06	4.93616e+06	8385006	-1.11663	22.3201	2.86307e-09
CATMA1C72189	AT1G76955	1	4.1357	trans	6.6787e+06	4.41771e+06	9.14249e+06	-0.61408	11.0249	7.19446e-07
CATMA1C72189	AT1G76955	1	8.37059	cis	2.90074e+07	2.74207e+07	29898175	0.806911	21.7041	1.99235e-11
CATMA1C72195	AT1G77450	2	2.63276	trans	1.44475e+06	592610	5.93499e+06	0.208738	7.60466	0.000636307
CATMA1C72199	AT1G77510	1	6.09854	trans	7.19576e+06	4.93616e+06	9.14249e+06	-0.858597	14.9564	9.3423e-07
CATMA1C72210	AT1G78030	1	2.6725	cis	29898175	2.66976e+07	29898175	-0.140134	8.43807	0.000310959
CATMA1C72223	AT1G78680	1	4.58804	cis	2.94004e+07	2.66976e+07	29898175	-0.521237	10.4732	5.35273e-05
CATMA1C72226	AT1G78820	1	4.73049	cis	2.95314e+07	2.70643e+07	29898175	-0.248714	12.3742	1.01403e-05
CATMA1C72230	AT1G79000	1	14.418	cis	2.96624e+07	2.90074e+07	29898175	-0.428547	34.5187	2.71882e-15
CATMA1C72232	AT1G79210	1	2.50542	cis	2.92694e+07	26129647	29898175	-0.352872	6.39494	0.00161187
CATMA1C72236	AT1G79390	1	3.72437	cis	2.96624e+07	2.64704e+07	29898175	-0.307273	10.102	7.38888e-05
CATMA1C72250	AT1G80670	1	3.97976	trans	2.96624e+07	2.72425e+07	29898175	-0.233686	10.8688	3.79321e-05
CATMA1C72253	AT1G80920	4	3.00898	trans	16861420	14819404	17683645	0.352315	6.3819	0.0017515
CATMA1C72262	No Gene	3	2.83686	trans	5.10864e+06	1.02221e+06	6631399	-0.115851	8.93666	0.000247082
CATMA1C72264	AT1G06370	3	2.88279	trans	4.46362e+06	1.15957e+06	7.95371e+06	-0.143337	8.44532	0.00025598
CATMA1C72266	AT1G07130	3	2.55742	trans	5140894	3.12107e+06	6631399	-0.117843	7.96573	0.000557683
CATMA1C72282	AT1G16916	1	2.60406	trans	2.94004e+07	2.62432e+07	29898175	-0.242773	6.56146	0.00155647
CATMA1C72307	No Gene	4	6.86897	trans	7.00663e+06	6.00463e+06	8.42748e+06	-0.257312	18.6063	2.33787e-08
CATMA1C72308	AT1E25960	1	2.61785	trans	5.10898e+06	1.64202e+06	7.97136e+06	0.18698	6.61725	0.00127908
CATMA1C72310	No Gene	3	2.71021	trans	4141103	884847	7.80678e+06	-0.124681	5.59006	0.00292492
CATMA1C72310	No Gene	4	2.68222	trans	15765120	14819404	1.76227e+07	-0.126119	7.18085	0.000785179
CATMA1C72315	AT1G29540	4	3.25831	trans	1.64046e+07	1.49484e+07	17683645	-0.117574	9.10656	0.000183919
CATMA1C72316	AT1E30100	4	2.48799	trans	1.67092e+07	1.49484e+07	17683645	-0.152715	5.71282	0.00332848
CATMA1C72318	AT1G30940	1	4.35769	cis	1.19763e+07	9.49757e+06	1.33373e+07	0.160061	14.231	1.53413e-06
CATMA1C72323	No Gene	4	3.00538	trans	1.11587e+07	9.31463e+06	1.44697e+07	-0.105823	8.35504	0.0002772
CATMA1C72331	AT1G34042	3	3.08216	trans	22146585	1.85405e+07	22146585	-0.304942	7.63936	0.000112269
CATMA1C72331*	AT1G34042	4	5.91178	trans	641363	641363	1.50622e+06	0.417795	16.8865	2.65742e-08
CATMA1C72336	AT1G35255	4	2.64016	trans	1.67092e+07	14819404	17683645	-0.104684	5.80574	0.00307486
CATMA1C72339	AT1E35590	3	2.53476	trans	4.30236e+06	884847	7.36601e+06	-0.108304	7.25424	0.000730701
CATMA1C72344	No Gene	1	2.53084	trans	5592874	4.24489e+06	8385006	0.179895	7.12617	0.000817784
CATMA1C72346	AT1G36622	1	2.95727	cis	1.34437e+07	12294768	1.63984e+07	-0.258419	8.0298	0.000403838
CATMA1C72371	No Gene	1	5.97455	cis	16874540	1.61099e+07	17833820	-0.295608	16.2372	2.01202e-07
CATMA1C72373	AT1E39020	1	33.9302	trans	2.73177e+06	2.29823e+06	2991901	0.799587	61.34	1.35229e-33
CATMA1C72388	AT1E44070	3	2.93101	trans	5140894	2968064	8.07815e+06	-0.137347	8.23775	0.000444078
CATMA1C72423	AT1G65585	3	2.5652	trans	4.46362e+06	884847	7.36601e+06	-0.10736	7.38417	0.000651803
CATMA1C72424	AT1G66140	3	2.57755	trans	4.46362e+06	884847	8041859	-0.121464	7.501	0.000588144
CATMA1C72431	AT1G67910	3	2.55789	trans	5140894	2.32802e+06	7.51294e+06	-0.106669	7.53884	0.000797054
CATMA1C72437	No Gene	3	2.75717	trans	4141103	884847	6.77832e+06	-0.112303	8.00711	0.000376694
CATMA1C72452	AT1E66740	3	2.48856	trans	4141103	1.29693e+06	7.80678e+06	-0.111372	7.2257	0.000749267
CATMA1C72464	No Gene	3	3.57576	trans	5140894	3.12107e+06	6.41221e+06	-0.119236	10.4767	6.74169e-05
CATMA1D00077	AT1G15757	3	2.5977	trans	4141103	1.02221e+06	6.19302e+06	-0.101074	7.45772	0.000610969
CATMA1D00196	AT1G29179	1	2.86928	trans	6.16164e+06	4.24489e+06	9.49757e+06	0.152634	7.6958	0.000495495
CATMA1D00214	AT1G29910	1	2.69748	trans	2.91384e+07	2.6584e+07	29898175	-0.830196	6.9744	0.000971691
CATMA1D00215	AT1G29920	1	2.96861	trans	2.91384e+07	2.64704e+07	29898175	-0.779805	7.78531	0.000478284
CATMA1D00222	AT1G31550	4	2.7788	trans	1.71659e+07	1.51633e+07	17683645	-0.118979	6.72459	0.00130327
CATMA1D00224	AT1G32000	1	3.08962	trans	5.90311e+06	4.24489e+06	9.02414e+06	0.174839	8.77206	0.000191827
CATMA1D00261		4	2.88438	trans	1.62524e+07	1.49484e+07	17683645	-0.139915	7.11179	0.00101057
CATMA1D00325		3	2.84099	trans	4.30236e+06	884847	7.36601e+06	-0.122807	7.9164	0.00040803
CATMA1D00346	AT1G47680	3	2.80987	trans	2.06133e+06	884847	6631399	-0.112329	8.20834	0.000330253
CATMA1D00374	AT1G51430	3	3.18998	trans	4141103	1.84638e+06	6.92524e+06	-0.144404	8.97359	0.000160525
CATMA1D00376	AT1G51820	3	2.68077	trans	1.57165e+06	884847	5.97382e+06	-0.116769	7.38512	0.000678685
CATMA1D00438	AT1G57630	3	2.60046	trans	884847	884847	2.5947e+06	-0.179542	7.25108	0.000732732
CATMA1D00532	AT1G65352	4	2.74157	trans	1.59478e+07	1.44697e+07	17683645	-0.115138	7.14707	0.000980649
CATMA1D00547	AT1G66550	1	2.57845	trans	5592874	1.19241e+06	9.49757e+06	0.14736	7.23291	0.000744532
CATMA1D00573	AT1G69828	1	2.96818	trans	6.16164e+06	1.49215e+06	9.37921e+06	0.121737	8.73772	0.000141177
CATMA1D02499	AT1G03230	2	2.53678	trans	1.78058e+07	1.5843e+07	18753024	0.259993	5.13773	0.00141035
CATMA1D02499	AT1G03230	1	11.4048	cis	1.04255e+06	592939	1.94176e+06	-0.493699	25.0238	3.33292e-11
CATMA1D02548	AT1G27330	1	5.49059	trans	6.6787e+06	4.93616e+06	9.02414e+06	-0.759003	14.2125	1.4407e-06
CATMA1D02560	AT1G29550	1	3.23113	cis	11279494	9.86115e+06	1.34437e+07	0.165549	9.62593	8.53709e-05
CATMA1D02565	AT1G32880	1	2.6512	trans	6.16164e+06	1.64202e+06	9781624	0.140253	7.32572	0.000686182
CATMA1D02625	AT1G46696	3	2.53181	trans	4.46362e+06	884847	8041859	-0.107046	6.897	0.00100028
CATMA1D02648	AT1G53690	3	2.98232	trans	3.63109e+06	1.15957e+06	6631399	-0.154475	7.23439	0.000743566
CATMA1D02690	AT1G66300	1	2.67843	trans	5.64458e+06	1.19241e+06	9.14249e+06	0.130532	7.58109	0.000473978
CATMA1D02690	AT1G66300	4	3.14166	trans	1.62524e+07	1.51633e+07	17683645	-0.151816	7.71092	0.000425741
CATMA1D02696	AT1G66790	1	2.71926	trans	6.42017e+06	1.64202e+06	9.99369e+06	0.123147	6.97635	0.000932901
CATMA1D02711	AT1G72910	1	4.04702	trans	6.6787e+06	4.41771e+06	9.37921e+06	-0.392797	11.1612	2.29152e-05
CATMA1D05003	AT1G09245	1	2.48394	trans	5592874	4.24489e+06	8385006	0.154039	7.1626	0.000792007
CATMA1D05004	AT1G10417	1	2.49555	cis	5592874	1.19241e+06	9.49757e+06	0.168423	6.94034	0.000962898
CATMA1D05005	AT1G13605	1	2.86125	cis	5592874	4.24489e+06	8.22989e+06	0.172637	8.29621	0.000291962
CATMA1D05007	AT1G13608	1	2.60529	cis	5592874	4175761	8385006	0.177571	7.19966	0.00076662
CATMA1D05023	AT1G43666	1	2.60502	trans	6.42017e+06	1.64202e+06	9.99369e+06	0.125796	6.90679	0.000991717
CATMA1D05025	AT1E37620	3	3.56673	trans	4.30236e+06	884847	6631399	-0.133342	9.91984	6.93766e-05
CATMA1D05028	MIR157D	3	2.55745	trans	4.78613e+06	1.15957e+06	7.36601e+06	-0.125777	7.47627	0.000839868
CATMA1D05032	AT1G54880	4	2.81274	trans	16861420	14819404	17683645	-0.13615	7.1081	0.000936161
CATMA1D05036	AT1G61450	3	2.73196	trans	5140894	2.06133e+06	7.80678e+06	-0.123674	7.74727	0.000669546
CATMA1D05037	AT1G61688	3	3.14419	trans	4.78613e+06	884847	6631399	-0.133292	8.85516	0.000264587
CATMA1D05038	AT1G62850	1	2.68581	cis	2.38904e+07	2.00296e+07	2.55045e+07	-0.178171	6.58103	0.00156986
CATMA2A00253	AT2G01150	1	2.53427	trans	28666837	26129647	29898175	0.0232051	6.63367	0.00130851
CATMA2A00253	AT2G01150	1	2.52381	trans	2991901	1.34228e+06	7.71283e+06	0.21487	7.17959	0.000720116
CATMA2A00260	AT2G01180	1	3.09721	trans	1.31245e+07	1.14786e+07	1.66148e+07	-0.214114	8.22236	0.000341524
CATMA2A00300	AT2G01220	2	4.34361	cis	592610	592610	2365070	-0.35427	12.5258	9.98856e-06
CATMA2A00310	AT2G01250	1	2.72698	trans	2.90074e+07	2.6584e+07	29898175	-0.512091	7.44452	0.000644347
CATMA2A00410	AT2G01340	2	3.31711	trans	1.21155e+07	1.06147e+07	1.48309e+07	0.462516	5.02485	0.00388848
CATMA2A00410	AT2G01340	2	4.38345	cis	1.1039e+06	592610	4952962	0.536664	11.5258	1.75079e-05
CATMA2A00460	AT2G01400	2	14.9567	cis	592610	592610	1.78561e+06	0.587218	35.2295	1.62504e-15
CATMA2A00530*	AT2G01490	2	10.2082	cis	763039	592610	1.78561e+06	-0.280291	25.1104	6.41905e-11
CATMA2A00630	AT2G01590	2	2.68475	trans	1.61518e+06	592610	1779262	0.184745	7.72285	0.000527403
CATMA2A00680	AT2G01630	1	2.73206	trans	2.50209e+07	2.35134e+07	26993011	0.27252	6.84157	1.73255e-05
CATMA2A00680	AT2G01630	2	21.0681	cis	933468	592610	1.78561e+06	0.627171	45.3723	8.42189e-22
CATMA2A00700	AT2G01650	1	2.72915	trans	8385006	3702217	1.05239e+07	-0.186861	8.0717	0.00040732
CATMA2A00720	AT2G01670	4	3.66055	trans	1.64046e+07	1.49484e+07	17683645	0.338453	6.50003	0.00129688
CATMA2A00720	AT2G01670	1	3.58006	trans	7.97136e+06	4.41771e+06	9.61592e+06	-0.360973	9.0265	0.000166977
CATMA2A00870	AT2G01820	2	5.29343	cis	933468	592610	3366112	-0.350182	13.6674	3.2247e-06
CATMA2A00880	AT2G01830	4	2.5265	trans	1.70137e+07	1.2642e+07	17683645	-0.154485	4.23564	0.00943114
CATMA2A00880	AT2G01830	2	3.78647	trans	1.44475e+06	592610	2572687	-0.181146	9.17627	0.000163267
CATMA2A00940	AT2G01890	1	3.57445	trans	1.31245e+07	11279494	1.65427e+07	0.278235	10.6668	2.1022e-05
CATMA2A00940	AT2G01890	2	4.21333	cis	1.27433e+06	592610	1779262	-0.298802	10.9222	1.69853e-05
CATMA2A01060	AT2G02000	2	3.01285	cis	1.1039e+06	592610	1779262	0.134733	8.46815	0.000303013
CATMA2A01080	AT2G02020	4	3.18663	trans	1.07379e+06	641363	4877120	0.129697	7.84459	0.000495671
CATMA2A01180	AT2G02120	2	3.6677	trans	1.78561e+06	592610	4.21951e+06	0.426104	10.6644	4.02454e-05
CATMA2A01200	AT2G02135	1	2.52237	trans	2.94004e+07	2.63568e+07	29898175	0.17748	6.66201	0.00142795
CATMA2A01210	AT2G02140	2	2.63045	trans	1.53055e+07	12435201	1.8429e+07	-0.111056	8.18019	0.000354295
CATMA2A01260	AT2G02180	4	2.89751	trans	1.62524e+07	14819404	17683645	0.264278	7.21874	0.000922557
CATMA2A01304	AT2G02370	2	3.44254	cis	592610	592610	1.95604e+06	0.119581	9.79933	9.60555e-05
CATMA2A01420	AT2G02515	1	2.68377	trans	5.64458e+06	4.41771e+06	8.55071e+06	0.126368	7.48677	0.000595556
CATMA2A01430	AT2G02540	3	3.0911	trans	4.78613e+06	2.06133e+06	7.80678e+06	-0.101902	8.0688	0.000369135
CATMA2A01440	AT2G02550	2	2.5074	cis	933468	592610	5.07725e+06	-0.105008	6.55249	0.0015685
CATMA2A01470	AT2G02580	2	2.81407	cis	1.78561e+06	592610	1303207	-0.114875	7.8662	0.000465599
CATMA2A01480	AT2G02590	1	3.46888	trans	1.64706e+07	1.29118e+07	1.79004e+07	-0.198621	7.53261	2.66308e-05
CATMA2A01480	AT2G02590	2	13.3227	cis	763039	592610	1.95604e+06	0.371295	33.7071	5.60411e-16
CATMA2A01690	AT2G02790	2	3.41413	cis	592610	592610	2.2969e+06	-0.223245	10.0223	7.91825e-05
CATMA2A01720	AT2G02820	2	2.75328	trans	7650461	1.44475e+06	9.50698e+06	-0.127797	7.98015	0.00044087
CATMA2A01780	AT2G02860	1	2.8346	trans	18433370	1.7101e+07	1.98522e+07	-0.159286	7.92601	0.000422879
CATMA2A01790	AT2G02870	4	3.24113	trans	8.0308e+06	6.1438e+06	1.15819e+07	0.164016	8.29843	0.000334777
CATMA2A01845	AT2G02950	2	4.89151	cis	1.1039e+06	592610	3366112	-0.118394	14.1916	2.01935e-06
CATMA2A01860	AT2G02960	2	3.62781	cis	933468	592610	4.21951e+06	-0.192781	11.024	3.31297e-05
CATMA2A01990	AT2G03070	3	2.53308	trans	1.96485e+07	1.64819e+07	22146585	0.125988	5.89583	0.00249294
CATMA2A02060	AT2G03150	2	3.69883	cis	1.1039e+06	592610	5.93499e+06	0.292884	10.2854	6.30173e-05
CATMA2A02140	AT2G03240	2	4.33566	cis	933468	592610	1779262	0.25271	11.8195	1.60897e-05
CATMA2A02230	AT2G03310	2	4.32825	cis	1.78561e+06	592610	1779262	0.383818	11.7114	1.59346e-05
CATMA2A02310	AT2G03390	2	2.51256	cis	1.27433e+06	592610	6.79272e+06	0.239836	7.46966	0.000714448
CATMA2A02360	AT2G03440	2	4.00436	cis	592610	592610	1.95604e+06	-0.390341	11.0816	3.15052e-05
CATMA2A02510	AT2G03590	5	2.75722	trans	3.78852e+06	1.01569e+06	6820442	-0.103474	8.39456	7.17071e-05
CATMA2A02510	AT2G03590	2	7.5928	cis	933468	592610	2.2969e+06	0.157738	20.3733	2.42493e-09
CATMA2A02595	AT2G03710	2	20.4515	cis	933468	592610	1.78561e+06	-0.512732	44.8316	7.44529e-21
CATMA2A02720	AT2G03822	2	2.87998	cis	1.1039e+06	592610	5.93499e+06	-0.135123	7.76943	0.000552392
CATMA2A02860	AT2E02850	2	55.0672	cis	1.27433e+06	763039	1.95604e+06	2.5941	65.5267	4.78726e-36
CATMA2A02870		2	30.2578	cis	1.27433e+06	592610	1.95604e+06	0.609919	55.5873	1.63032e-27
CATMA2A03020	AT2G04039	2	3.9977	cis	1.78561e+06	592610	1779262	0.445785	11.593	1.77001e-05
CATMA2A03150	Nogene	3	13.0123	trans	9.16688e+06	8.62251e+06	9747530	0.552044	28.8216	7.1155e-13
CATMA2A03190	AT2G04220	5	3.59682	trans	3.41831e+06	1936903	6.63787e+06	0.502845	8.63859	0.000249361
CATMA2A03200	AT2G04230	2	25.1279	cis	1.27433e+06	592610	2.12647e+06	0.495464	47.7778	1.24343e-22
CATMA2A03300	AT2G04305	2	2.8987	cis	1.27433e+06	592610	5.07725e+06	0.349338	6.98831	0.000793473
CATMA2A03395	AT2G04400	2	4.43551	cis	1.44475e+06	592610	2572687	0.59385	11.2559	2.70579e-05
CATMA2A03450		5	4.13209	trans	2900008	1.2353e+06	3.97363e+06	-0.412191	4.90176	0.00440995
CATMA2A03450		1	3.76502	trans	1.34437e+07	1.20758e+07	16254152	-0.426424	5.44352	0.00273854
CATMA2A03490	AT2G04520	4	2.57208	trans	10947125	9.13977e+06	13170827	0.385476	7.58717	0.000545203
CATMA2A03500	AT2G04530	2	2.52535	cis	1.1039e+06	592610	2.50404e+06	-0.216067	6.73386	0.00134266
CATMA2A03530	AT2G04550	2	4.12046	cis	1.27433e+06	592610	5.45527e+06	0.415965	11.2417	2.7395e-05
CATMA2A03580	AT2G04620	2	3.10268	cis	1.61518e+06	592610	5.07725e+06	0.340279	8.62618	0.000240224
CATMA2A03590	AT2G04630	2	6.88584	cis	1.61518e+06	592610	4952962	0.835652	17.7568	6.43624e-08
CATMA2A03600	AT2G04650	2	3.84223	cis	1.44475e+06	592610	2572687	-0.125516	9.38104	0.000137929
CATMA2A03640	AT2G04690	1	2.61026	trans	6.6787e+06	4.24489e+06	1.01262e+07	-0.181452	7.67813	0.00032286
CATMA2A03640	AT2G04690	2	3.7483	cis	933468	592610	1779262	0.2107	10.41	3.24749e-05
CATMA2A03650	AT2G04700	2	14.2954	cis	1.61518e+06	592610	2365070	-0.627508	30.538	1.56864e-13
CATMA2A03720	AT2G04800	2	16.2288	cis	1.78561e+06	763039	3.78878e+06	0.325564	36.1256	2.68452e-16
CATMA2A03750	AT2G04842	2	3.80426	cis	1.61518e+06	592610	1779262	0.47302	10.3533	5.29355e-05
CATMA2A03780	AT2G04845	2	4.18046	cis	1.78561e+06	592610	4159537	-0.156187	12.6013	7.20901e-06
CATMA2A03790	AT2G04850	2	3.09945	cis	1.61518e+06	592610	1303207	0.464814	9.02004	0.000170346
CATMA2A03830	AT2G04900	5	2.49227	trans	2.63802e+07	2.39057e+07	26671472	-0.249276	6.22165	0.00147322
CATMA2A03830	AT2G04900	1	2.80213	trans	6.16164e+06	4.59053e+06	9.49757e+06	-0.261288	7.19519	0.000648128
CATMA2A04270	AT2G05440	5	3.95986	trans	4.50139e+06	1936903	6.7393e+06	-0.611641	5.08891	0.00296487
CATMA2A04270	AT2G05440	1	2.72181	trans	5592874	4175761	8385006	-0.486158	6.97571	0.000542481
CATMA2A04270	AT2G05440	2	3.43401	trans	15251700	1.36981e+07	1.83043e+07	0.550428	8.14893	0.000195129
CATMA2A04295	AT2G05520	5	2.48812	trans	2900008	576456	6.33358e+06	-0.0114197	4.81291	0.006716
CATMA2A04295	AT2G05520	2	6.26202	cis	1.95604e+06	592610	7650461	0.910725	15.9449	3.46901e-07
CATMA2A04310	AT2G05540	1	3.66705	trans	6.16164e+06	1.49215e+06	9.73428e+06	-0.463454	9.93422	6.84949e-05
CATMA2A04340	AT2G05600	2	2.63837	cis	5587702	592610	6.79272e+06	0.350958	7.15718	0.000862115
CATMA2A04390	AT2G05642	3	5.15005	trans	2.14715e+07	1.90945e+07	22146585	-0.130245	12.5846	5.92618e-06
CATMA2A04500	AT2G05760	1	3.03228	trans	8385006	4.41771e+06	9.37921e+06	0.12835	7.79727	0.000516359
CATMA2A04550	AT2G05790	2	4.97564	trans	2365070	933468	1303207	0.582963	14.1965	1.71447e-06
CATMA2A04970	AT2G06200	1	2.78386	trans	5.45462e+06	1.04255e+06	9.14249e+06	0.128163	7.40413	0.000640459
CATMA2A05010		3	2.85113	trans	4.94739e+06	2.06133e+06	6631399	-0.119385	8.34885	0.000404602
CATMA2A05200	AT2G06530	4	2.9469	trans	1.62524e+07	1.42199e+07	17683645	0.315365	7.00455	0.00110724
CATMA2A05440		2	3.22758	trans	1.61518e+06	592610	1779262	-0.130635	8.67816	0.000229577
CATMA2A05700	AT2G06925	2	2.83283	cis	2.12647e+06	592610	1303207	0.231813	9.03555	0.000168053
CATMA2A05990	AT2G07180	1	2.70839	trans	6.93723e+06	1.94176e+06	9.49757e+06	-0.397625	6.58937	0.0013108
CATMA2A06040	AT2G07240	3	2.7392	trans	4.30236e+06	2.06133e+06	7.51294e+06	-0.0528993	6.18138	0.00187611
CATMA2A07070	AT2G07711	3	2.72888	trans	5140894	1.15957e+06	8.44106e+06	-0.0934778	9.22084	0.000194578
CATMA2A07150	AT2E06080	3	2.64911	trans	4.46362e+06	1.43429e+06	7.21909e+06	-0.109676	7.44482	0.000617939
CATMA2A07510	Nogene	3	2.724	trans	5140894	1.15957e+06	7.80678e+06	-0.100455	9.72458	0.000127304
CATMA2A07670	AT2E06620	5	4.4088	trans	5319287	4.22876e+06	6.13072e+06	0.162225	12.7935	6.06959e-06
CATMA2A07815		1	2.59483	trans	28666837	2.63568e+07	29898175	0.103934	7.29807	0.000732339
CATMA2A08180		3	2.55258	trans	5140894	2.32802e+06	7.95371e+06	-0.121194	8.85274	0.000265125
CATMA2A08250	AT2G10260	2	2.81596	trans	1.5843e+07	1.386e+07	18753024	-0.128114	8.42884	0.000285311
CATMA2A08346		2	30.8709	cis	4263347	2365070	5587702	-1.91322	62.1168	1.98746e-33
CATMA2A08380	AT2G10440	1	2.67227	trans	2.97934e+07	2.66976e+07	29898175	0.105749	7.85477	0.000513367
CATMA2A09060	AT2E07060	2	3.77442	trans	1.95604e+06	592610	2572687	-0.134016	7.93312	0.000439272
CATMA2A09090	AT2G10931	2	10.3532	trans	5587702	1.78561e+06	2572687	0.3138	26.0387	1.87472e-11
CATMA2A09100	AT2G10940	2	3.01377	trans	15251700	1.386e+07	1.72475e+07	-0.646768	8.58044	0.000249997
CATMA2A09260	AT2E07200	3	2.5546	trans	1901320	884847	6.41221e+06	-0.105533	7.43624	0.000649029
CATMA2A09300		2	3.12615	trans	2365070	592610	4.21951e+06	-0.107	9.55651	0.000106545
CATMA2A09390		2	58.2136	cis	4793089	4263347	5587702	-1.1204	80.4197	5.57472e-55
CATMA2A09393		2	60.0937	cis	5587702	4263347	4159537	-1.87633	83.3966	2.32733e-60
CATMA2A09710	AT2G11626	2	8.68299	trans	1.44475e+06	592610	4263347	-0.215207	19.9897	9.71732e-09
CATMA2A09780		3	2.97295	trans	5140894	2.06133e+06	6631399	-0.11499	9.52061	0.000151184
CATMA2A10190	AT2E07530	3	2.75159	trans	4.62487e+06	884847	7.80678e+06	-0.0966686	7.95006	0.00039611
CATMA2A10400		2	2.82481	trans	1.44475e+06	592610	2.50404e+06	-0.125099	7.34551	0.000794734
CATMA2A10430	AT2G12405	4	2.54435	trans	1.65569e+07	14819404	17683645	-0.119328	6.55291	0.00162672
CATMA2A10610	AT2G12462	2	9.44923	trans	2.12647e+06	763039	1779262	0.739343	24.9265	5.8631e-11
CATMA2A10720	AT2G12550	5	2.86541	trans	3.2332e+06	576456	5319287	0.339222	8.74988	0.000226431
CATMA2A10900	AT2E07770	3	3.22382	trans	9747530	8.62251e+06	1.08368e+07	-0.430661	9.25565	0.000125063
CATMA2A11240		3	2.62591	trans	1901320	884847	4.62487e+06	-0.104298	7.76795	0.000485606
CATMA2A11290		3	3.12289	trans	4141103	1.70901e+06	6.41221e+06	-0.150155	9.48246	0.000102292
CATMA2A11610	AT2G13130	2	6.48063	trans	2365070	1.1039e+06	1779262	-0.134021	19.5795	1.14485e-08
CATMA2A11860	AT2G13290	2	3.23484	cis	5587702	592610	8.57872e+06	-0.132826	9.05938	0.00016459
CATMA2A11950		3	2.50182	trans	5140894	1.15957e+06	7.65986e+06	-0.112166	7.90143	0.000588519
CATMA2A11975	AT2G13360	1	2.53577	trans	2.97934e+07	2.66976e+07	29898175	-0.76521	7.09288	0.000986971
CATMA2A12140		2	2.75142	cis	2.12647e+06	592610	8.11459e+06	-0.092557	8.29517	0.000320545
CATMA2A12265	AT2G13550	2	10.1004	cis	5587702	1.95604e+06	3366112	0.319178	25.375	3.70889e-11
CATMA2A12270	AT2G13560	4	2.54958	trans	7549126	5.93504e+06	10608577	0.118643	7.42017	0.000686077
CATMA2A12346	AT2G13660	3	27.5944	trans	1.06099e+07	1.0156e+07	10995664	1.41979	55.4544	5.97474e-28
CATMA2A12410	AT2G13790	1	3.80279	trans	7.71283e+06	4.59053e+06	9.73428e+06	-0.566575	10.4067	5.35197e-05
CATMA2A12420	AT2G13800	1	2.87215	trans	8.66906e+06	4.24489e+06	1.1054e+07	-0.532861	8.6406	0.000248927
CATMA2A12450	AT2G13840	2	7.36424	trans	4159537	1.1039e+06	2.50404e+06	0.372566	18.5694	2.99306e-08
CATMA2A12560		2	34.9316	trans	4159537	5587702	2572687	-1.20698	63.2869	1.87252e-34
CATMA2A12660	AT2G14080	2	23.8349	cis	4952962	2.12647e+06	2572687	-0.610732	50.3039	1.52681e-24
CATMA2A12710	AT2G14120	2	2.88351	cis	4952962	1.1039e+06	7.76649e+06	-0.250546	7.70324	0.00053647
CATMA2A12760	AT2G14255	2	4.97217	trans	2365070	592610	5.93499e+06	-0.171734	13.5832	2.98486e-06
CATMA2A12770	AT2G14255	2	9.9782	trans	4952962	2365070	1779262	-0.41993	25.1202	4.81254e-11
CATMA2A12810	AT2G14288	2	2.68853	cis	2365070	592610	7650461	-0.112292	8.35776	0.000303538
CATMA2A13240	AT2G14520	2	2.76785	trans	592610	592610	3.36178e+06	0.129617	7.56382	0.000659005
CATMA2A13330	AT2G14620	2	2.58206	trans	2365070	592610	1303207	-0.264213	7.3986	0.000699054
CATMA2A13360	AT2E09050	2	3.16238	trans	1.95604e+06	592610	1779262	-0.222198	9.69871	9.40633e-05
CATMA2A13400	AT2G14660	2	16.592	trans	3366112	5587702	1303207	-0.795684	34.9303	8.81194e-16
CATMA2A13465	AT2G14720	1	2.69695	trans	6.93723e+06	1.94176e+06	9.73428e+06	-0.405668	7.28174	0.000713244
CATMA2A13570	AT2G14835	2	5.12945	cis	1.61518e+06	592610	7.76649e+06	0.529052	13.5591	3.05048e-06
CATMA2A13660	AT2G14900	2	3.32121	cis	3.36178e+06	592610	9.15888e+06	0.434235	8.3967	0.000279997
CATMA2A13820	AT2G15020	1	2.55968	trans	1.355e+07	1.14786e+07	1.63984e+07	0.287597	6.9979	0.000989976
CATMA2A13830	AT2G15025	2	2.56763	trans	1.59774e+07	12953383	1.8429e+07	-0.110534	6.58911	0.00141165
CATMA2A13850	AT2G15030	4	3.21212	trans	10608577	8929939	13170827	-0.120831	9.40432	0.000109629
CATMA2A13920	AT2G15080	1	2.63423	trans	15633764	1.25926e+07	1.63984e+07	-0.170756	6.83416	0.000631414
CATMA2A13920	AT2G15080	2	4.26999	cis	2.50404e+06	5587702	8.81078e+06	-0.21523	12.5026	5.39264e-06
CATMA2A13930	AT2G15090	2	2.51855	cis	1.78561e+06	592610	7.88253e+06	0.377554	7.00023	0.000987977
CATMA2A14110	AT2G15280	2	5.55895	trans	3366112	1.95604e+06	5.93499e+06	-0.134031	14.742	9.61282e-07
CATMA2A14150	AT2G15320	2	6.4826	cis	2572687	592610	7650461	0.495724	17.4483	7.78258e-08
CATMA2A14290	AT2E09810	1	2.81839	trans	6.42017e+06	3702217	9.99369e+06	0.151369	7.68757	0.000499101
CATMA2A14310		3	2.7073	trans	5.31625e+06	3.12107e+06	8.53179e+06	-0.100268	8.64206	0.000316411
CATMA2A14360	AT2G15430	2	3.97869	cis	2572687	592610	9.04285e+06	0.337594	11.0172	2.77192e-05
CATMA2A14420	AT2G15490	4	2.92618	trans	1.65569e+07	1.49484e+07	17683645	0.320644	6.23805	0.00212714
CATMA2A14495	AT2G15570	5	2.89846	trans	14766014	1.36349e+07	1.67509e+07	-0.146421	7.18693	0.000910505
CATMA2A14700	AT2G15790	2	27.7345	cis	5.07725e+06	2.50404e+06	7650461	0.418641	50.9087	8.67627e-25
CATMA2A14750	AT2G15860	2	2.79375	trans	1.55742e+07	1.26154e+07	1.86782e+07	0.11981	7.58872	0.000592616
CATMA2A14770	AT2G15890	2	3.51517	cis	5.93499e+06	5587702	9.15888e+06	-0.105788	10.1039	6.97337e-05
CATMA2A14800	AT2G15910	2	6.80182	cis	2.50404e+06	4159537	7650461	-0.368421	18.4433	3.03555e-08
CATMA2A14830	AT2G15970	2	4.09397	cis	2.50404e+06	4952962	8.57872e+06	-0.398235	11.4645	1.86097e-05
CATMA2A14840	AT2G15980	2	2.54876	trans	1.02032e+07	7.76649e+06	1.20214e+07	-0.0934256	7.09331	0.000911275
CATMA2A14930	AT2G16070	2	3.86183	trans	1.27433e+06	592610	1779262	0.290504	10.4909	5.27118e-05
CATMA2A15000	AT2E10430	3	6.72918	trans	1.8679e+07	1.70349e+07	1.99255e+07	-0.218561	17.371	8.37003e-08
CATMA2A15010	AT2G16190	1	2.77939	trans	2.92694e+07	2.66976e+07	29898175	0.123828	6.94801	0.000994349
CATMA2A15110	AT2G16290	3	2.93095	trans	4.78613e+06	1.15957e+06	7.21909e+06	-0.106123	8.85021	0.000265688
CATMA2A15240	AT2G16430	2	17.0896	cis	4.21951e+06	1303207	7650461	-0.985873	37.6051	3.57488e-17
CATMA2A15285	AT2G16500	5	2.84861	trans	1.21643e+07	9.08352e+06	1.53863e+07	0.447674	8.67882	0.000240817
CATMA2A15350	AT2G16630	4	2.57714	trans	15765120	1.39701e+07	17683645	-0.156498	6.76873	0.000666513
CATMA2A15350	AT2G16630	5	4.07539	trans	2900008	686263	4.77402e+06	-0.199555	12.1343	7.26241e-06
CATMA2A15410		2	2.67409	cis	7650461	5587702	9.97111e+06	-0.115181	8.5142	0.000277735
CATMA2A15420	AT2G16710	2	10.4141	cis	5.93499e+06	2.50404e+06	8.57872e+06	0.604353	26.2227	1.81032e-11
CATMA2A15440	AT2G16750	2	5.96986	cis	6.79272e+06	1779262	9.04285e+06	-0.150632	17.2358	1.15559e-07
CATMA2A15460	AT2G16770	2	2.99107	trans	1.27433e+06	592610	2572687	0.212678	8.56133	0.000279663
CATMA2A15465	AT2G16780	2	3.35675	cis	7650461	1.6463e+06	9.39095e+06	0.194568	9.86796	8.56693e-05
CATMA2A15470	AT2G16790	1	2.60232	trans	13869179	1.23799e+07	1.66148e+07	-0.143063	7.58162	0.000596281
CATMA2A15620	AT2G16950	2	2.70208	cis	7650461	1303207	9.85508e+06	-0.164375	7.50262	0.000665999
CATMA2A15730	AT2G17033	2	4.25063	trans	1.57086e+07	1.40218e+07	1.72475e+07	-0.224188	10.8201	3.50797e-05
CATMA2A15760	AT2G17040	1	4.21386	trans	1.36564e+07	1.24863e+07	1.65427e+07	-0.456757	5.1671	0.00291389
CATMA2A15760	AT2G17040	1	4.51819	trans	7.71283e+06	4.59053e+06	9.49757e+06	-0.453701	11.7748	1.03323e-05
CATMA2A15790	AT2G17060	2	2.52717	cis	4159537	592610	8.81078e+06	-0.114121	8.60888	0.000237868
CATMA2A15860	AT2G17120	1	3.53356	trans	9.02414e+06	4.76334e+06	11578104	-0.428314	9.09246	0.000168211
CATMA2A15920	AT2G17190	2	2.6505	trans	1.1039e+06	592610	4159537	0.00533725	7.00326	0.00128802
CATMA2A15920	AT2G17190	3	2.51568	trans	5140894	1.43429e+06	8.44106e+06	0.282127	7.71966	0.00068519
CATMA2A16020	AT2G17300	5	2.59197	trans	5.04665e+06	1.12549e+06	6.33358e+06	0.296794	6.84502	0.00113047
CATMA2A16060	AT2G17330	3	2.56517	trans	3.12107e+06	884847	7.21909e+06	-0.112806	7.38026	0.000710277
CATMA2A16110	AT2G17390	2	6.59471	cis	5.07725e+06	1303207	9.27491e+06	0.512944	17.32	1.28607e-07
CATMA2A16130	AT2G17420	2	2.78806	cis	5.07725e+06	933468	9.73904e+06	-0.317253	6.61232	0.00143579
CATMA2A16160	AT2G17470	2	3.30523	trans	2365070	592610	2.50404e+06	-0.28065	7.74066	0.000380369
CATMA2A16200	AT2G17520	1	3.51377	trans	8385006	4.76334e+06	9.99369e+06	-0.212765	10.7456	3.97755e-05
CATMA2A16260	AT2G17580	2	2.70891	trans	2365070	592610	7650461	-0.147472	8.44996	0.000184113
CATMA2A16310	AT2G17650	2	3.13137	trans	1.23035e+07	1.08955e+07	1.31787e+07	-0.205069	4.70615	0.00494223
CATMA2A16310	AT2G17650	2	3.66969	trans	1.61518e+06	592610	5.07725e+06	-0.235803	11.5339	1.574e-05
CATMA2A16380	AT2G17705	2	3.38411	cis	4.21951e+06	763039	9.15888e+06	-0.142328	9.29359	0.000127352
CATMA2A16500	AT2G17840	1	3.16202	trans	8385006	4.93616e+06	9.49757e+06	-0.374823	8.5294	0.000274102
CATMA2A16570	AT2G17900	2	6.06929	cis	8.23062e+06	3.36178e+06	9.73904e+06	0.1351	15.7477	4.54598e-07
CATMA2A16600	AT2G17920	3	2.73937	trans	1901320	884847	6.41221e+06	-0.0995685	8.01948	0.000389656
CATMA2A16640	AT2G17975	2	3.21551	cis	7650461	1.44475e+06	9.27491e+06	0.206428	9.12586	0.000163401
CATMA2A16680	AT2G18000	2	2.52348	trans	1.22095e+07	9.73904e+06	13471565	0.152035	6.88627	0.00104945
CATMA2A16750	AT2G18090	2	2.76064	cis	4.21951e+06	763039	9.62301e+06	-0.171042	6.77382	0.00115776
CATMA2A16790	AT2G18120	1	2.6382	trans	15633764	1.2699e+07	1.68313e+07	0.129552	7.71831	0.000225672
CATMA2A16790	AT2G18120	2	4.53859	cis	7.88253e+06	2.50404e+06	9.85508e+06	0.165494	14.0171	1.10444e-06
CATMA2A16860	AT2G18193	5	4.40735	trans	4010649	1.2353e+06	6.33358e+06	-0.200929	12.9198	5.41977e-06
CATMA2A16920	AT2G18250	1	8.31205	trans	1.57492e+07	1.30181e+07	1.63263e+07	-0.277579	20.6964	7.25496e-09
CATMA2A16970	AT2G18300	5	3.32638	trans	5319287	4010649	6.43501e+06	0.150149	9.18368	0.000162138
CATMA2A17030	AT2G18370	5	2.69983	trans	4010649	1936903	5.42072e+06	-0.119304	7.55196	0.000611851
CATMA2A17095		2	31.0732	cis	8.23062e+06	7.76649e+06	8.81078e+06	-1.51074	54.2664	4.29065e-27
CATMA2A17120	AT2G18465	2	2.76121	trans	592610	592610	3.36178e+06	-0.129099	7.78913	0.000543129
CATMA2A17220	AT2G18560	2	10.9966	cis	5.93499e+06	1.6463e+06	9.04285e+06	0.40811	26.5156	1.3389e-11
CATMA2A17310	AT2G18660	1	3.20342	trans	7.4543e+06	4.24489e+06	9.37921e+06	-0.561188	9.37916	5.58515e-05
CATMA2A17310	AT2G18660	2	5.0914	cis	7.99856e+06	1303207	9.85508e+06	0.660804	12.6539	3.54543e-06
CATMA2A17330	AT2G18680	1	4.13515	trans	8.22989e+06	4.93616e+06	9.61592e+06	-0.883508	11.263	2.52513e-05
CATMA2A17340	AT2G18690	1	4.24354	trans	7.97136e+06	4.59053e+06	9.61592e+06	-0.90613	11.963	1.36203e-05
CATMA2A17350	AT2G18700	1	2.78686	trans	8.22989e+06	4.41771e+06	9.61592e+06	-0.263794	7.5081	0.000662855
CATMA2A17355	AT2G18710	2	2.83062	cis	5.07725e+06	933468	9.73904e+06	-0.11649	7.46808	0.000686157
CATMA2A17410	AT2G18780	2	3.39188	cis	7.88253e+06	1779262	9.73904e+06	-0.103023	10.1022	6.98358e-05
CATMA2A17490	AT2G18890	5	2.78433	trans	5.52215e+06	1.01569e+06	7.70466e+06	0.135804	7.85762	0.000469088
CATMA2A17530	AT2G18940	5	2.48491	trans	12698572	9.51726e+06	1.56344e+07	0.17701	7.66481	0.00057896
CATMA2A17750	AT2G19146	5	4.58841	trans	2.25103e+07	2.15522e+07	2.40938e+07	-0.131396	13.9302	2.18188e-06
CATMA2A17770	AT2G19160	1	2.60455	trans	1.77672e+07	1.63263e+07	20384267	-0.117742	4.93287	0.00579338
CATMA2A17770	AT2G19160	1	2.592	trans	4175761	592939	7.71283e+06	0.104004	7.57401	0.000575375
CATMA2A17890	AT2G19310	2	14.3515	cis	8.69475e+06	7.88253e+06	9.62301e+06	-0.843489	29.4392	6.18733e-13
CATMA2A17900	AT2G19320	1	2.55826	trans	5.64458e+06	4175761	8.78742e+06	0.14028	7.16161	0.000792698
CATMA2A17980	AT2G19400	2	6.81795	cis	8.81078e+06	5.93499e+06	1.04742e+07	-0.173752	16.308	2.72067e-07
CATMA2A18020	AT2G19440	1	2.68009	trans	5592874	4.24489e+06	8385006	0.161898	7.52751	0.000574586
CATMA2A18050	AT2G19480	4	2.59166	trans	15765120	1.32208e+07	17683645	0.364798	6.61415	0.00154404
CATMA2A18290	AT2G19750	5	2.89572	trans	26671472	2.5197e+07	26671472	-0.290566	9.41878	0.000120202
CATMA2A18430	AT2G19930	1	2.71659	trans	9781624	6.16164e+06	12175324	0.0911694	7.48511	0.000596422
CATMA2A18545	AT2G20070	4	2.48645	trans	1.71659e+07	1.49484e+07	17683645	-0.117335	6.67829	0.00135637
CATMA2A18550	AT2G20080	1	2.80046	trans	2.29823e+06	592939	5592874	0.129899	7.65507	0.000513579
CATMA2A18580	AT2G20120	2	3.0599	trans	1.27433e+06	592610	3366112	0.416815	8.13717	0.000402782
CATMA2A18610	AT2G20142	1	3.30368	trans	1.33373e+07	1.19763e+07	1.65427e+07	-0.233063	10.9273	2.41482e-05
CATMA2A18660	AT2G20190	2	3.65851	cis	9.15888e+06	1303207	1.17393e+07	-0.213446	8.28018	0.000324755
CATMA2A18680	AT2G20210	2	7.04829	cis	8.34665e+06	2.50404e+06	9.97111e+06	0.23684	18.3495	4.09035e-08
CATMA2A18700	AT2G20230	3	2.71269	trans	4.94739e+06	2.5947e+06	7.65986e+06	-0.107188	8.22139	0.000450205
CATMA2A18740	AT2G20270	1	3.13808	trans	15633764	1.2699e+07	1.63984e+07	0.185068	9.46496	0.00012828
CATMA2A18750	AT2G20280	2	2.82861	trans	1.27433e+06	592610	2572687	0.222213	7.56467	0.000658522
CATMA2A18815	AT2G20340	3	2.62021	trans	4141103	1.57165e+06	6631399	0.229257	7.88342	0.000420056
CATMA2A18830	AT2G20360	2	2.69486	trans	1.61518e+06	592610	7.76649e+06	0.403818	7.78394	0.000500123
CATMA2A18880	AT2G20390	3	3.56308	trans	1.93715e+07	1.70349e+07	22146585	0.204632	8.38637	0.000282543
CATMA2A18915	AT2G20420	2	2.6927	trans	1.61518e+06	592610	7.76649e+06	0.541108	7.33155	0.000740974
CATMA2A18960	Nogene	4	2.75839	trans	15765120	13170827	17683645	-0.0992609	7.67764	0.00062389
CATMA2A18980	AT2G20495	4	3.17845	trans	17683645	1.61001e+07	17683645	-0.114396	6.42443	0.00134014
CATMA2A18980	AT2G20495	2	3.07118	trans	1.78561e+06	592610	7.88253e+06	-0.118623	7.05553	0.000792812
CATMA2A19030	AT2G20530	2	2.71177	cis	8.81078e+06	2572687	11457144	0.317509	6.58593	0.00146884
CATMA2A19060	AT2G20560	1	2.63738	trans	8.22989e+06	3406252	1.09215e+07	-0.297942	7.13343	0.000915927
CATMA2A19190	AT2G20640	3	2.49381	trans	5.53544e+06	1.70901e+06	7.65986e+06	-0.0910131	6.92873	0.00112186
CATMA2A19310	AT2G20750	4	3.40295	trans	1.62524e+07	1.49484e+07	17683645	-0.347202	8.47421	0.000316034
CATMA2A19380	AT2G20810	2	2.91459	cis	9.04285e+06	2572687	1.16452e+07	0.262482	6.42636	0.00162585
CATMA2A19410	AT2G20825	1	3.77049	trans	2.79554e+07	2.62432e+07	29898175	0.170404	8.96247	0.000127957
CATMA2A19430	AT2G20830	2	2.62474	trans	1.61518e+06	592610	6.79272e+06	0.179016	7.31004	0.000754948
CATMA2A19480	AT2G20880	2	3.23864	trans	1.1039e+06	592610	2572687	-0.201998	8.9037	0.000208238
CATMA2A19560	AT2G20921	3	2.89122	trans	4.62487e+06	1.43429e+06	7.80678e+06	-0.108674	6.65829	0.000923132
CATMA2A19630	AT2E15290	3	2.65439	trans	4.94739e+06	1.84638e+06	8.35033e+06	-0.119511	10.5861	5.14889e-05
CATMA2A19710	AT2G21070	2	4.24649	cis	8.34665e+06	2.50404e+06	9.85508e+06	-0.107677	11.7016	1.84034e-05
CATMA2A20030	AT2G21340	2	2.73262	trans	1.27433e+06	592610	6.79272e+06	-0.144662	7.31282	0.000817333
CATMA2A20060	AT2G21380	2	3.23827	trans	1.22095e+07	1.04742e+07	1.32913e+07	-0.117872	8.1149	0.00035842
CATMA2A20100	AT2G21410	2	2.69711	trans	1.1039e+06	592610	1779262	0.374131	7.66235	0.00060557
CATMA2A20210	AT2G21530	2	2.7779	trans	2365070	592610	1779262	0.315006	8.48175	0.000272457
CATMA2A20220	AT2G21540	5	2.78516	trans	5319287	4.22876e+06	6.43501e+06	0.103027	8.55868	0.000254785
CATMA2A20240	AT2G21560	1	2.97114	trans	5.10898e+06	2.29823e+06	8.90578e+06	0.222315	6.84421	0.00104779
CATMA2A20260	AT2G21590	4	2.81457	trans	6.42214e+06	5.46598e+06	8.5597e+06	-0.114988	6.92197	0.000978578
CATMA2A20280	AT2G21620	2	2.55028	trans	12435201	1.00871e+07	15251700	0.24397	6.2578	0.00133935
CATMA2A20280	AT2G21620	1	2.51812	trans	1.63263e+07	1.2699e+07	1.77672e+07	-0.259796	6.3528	0.00123431
CATMA2A20300	AT2G21640	5	7.3075	trans	3.41831e+06	1586683	6.53644e+06	-0.35064	19.8294	1.00964e-08
CATMA2A20430	AT2G21830	2	20.8354	cis	9.04285e+06	8.23062e+06	9.73904e+06	-0.36283	35.0748	9.25789e-16
CATMA2A20520	AT2G21930	2	5.0104	trans	1.95604e+06	592610	1779262	-0.148931	13.4299	3.42714e-06
CATMA2A20640	AT2G22070	4	2.74337	trans	1.62524e+07	1.34706e+07	17683645	-0.0999718	6.99228	0.00111887
CATMA2A20670	AT2G22120	5	3.07131	trans	1586683	905878	5.725e+06	-0.143262	8.90778	0.000178796
CATMA2A20740	AT2G22200	2	3.49702	cis	9.97111e+06	8.46269e+06	1.11763e+07	-0.129129	9.70085	9.38873e-05
CATMA2A20850	AT2G22330	2	2.57854	trans	1.95604e+06	592610	7.99856e+06	0.326345	7.17717	0.00084728
CATMA2A20940	AT2G22420	5	5.25951	trans	4.50139e+06	3.04809e+06	5.92786e+06	-0.189876	13.8364	2.37513e-06
CATMA2A20953	AT2G22430	2	3.40471	trans	5587702	933468	5.93499e+06	0.349191	9.93595	7.6391e-05
CATMA2A21000	AT2G22480	2	3.07658	cis	1.20214e+07	9.50698e+06	1.46691e+07	0.25251	4.71286	0.00626298
CATMA2A21000	AT2G22480	2	2.93799	trans	1.44475e+06	592610	7650461	0.271216	7.73719	0.000512337
CATMA2A21020	AT2G22500	4	2.82693	trans	1.07355e+07	7.76635e+06	1.29358e+07	0.46516	8.59395	0.000224508
CATMA2A21030	AT2G22510	2	5.89846	cis	8.92682e+06	1303207	1.15512e+07	-0.240816	14.4012	1.54375e-06
CATMA2A21080	AT2G22570	2	8.93917	cis	9.15888e+06	7.99856e+06	1.08955e+07	0.299519	20.9438	3.0736e-09
CATMA2A21140	AT2G22650	2	4.00827	cis	8.81078e+06	5.07725e+06	1.10359e+07	0.299293	8.91006	0.000197063
CATMA2A21160	AT2G22660	2	6.10218	cis	9.15888e+06	7.88253e+06	1.17393e+07	0.827287	13.4015	3.5158e-06
CATMA2A21165	AT2G22670	1	2.57586	trans	2.90074e+07	2.6584e+07	29898175	-0.480211	7.28512	0.000740676
CATMA2A21190	AT2E16940	2	2.77486	trans	1.27433e+06	592610	6.79272e+06	-0.109781	7.17126	0.00092282
CATMA2A21270	AT2G22780	2	3.44256	cis	1.19274e+07	9.39095e+06	12953383	-0.477566	8.59356	0.000235597
CATMA2A21290	AT2G22795	5	2.80996	trans	1586683	576456	4010649	0.221569	7.94017	0.000417669
CATMA2A21380	AT2G22900	2	2.81455	trans	933468	592610	5.07725e+06	0.249229	7.96906	0.000465372
CATMA2A21440	AT2G22950	4	2.49706	trans	5.40334e+06	965683	6.83966e+06	0.312513	6.03095	0.00229177
CATMA2A21470	AT2G22980	5	2.89733	trans	8563029	7.46622e+06	1.03847e+07	-0.142024	6.84802	0.000242674
CATMA2A21470	AT2G22980	2	7.20233	cis	9.73904e+06	8.34665e+06	1.10359e+07	0.220353	22.4426	2.39892e-10
CATMA2A21600	AT2G23100	2	2.91689	trans	1.1039e+06	592610	2572687	-0.120006	8.3789	0.000327196
CATMA2A21620	AT2G23120	1	4.2419	trans	6.93723e+06	4.59053e+06	9.61592e+06	-0.507794	9.87525	5.63902e-05
CATMA2A21620	AT2G23120	2	4.18528	cis	9.97111e+06	7.88253e+06	1.23976e+07	0.488463	10.0461	4.91051e-05
CATMA2A21620	AT2G23120	3	3.81663	trans	4.94739e+06	1.84638e+06	6631399	0.485401	5.1447	0.00314048
CATMA2A21670	AT2G23170	4	2.66084	trans	641363	641363	5.27805e+06	-0.13579	7.15041	0.000902606
CATMA2A21690	AT2G23190	3	2.53681	trans	5140894	1.70901e+06	7.65986e+06	-0.0991841	8.01718	0.000534174
CATMA2A21700	AT2G23200	1	3.904	trans	8.22989e+06	4.76334e+06	9.73428e+06	-0.311645	11.172	2.7357e-05
CATMA2A21830		1	2.90336	trans	17833820	1.63984e+07	2.07437e+07	0.293844	7.32059	0.000718065
CATMA2A21860	AT2G23360	5	3.48043	trans	3.2332e+06	1586683	6.23215e+06	0.187601	9.72582	9.69673e-05
CATMA2A21880	AT2G23420	2	5.62027	cis	10249585	8.57872e+06	11457144	0.320601	15.3567	5.95544e-07
CATMA2A21910	AT2G23450	1	3.47737	trans	1.31245e+07	1.1379e+07	16254152	-0.153103	8.1247	0.000371829
CATMA2A21920	AT2G23470	2	5.03389	cis	10249585	8.81078e+06	1.10359e+07	-0.170401	13.6553	2.79702e-06
CATMA2A22030	AT2G23630	1	3.70968	trans	6.6787e+06	4.24489e+06	9.26085e+06	0.126665	8.90885	0.000129506
CATMA2A22060	AT2G23670	2	2.78244	trans	2365070	592610	1779262	0.473877	8.70158	0.000224935
CATMA2A22070	AT2G23680	1	4.57143	trans	8385006	5.64458e+06	9.49757e+06	-0.464401	13.6549	1.95511e-06
CATMA2A22090	AT2G23700	3	2.98133	trans	4.46362e+06	2.32802e+06	7.80678e+06	-0.11252	8.88779	0.000173178
CATMA2A22100	AT2G23740	5	2.88245	trans	5319287	4010649	6.23215e+06	0.145038	9.51327	0.000110658
CATMA2A22170	AT2G23810	1	3.49057	trans	8.22989e+06	5.2818e+06	9.73428e+06	-0.575659	10.1817	6.51501e-05
CATMA2A22230	AT2G23890	2	2.74281	trans	4263347	592610	5.93499e+06	0.120431	8.27226	0.000327003
CATMA2A22300	AT2G23960	3	3.12598	trans	3.37608e+06	1.02221e+06	6.77832e+06	-0.163868	8.66016	0.000233211
CATMA2A22390	AT2G24040	2	3.6874	cis	1.06147e+07	8.81078e+06	1.23035e+07	-0.32975	9.76839	8.84887e-05
CATMA2A22460	AT2G24110	2	47.4691	cis	9.85508e+06	9.27491e+06	1.02032e+07	1.02939	69.3752	2.22222e-40
CATMA2A22465	AT2G24120	2	3.84251	trans	7650461	2.50404e+06	9.39095e+06	-0.124751	10.5017	6.07824e-05
CATMA2A22500	AT2G24160	1	3.60376	trans	13869179	1.25926e+07	1.63263e+07	-0.254289	10.3818	5.16217e-05
CATMA2A22515	AT2G24180	4	2.95529	trans	1.11587e+07	9.31463e+06	1.61001e+07	0.00186468	6.16344	0.00190594
CATMA2A22515	AT2G24180	3	2.76135	trans	4.78613e+06	1.57165e+06	7.80678e+06	0.311205	8.01038	0.000537221
CATMA2A22525	AT2G24200	2	2.7535	trans	4.21951e+06	763039	9.62301e+06	0.387539	7.12434	0.000852391
CATMA2A22650	AT2G24310	2	5.35893	cis	9.73904e+06	8.46269e+06	11457144	0.117241	14.4448	1.3685e-06
CATMA2A22660	AT2G24310	2	2.63617	trans	1.44475e+06	592610	1303207	-0.107762	6.93778	0.00112733
CATMA2A22690	AT2G24350	1	2.51956	trans	7.97136e+06	3110287	9.73428e+06	0.0298004	5.72043	0.00309994
CATMA2A22690	AT2G24350	2	2.75667	cis	1.22095e+07	9.73904e+06	1.49928e+07	0.402072	7.21534	0.000787244
CATMA2A22770	AT2G24440	2	2.49929	trans	15251700	12435201	1.75038e+07	0.113436	6.81334	0.00116199
CATMA2A22930	AT2G24600	5	3.02772	trans	5.04665e+06	1.01569e+06	7.27653e+06	-0.338066	3.72138	0.00859392
CATMA2A22930	AT2G24600	1	6.60407	trans	8385006	5.64458e+06	9.49757e+06	-0.469196	17.5693	4.56273e-08
CATMA2A22950	AT2G24620	2	2.53642	trans	1.5843e+07	1.28407e+07	1.8429e+07	-0.110009	6.19466	0.00180116
CATMA2A22980	AT2G24640	2	2.65351	trans	15251700	1.36981e+07	1.75038e+07	0.099488	5.44698	0.00320183
CATMA2A22980	AT2G24640	2	2.93081	trans	592610	592610	2.12647e+06	0.107277	7.6429	0.000519006
CATMA2A22990	AT2G24650	2	12.1163	cis	9.97111e+06	9.04285e+06	1.11763e+07	-0.20251	29.0819	7.61063e-13
CATMA2A23090	AT2G24740	2	2.53858	trans	2.2969e+06	592610	7650461	-0.0924911	7.78636	0.000499072
CATMA2A23100	AT2G24750	2	2.74605	trans	763039	592610	4.21951e+06	-0.105803	8.02256	0.000444465
CATMA2A23120	AT2G24750	2	10.2171	cis	1.04742e+07	9.15888e+06	1.13167e+07	0.231857	26.6708	9.73611e-12
CATMA2A23160	AT2G24790	2	3.14852	trans	2365070	592610	3366112	0.25884	9.33526	0.000129316
CATMA2A23220	AT2G24850	1	3.58045	trans	8.43235e+06	4.59053e+06	9.73428e+06	-1.20322	8.67443	0.000257522
CATMA2A23270	AT2G24960	2	7.51471	cis	1.07551e+07	9.62301e+06	1.17393e+07	-0.154925	20.0704	7.1491e-09
CATMA2A23280	AT2G24970	2	3.70348	cis	9.50698e+06	4.21951e+06	1.20214e+07	-0.148092	10.1892	6.11563e-05
CATMA2A23310	AT2G25000	1	3.63361	trans	1.58213e+07	1.19763e+07	16874540	-0.634698	3.91566	0.0091519
CATMA2A23310	AT2G25000	1	5.58284	trans	7.71283e+06	5.2818e+06	9.37921e+06	-0.81306	16.1763	3.12326e-07
CATMA2A23400	AT2G25070	1	2.7655	trans	8385006	5.10898e+06	9.61592e+06	-0.121658	7.30273	0.000791426
CATMA2A23430	AT2G25110	1	3.70547	trans	6.93723e+06	4.41771e+06	9.73428e+06	-0.59102	8.82077	0.000183747
CATMA2A23480	AT2G25160	3	2.93333	trans	4.30236e+06	884847	6631399	-0.10334	8.24657	0.000305027
CATMA2A23510	AT2G25200	1	3.4127	trans	6.16164e+06	4.24489e+06	9.73428e+06	-0.136958	9.12293	8.7259e-05
CATMA2A23510	AT2G25200	1	5.23264	trans	15633764	1.24863e+07	1.64706e+07	-0.171792	9.17832	8.3276e-05
CATMA2A23720	AT2G25370	1	2.75399	trans	2.70643e+07	2.6016e+07	29898175	0.103234	7.74138	0.000455892
CATMA2A23790	AT2G25450	4	2.60371	trans	1.57956e+07	1.07355e+07	17683645	0.12071	5.69714	0.0033733
[truncated: 4,552 more rows]

## Sheet: BaySha
GST	Trait	eQTL Chr	LOD	Type	peak.bp	inf.bp	sup.bp	add.effect	Rsq	Rpf
[truncated: 19,021 more rows]
