# Supplementary material for: Expression variation in connected recombinant populations of Arabidopsis thaliana highlights distinct transcriptome architectures
Source: BMC Genomics. 2012 Mar 27;13:117. doi: 10.1186/1471-2164-13-117 (PMC3359214; doi:10.1186/1471-2164-13-117)
Supplement: Additional file 5 — Table S3. Number of -eQTLs per 1 Mb interval. a. local, b. distant. [file 1471-2164-13-117-S5.XLS]

## Sheet: Local
Table S3a. Number of local-eQTLs per 1 Mb interval
Chromosome	Interval (bin)	# eQTLs CviCol	# eQTLs BurCol
1	1	14	13
1	2	17	15
1	3	20	35
1	4	18	7
1	5	18	19
1	6	55	34
1	7	17	36
1	8	10	30
1	9	8	20
1	10	6	11
1	11	7	6
1	12	22	8
1	13	7	4
1	14	1	6
1	15	1	0
1	16	1	1
1	17	6	2
1	18	12	7
1	19	7	6
1	20	25	3
1	21	21	14
1	22	4	3
1	23	8	9
1	24	22	17
1	25	21	10
1	26	11	12
1	27	30	12
1	28	15	21
1	29	23	15
1	30	31	34
2	31	28	20
2	32	15	36
2	33	5	16
2	34	4	2
2	35	16	13
2	36	10	13
2	37	15	1
2	38	21	8
2	39	13	11
2	40	30	17
2	41	21	8
2	42	20	11
2	43	20	26
2	44	21	11
2	45	23	16
2	46	12	34
2	47	24	23
2	48	28	11
2	49	65	19
3	50	30	14
3	51	34	11
3	52	18	16
3	53	21	5
3	54	13	42
3	55	27	35
3	56	16	5
3	57	14	7
3	58	28	9
3	59	20	20
3	60	21	14
3	61	8	6
3	62	8	3
3	63	0	0
3	64	2	0
3	65	18	7
3	66	31	16
3	67	23	11
3	68	17	20
3	69	22	25
3	70	16	12
3	71	40	49
4	72	23	11
4	73	12	8
4	74	14	7
4	75	5	4
4	76	3	4
4	77	6	5
4	78	14	18
4	79	23	14
4	80	38	19
4	81	32	12
4	82	19	15
4	83	22	43
4	84	22	6
4	85	49	12
4	86	12	13
4	87	31	23
4	88	21	37
4	89	30	16
5	90	26	6
5	91	12	7
5	92	21	7
5	93	30	12
5	94	22	18
5	95	18	21
5	96	21	16
5	97	23	15
5	98	14	19
5	99	21	8
5	100	8	5
5	101	2	3
5	102	2	6
5	103	5	3
5	104	14	8
5	105	13	10
5	106	12	17
5	107	27	28
5	108	27	18
5	109	34	14
5	110	21	12
5	111	15	10
5	112	36	33
5	113	28	11
5	114	16	10
5	115	15	28
5	116	9	15

## Sheet: Distant
Table S3b. Number of distant-eQTLs per 1 Mb interval
Chromosome	Interval (bin)	# eQTLs CviCol	# eQTLs BurCol
1	1	16	6
1	2	22	5
1	3	17	36
1	4	41	4
1	5	40	32
1	6	170	202
1	7	44	211
1	8	16	293
1	9	13	261
1	10	14	32
1	11	24	20
1	12	45	26
1	13	5	25
1	14	10	218
1	15	1	0
1	16	14	63
1	17	16	54
1	18	35	44
1	19	27	21
1	20	49	12
1	21	16	20
1	22	8	7
1	23	9	13
1	24	21	16
1	25	14	13
1	26	15	19
1	27	42	3
1	28	15	62
1	29	31	112
1	30	2	202
2	31	9	130
2	32	8	335
2	33	19	130
2	34	24	6
2	35	14	24
2	36	6	16
2	37	4	1
2	38	3	17
2	39	4	17
2	40	8	6
2	41	9	5
2	42	7	17
2	43	12	83
2	44	10	5
2	45	7	14
2	46	1	90
2	47	6	17
2	48	5	6
2	49	40	7
3	50	34	5
3	51	58	62
3	52	21	15
3	53	37	17
3	54	12	326
3	55	20	204
3	56	10	7
3	57	2	0
3	58	9	2
3	59	19	5
3	60	14	4
3	61	2	2
3	62	8	2
3	63	0	0
3	64	3	0
3	65	24	1
3	66	14	1
3	67	12	1
3	68	26	12
3	69	5	12
3	70	2	18
3	71	23	29
4	72	5	8
4	73	22	17
4	74	21	7
4	75	4	3
4	76	15	16
4	77	13	14
4	78	19	31
4	79	19	27
4	80	13	12
4	81	6	7
4	82	8	80
4	83	63	59
4	84	21	1
4	85	28	3
4	86	4	1
4	87	6	74
4	88	5	174
4	89	7	52
5	90	24	2
5	91	24	72
5	92	41	34
5	93	20	62
5	94	9	67
5	95	4	108
5	96	5	11
5	97	5	1
5	98	28	5
5	99	10	6
5	100	4	16
5	101	2	8
5	102	3	24
5	103	37	12
5	104	44	23
5	105	4	7
5	106	2	20
5	107	7	30
5	108	6	0
5	109	35	2
5	110	23	5
5	111	9	8
5	112	128	20
5	113	24	0
5	114	12	10
5	115	6	11
5	116	7	14
