# Supplementary material for: Expression variation in connected recombinant populations of Arabidopsis thaliana highlights distinct transcriptome architectures
Source: BMC Genomics. 2012 Mar 27;13:117. doi: 10.1186/1471-2164-13-117 (PMC3359214; doi:10.1186/1471-2164-13-117)
Supplement: Additional file 6 — Table S4. Overrepresented GO terms within the BurCol distant-hotspots. [file 1471-2164-13-117-S6.XLS]

## Sheet: Sheet1
Table S4. Overrepresented GO terms within the BurCol distant-hotspots.
Hotspot	GO term	eQTLs	P-value
Chromosome 1-Bin#6-#9	response to chitin	13	1.98696e-05
Chromosome 1-Bin#6-#9	protein targeting to vacuole	9	1.5775e-07
Chromosome 1-Bin#6-#9	hydrogen-translocating pyrophosphatase activity	5	4.17246e-06
Chromosome 2-Bin #29-#31	cell adhesion	15	1.30351e-05
