# Supplementary material for: Expression variation in connected recombinant populations of Arabidopsis thaliana highlights distinct transcriptome architectures
Source: BMC Genomics. 2012 Mar 27;13:117. doi: 10.1186/1471-2164-13-117 (PMC3359214; doi:10.1186/1471-2164-13-117)
Supplement: Additional file 7 — Table S5. List of eQTLs detected by VBQTL in CviCol. See Additional file 4: Table S2 for column headings. [file 1471-2164-13-117-S7.XLS]

## Sheet: VBQTL
Table S5. List of eQTLs detected by VBQTL in CviCol.
GST	Trait	eQTL Chr	LOD	Type	peak.bp	inf.bp	sup.bp	add.effect	Rsq	Rpf
C058	Nogene	5	2.89206	trans	2.20607e+07	19650283	2.3774e+07	0.846933	7.31522	0.000692551
C067	ATCG00280	3	2.95466	trans	1.09412e+06	580137	3526654	0.990138	8.14492	0.00033362
C068	ATCG00300	3	2.86189	trans	2968064	580137	3.89905e+06	0.948428	8.65849	0.000245098
C083	Nogene	2	3.0705	trans	1.55798e+07	1.32012e+07	1.154e+07	-0.132651	6.06745	0.00214574
C083	Nogene	3	3.4843	trans	1.09412e+06	580137	3.34046e+06	0.680084	8.75773	0.000194272
C093	ATCG00420	5	2.75192	trans	1.86111e+06	576456	3.41703e+06	0.815177	7.30477	0.00069894
C099	Nogene	1	2.9742	trans	9.81939e+06	8385006	1.10468e+07	0.663911	8.63418	0.000200953
C099	Nogene	3	3.96349	trans	884847	580137	3.43356e+06	0.770446	5.86947	0.00201114
C135	ATCG00640	5	3.47466	trans	847053	576456	2.35116e+06	-1.09702	9.24906	0.000139444
C137	ATCG00650	5	3.90687	trans	756854	576456	2.15514e+06	-1.54805	10.7043	3.8854e-05
C171	ATCG00800	1	3.37101	trans	6.97812e+06	4.72569e+06	9.19699e+06	1.20761	7.99547	0.000396734
C227	ATCG01110	1	2.72809	trans	1.0197e+07	7.51923e+06	12294768	0.536286	7.0767	0.000924509
CATMA1A00045	AT1G01060	1	2.65046	cis	1.13247e+06	592939	2.76894e+06	0.694725	6.81855	0.00103156
CATMA1A00060	AT1G01080	1	3.98395	cis	997585	592939	2.37078e+06	0.540553	9.60612	8.68946e-05
CATMA1A00110	AT1G01120	2	2.69847	trans	1.60355e+07	1.36522e+07	18179688	-0.46607	5.97409	0.00266372
CATMA1A00150	AT1G01170	1	7.81793	cis	1.13247e+06	592939	2.07664e+06	-0.507083	19.3372	1.03565e-08
CATMA1A00160	AT1G01170	1	14.4651	cis	592939	592939	1.13247e+06	-1.13951	34.5671	8.76663e-16
CATMA1A00180	AT1G01190	2	3.30515	trans	1.83483e+07	1.62177e+07	18753024	-0.391277	7.2748	0.000476476
CATMA1A00180	AT1G01190	1	2.75986	cis	592939	592939	2211522	-0.352976	7.3005	0.000466024
CATMA1A00230	AT1G01230	1	4.47339	cis	592939	592939	1.80688e+06	0.464364	12.3239	7.51384e-06
CATMA1A00250	AT1G01250	2	4.55709	trans	1.83483e+07	1.62177e+07	18753024	0.431267	11.8092	1.12246e-05
CATMA1A00310	AT1G01320	4	4.21669	trans	6.56071e+06	5850298	7739901	-0.686761	9.22767	6.59201e-05
CATMA1A00310	AT1G01320	3	2.78188	trans	20728878	1.83536e+07	22146585	0.5407	7.63071	0.000267242
CATMA1A00350	AT1G01360	2	2.95642	trans	1.59443e+07	1.39101e+07	1.80954e+07	0.251127	7.4364	0.000603361
CATMA1A00420	AT1G01430	1	4.41688	cis	592939	592939	1.67199e+06	-0.471268	13.2038	3.36528e-06
CATMA1A00460	AT1G01470	1	3.72025	trans	3.17794e+06	2.29115e+06	4.72569e+06	-0.548507	10.5269	3.59374e-05
CATMA1A00480	AT1G01500	5	3.42215	trans	937251	576456	2.74319e+06	0.351412	9.34071	0.0001287
CATMA1A00500	AT1G01520	4	2.84122	trans	6.6332e+06	5.32786e+06	8929959	-0.612393	5.46599	0.00177938
CATMA1A00500	AT1G01520	3	2.82855	trans	20728878	1.89721e+07	22146585	0.623304	8.85635	8.23685e-05
CATMA1A00560	AT1G01580	1	4.26817	cis	727821	592939	2991901	0.217464	11.7706	1.27485e-05
CATMA1A00590	AT1G01610	1	2.69964	trans	15633764	1.30743e+07	1.7495e+07	-0.494473	6.82556	0.000822455
CATMA1A00590	AT1G01610	1	3.39895	cis	997585	592939	2211522	0.568977	6.99261	0.000713675
CATMA1A00670	AT1G01690	5	2.70029	trans	4010649	3.32129e+06	6.0181e+06	-0.147588	7.77281	0.000504986
CATMA1A00730	AT1G01720	3	2.70776	trans	1.25487e+07	1.0467e+07	1.62291e+07	0.151666	6.87497	0.00110146
CATMA1A00990	AT1G02000	1	3.27368	cis	592939	592939	1.40223e+06	0.311771	9.16007	9.45589e-05
CATMA1A01050	AT1G02050	1	2.85869	trans	2.07664e+06	592939	3.6853e+06	-0.19792	8.61764	0.00021986
CATMA1A01065	AT1G02065	5	2.65486	trans	26671472	2.42443e+07	26671472	0.302583	6.90603	0.00115844
CATMA1A01085	AT1G02090	3	2.72422	trans	17804508	16156824	1.98381e+07	-0.242733	4.4516	0.00761686
CATMA1A01085	AT1G02090	1	2.64029	trans	1.61064e+07	1.27686e+07	1.78734e+07	0.25863	6.07425	0.00191057
CATMA1A01183	AT1G02190	1	4.35189	cis	592939	592939	1.40223e+06	0.331399	12.2554	7.99688e-06
CATMA1A01186	AT1G02205	2	5.03498	trans	1.8264e+07	1.6866e+07	18753024	0.993751	12.2903	7.23368e-06
CATMA1A01200	AT1G02220	1	3.18543	cis	592939	592939	1.40223e+06	0.376227	8.79517	0.000178969
CATMA1A01250	AT1G02280	1	3.60827	cis	727821	592939	1.94176e+06	-0.57259	9.9398	6.44886e-05
CATMA1A01290	AT1G02305	2	2.60564	trans	1.79267e+07	1.57621e+07	18753024	0.411561	6.83806	0.000975859
CATMA1A01310	AT1G02330	1	16.2213	cis	592939	592939	997585	-0.917953	38.179	1.08509e-17
CATMA1A01330	AT1G02340	2	2.80719	trans	9.02959e+06	6.81575e+06	1.17058e+07	0.421078	7.64605	0.000397078
CATMA1A01330	AT1G02340	1	2.70465	cis	592939	592939	2.9282e+06	-0.450573	7.02917	0.000669226
CATMA1A01350	AT1G02360	1	2.71352	trans	1.14598e+07	9.19699e+06	1.32272e+07	-0.201834	6.86475	0.00106936
CATMA1A01370	AT1G02380	4	2.67735	trans	1.47018e+06	157000	11691	-0.0730645	4.86627	0.00705602
CATMA1A01370	AT1G02380	1	6.29487	cis	592939	592939	1.40223e+06	-0.356465	17.7609	4.73699e-08
CATMA1A01555	AT1G02580	2	2.9604	trans	18753024	1.77581e+07	18753024	0.189151	8.30753	0.000263513
CATMA1A01650	AT1G02690	1	6.40731	cis	592939	592939	1.26735e+06	-0.562768	16.8635	1.11327e-07
CATMA1A01660	AT1G02700	1	3.14395	cis	862703	592939	2211522	0.25551	8.36104	0.00026319
CATMA1A01740	AT1G02813	1	2.60959	trans	2.59475e+07	2.43822e+07	27358354	0.424924	7.13164	0.000751515
CATMA1A01755	AT1G02820	1	12.9095	cis	592939	592939	1.26735e+06	-1.67041	32.944	9.31023e-15
CATMA1A01800	AT1G02870	2	4.77992	trans	1.72931e+07	1.62177e+07	1.86013e+07	-0.505214	12.364	6.76157e-06
CATMA1A01910	AT1G03040	2	3.10461	trans	1.34265e+07	1.17887e+07	1.58532e+07	0.272121	8.91932	0.000135763
CATMA1A01910	AT1G03040	1	2.71174	trans	3.60074e+06	2.29115e+06	5592874	0.303291	6.05391	0.00153233
CATMA1A01965	AT1G03090	1	6.49253	cis	592939	592939	1.40223e+06	-0.486521	17.6798	5.11888e-08
CATMA1A01970	AT1G03090	1	3.51274	cis	1.26735e+06	592939	2.45041e+06	-0.335602	7.8157	0.000426848
CATMA1A02050	AT1G03160	1	4.64533	cis	862703	592939	3.09337e+06	0.490367	12.443	6.74221e-06
CATMA1A02060	AT1G03170	2	3.17325	trans	7.20948e+06	5.14882e+06	9.69263e+06	-0.309139	8.19266	0.000334821
CATMA1A02170	AT1G03300	1	2.62354	cis	1.67199e+06	592939	3.60074e+06	-0.17196	6.96073	0.000945795
CATMA1A02310	AT1G03440	2	2.71743	trans	1.86856e+07	1.66734e+07	18753024	0.311539	7.12766	0.000754176
CATMA1A02440	AT1G03550	1	26.4864	cis	862703	592939	1.40223e+06	-0.768786	51.5048	8.05909e-26
CATMA1A02500	AT1G03610	5	3.16596	trans	1586683	847053	2.54717e+06	0.313279	8.12996	0.000338049
CATMA1A02530	AT1G03650	1	20.6639	cis	997585	592939	1.53711e+06	0.987898	40.4133	6.31721e-19
CATMA1A02550	AT1G03687	1	4.17137	cis	592939	592939	1.94176e+06	0.344132	11.7624	1.25083e-05
CATMA1A02570	AT1G03710	1	16.0747	cis	862703	592939	1.53711e+06	1.49917	37.0901	4.18448e-17
CATMA1A02680	AT1G03820	5	3.01198	trans	6820442	5.09654e+06	7.30194e+06	0.174629	9.18906	0.000162801
CATMA1A02720	AT1G03870	2	3.37689	trans	18753024	17606352	18753024	-0.654517	7.30804	0.000217841
CATMA1A02720	AT1G03870	1	7.10492	cis	592939	592939	1.53711e+06	-0.951278	19.5117	5.76249e-09
CATMA1A02740	AT1G03890	3	3.00752	trans	7.60962e+06	5.73147e+06	9.02658e+06	0.179251	8.35384	0.000264877
CATMA1A02760	AT1G03905	1	3.75864	cis	1.26735e+06	592939	3.2625e+06	0.29964	8.2752	0.000284022
CATMA1A02850	AT1G03980	5	2.73388	trans	4010649	3.03405e+06	6.79456e+06	0.203068	6.0323	0.00228908
CATMA1A03040	AT1G04170	1	20.2411	cis	1.13247e+06	592939	1.67199e+06	-1.88883	40.57	5.15478e-19
CATMA1A03090	AT1G04210	2	2.9197	trans	1.8264e+07	1.61266e+07	18753024	0.332834	8.13534	0.000229518
CATMA1A03115	AT1G04270	1	3.28772	cis	862703	592939	2.53004e+06	-0.553344	8.42368	0.000235882
CATMA1A03130	AT1G04290	1	9.58517	cis	997585	592939	2.07664e+06	-0.812545	24.2696	7.45033e-11
CATMA1A03180	AT1G04350	5	3.44756	trans	1.6084e+07	1.36586e+07	1.81053e+07	-0.547624	6.31847	0.00166315
CATMA1A03210	AT1G04380	1	2.61125	cis	1.80688e+06	592939	2.84857e+06	-0.233172	7.19223	0.000771646
CATMA1A03430	AT1G04590	1	10.6613	cis	1.80688e+06	997585	2.53004e+06	-0.697054	26.171	1.19952e-11
CATMA1A03460	AT1G04620	5	3.02916	trans	3.1298e+06	2.05713e+06	5.09654e+06	0.380169	5.49218	0.0026123
CATMA1A03460	AT1G04620	1	3.12897	cis	1.40223e+06	592939	3.43162e+06	0.31129	9.45147	9.38488e-05
CATMA1A03485	AT1G04640	4	3.30859	trans	6.48822e+06	5.27664e+06	7549125	-0.517119	5.89737	0.00153659
CATMA1A03485	AT1G04640	1	3.68742	cis	1.53711e+06	592939	2.60967e+06	-0.557551	10.3003	3.53769e-05
CATMA1A03500	AT1G04660	1	3.45372	trans	2.10922e+07	1.81004e+07	2.39851e+07	0.550958	9.3038	0.000108055
CATMA1A03530	AT1G04700	1	2.74737	cis	2991901	1.26735e+06	4.02355e+06	-0.18376	7.91353	0.000374518
CATMA1A03540	AT1G04710	1	19.8575	cis	1.40223e+06	862703	1.94176e+06	-1.02788	34.9807	5.36562e-16
CATMA1A03560	AT1G04760	3	3.41562	trans	1.9467e+07	1.77001e+07	22146585	-0.238918	6.95069	0.000715205
CATMA1A03580	AT1G04778	2	2.62164	trans	1.20373e+07	9.56002e+06	1.37812e+07	-0.205223	6.81392	0.0011179
CATMA1A03620	AT1G04800	1	2.64531	trans	2.2692e+07	18955494	2.44616e+07	-0.892196	5.6936	0.00216047
CATMA1A03620	AT1G04800	3	3.55888	trans	1.84773e+07	16864828	2.05804e+07	0.905297	8.17216	0.00026264
CATMA1A03630	AT1G04810	1	2.73165	cis	592939	592939	2.9282e+06	0.443221	8.08832	0.000335228
CATMA1A03740	AT1G04910	1	3.51399	cis	1.53711e+06	592939	2.9282e+06	0.373973	10.0867	3.43392e-05
CATMA1A03810	AT1G04980	5	3.63976	trans	1.15114e+07	9.15581e+06	1.45445e+07	0.300473	9.42466	6.97892e-05
CATMA1A03920	AT1G05070	1	6.36017	cis	1.80688e+06	862703	2.76894e+06	-0.591223	16.1103	2.4831e-07
CATMA1A04010	AT1G05150	1	3.11387	cis	1.94176e+06	727821	2.68931e+06	-0.327483	8.59051	0.000225192
CATMA1A04030	AT1G05170	1	3.3955	cis	1.67199e+06	592939	3.60074e+06	0.486613	8.65484	0.000212755
CATMA1A04190	AT1G05310	1	5.35767	cis	2.37078e+06	1.53711e+06	3.09337e+06	-0.392136	11.6698	1.45156e-05
CATMA1A04230	AT1G05350	1	8.34097	cis	1.67199e+06	862703	2.68931e+06	-0.522822	20.6561	3.20322e-09
CATMA1A04240	AT1G05350	1	3.56431	cis	1.80688e+06	592939	3.43162e+06	-0.345605	9.09129	0.000144651
CATMA1A04310	AT1G05410	1	3.4637	cis	997585	592939	2211522	-0.326451	9.31203	0.000112963
CATMA1A04330	AT1G05430	1	13.7793	cis	1.80688e+06	997585	2.68931e+06	-0.652951	30.2072	1.56167e-13
CATMA1A04450	AT1G05540	5	2.79396	trans	2.6193e+07	2.3868e+07	26671472	0.365398	7.76984	0.000552198
CATMA1A04550	AT1G05590	1	5.05135	cis	1.67199e+06	592939	2.60967e+06	0.447034	13.349	3.17446e-06
CATMA1A04670	AT1G05670	1	3.31233	cis	2.60967e+06	592939	3.85443e+06	0.194344	8.77151	0.000174066
CATMA1A04710	AT1G05710	1	3.26837	cis	1.53711e+06	592939	2.84857e+06	0.398013	7.99821	0.000379662
CATMA1A04720	AT1G05720	2	2.88033	trans	4.90286e+06	1.85865e+06	7.05199e+06	-0.298928	9.16325	9.99953e-05
CATMA1A04720	AT1G05720	4	2.84216	trans	5.84005e+06	4.41778e+06	6.77818e+06	0.314717	6.16873	0.00128777
CATMA1A04870	AT1G05850	1	5.24578	cis	1.67199e+06	727821	2.76894e+06	-0.820516	13.758	2.18515e-06
CATMA1A04890	AT1G05870	5	2.82173	trans	2.47146e+07	23115566	2.1555e+07	0.0547109	6.29156	0.00182767
CATMA1A04890	AT1G05870	1	7.14583	cis	1.94176e+06	727821	3.17794e+06	0.601816	19.1398	1.39952e-08
CATMA1A04940	AT1G05900	1	9.24576	cis	1.94176e+06	862703	2.60967e+06	-0.920824	23.9492	1.19121e-10
CATMA1A04980	AT1G05940	1	3.81793	cis	2.37078e+06	862703	3.60074e+06	-0.381527	10.7488	3.31437e-05
CATMA1A04990	AT1G05950	1	5.78907	cis	1.94176e+06	862703	2991901	0.311571	14.7038	9.16576e-07
CATMA1A05040	AT1G06010	1	4.20395	cis	1.80688e+06	727821	2.68931e+06	-0.223542	9.85595	7.34294e-05
CATMA1A05095	AT1G06080	1	2.68735	trans	2.97176e+07	28666837	2.7036e+07	-0.284546	4.93525	0.00594585
CATMA1A05095	AT1G06080	2	3.31147	trans	18753024	17606352	18753024	0.475385	9.13718	0.000125464
CATMA1A05120	AT1G06110	1	13.459	cis	1.94176e+06	1.26735e+06	2.53004e+06	-0.770533	32.5831	2.48559e-15
CATMA1A05230	AT1G06190	1	2.58194	trans	1.26158e+07	1.05747e+07	15437699	0.439298	6.56039	0.00124931
CATMA1A05250	AT1G06210	1	6.37204	cis	2.07664e+06	1.13247e+06	2.68931e+06	0.700403	17.8154	4.97504e-08
CATMA1A05380	AT1G06340	1	2.62575	cis	1.94176e+06	592939	3.76987e+06	0.376289	7.5189	0.000578957
CATMA1A05410	AT1G06370	1	4.29008	cis	2.45041e+06	727821	3938989	0.511302	11.9176	1.16136e-05
CATMA1A05430	AT1G06390	1	5.59242	cis	3347059	1.26735e+06	4.10811e+06	0.629085	14.93	6.05709e-07
CATMA1A05480	AT1G06450	2	3.15349	trans	18753024	1.78424e+07	18753024	0.226838	8.33111	0.000258022
CATMA1A05490	AT1G06460	1	9.42368	cis	2.29115e+06	1.40223e+06	2.84857e+06	0.94373	24.2566	8.70332e-11
CATMA1A05590	AT1G06550	1	2.78227	trans	2.88967e+07	2.7036e+07	29898175	0.513767	7.4945	0.000643173
CATMA1A05820	AT1G06760	1	2.83364	trans	2.64227e+07	25013083	2.78956e+07	-0.570074	5.9322	0.00233563
CATMA1A05940	AT1G06890	1	2.74653	cis	1.40223e+06	592939	3.17794e+06	-0.424439	6.06465	0.00200918
CATMA1A06000	AT1G06930	5	2.76575	trans	1.83382e+07	1.6084e+07	2.10045e+07	-0.138474	6.5038	0.00136258
CATMA1A06030	AT1G06970	1	2.84951	cis	1.53711e+06	592939	3.51618e+06	-0.411661	7.70453	0.000491705
CATMA1A06060	AT1G07000	3	3.48907	trans	18180380	16676892	2.00856e+07	0.52602	9.45966	9.9029e-05
CATMA1A06100	AT1G07030	1	5.72788	cis	2.76894e+06	1.40223e+06	3.76987e+06	-0.485084	15.2716	4.56538e-07
CATMA1A06165	AT1G07110	1	2.72169	trans	2.52466e+07	2.3588e+07	2.66009e+07	0.48413	6.35722	0.0017892
CATMA1A06190	AT1G07135	1	2.81439	cis	2.07664e+06	592939	3.85443e+06	-0.439082	7.94533	0.000397763
CATMA1A06195	AT1G07140	1	4.57489	cis	1.94176e+06	592939	2.68931e+06	-1.58525	12.2566	8.55361e-06
CATMA1A06290	AT1G07240	1	4.0211	cis	1.94176e+06	592939	2.68931e+06	-0.386836	10.8958	2.90605e-05
CATMA1A06330	AT1G07280	1	6.18197	cis	1.80688e+06	862703	2.53004e+06	-0.862471	14.7072	9.13722e-07
CATMA1A06370	AT1G07300	1	3.61408	trans	2.49353e+07	2.37468e+07	2.62445e+07	0.324373	10.0371	7.39206e-05
CATMA1A06380	AT1G07310	1	8.80392	cis	2.07664e+06	1.13247e+06	2.60967e+06	-0.755409	22.6208	4.56376e-10
CATMA1A06385	AT1G07320	1	5.80899	cis	2.45041e+06	1.53711e+06	2991901	0.661901	14.9072	7.59658e-07
CATMA1A06390	AT1G07330	1	2.88129	trans	16874540	1.57125e+07	1.80247e+07	-0.155133	7.92525	0.000387362
CATMA1A06430	AT1G07360	1	7.52325	cis	2211522	1.53711e+06	2.68931e+06	-0.697176	20.1382	5.31505e-09
CATMA1A06460	AT1G07390	5	2.70493	trans	2.25315e+06	576456	3.41703e+06	-0.232526	5.76711	0.0028821
CATMA1A06460	AT1G07390	1	3.57857	cis	2.84857e+06	2.07664e+06	592939	-0.546197	6.32176	0.00165834
CATMA1A06520	AT1G07450	1	2.90954	trans	2.96355e+07	2.84329e+07	2.65415e+07	-0.237068	6.52229	0.00149596
CATMA1A06520	AT1G07450	5	2.64778	trans	2.26149e+07	2.05756e+07	2.44324e+07	0.271626	6.19207	0.00102208
CATMA1A06520	AT1G07450	1	5.15238	cis	1.94176e+06	592939	3.09337e+06	-0.364243	13.3254	2.33502e-06
CATMA1A06705	AT1G07640	1	4.2793	cis	1.40223e+06	592939	2.53004e+06	-0.470726	8.17124	0.000311461
CATMA1A06710	AT1G07650	1	5.52652	cis	2.53004e+06	1.13247e+06	3.85443e+06	-0.522108	12.7904	5.27566e-06
CATMA1A06715	AT1G07650	3	3.13879	trans	8041859	6.69965e+06	9.1145e+06	0.231795	8.23308	0.000294836
CATMA1A06746	AT1G07690	3	3.60441	trans	12647316	1.05405e+07	1.63013e+07	0.188006	9.84593	8.26704e-05
CATMA1A06750	AT1G07700	3	4.30104	trans	8041859	7.04089e+06	9.02658e+06	0.547062	12.2498	8.03748e-06
CATMA1A06770	AT1G07710	1	4.11292	cis	2.60967e+06	862703	3.60074e+06	0.204126	9.17964	0.00012078
CATMA1A06840	AT1G07790	1	23.6235	cis	2.60967e+06	2.37078e+06	2.9282e+06	1.81264	44.6063	1.68192e-21
CATMA1A06850	AT1G07820	1	2.71859	trans	19477618	1.76464e+07	2.30751e+07	-0.385618	6.14116	0.0015452
CATMA1A06850	AT1G07820	5	2.64291	trans	3.80001e+06	2900008	1.86111e+06	-0.192414	5.78495	0.00283777
CATMA1A06860	AT1G07830	2	2.5852	trans	4.53391e+06	1.66875e+06	6.81575e+06	-0.298464	7.34954	0.000700124
CATMA1A06920	AT1G07950	1	4.5053	cis	2.84857e+06	2.07664e+06	4.10811e+06	-0.379165	12.0442	9.05824e-06
CATMA1A06925	AT1G07960	1	4.38274	cis	2.60967e+06	727821	3938989	-0.561161	11.4983	1.48983e-05
CATMA1A06990	AT1G08010	4	2.76164	trans	1.31949e+06	108564	4.41778e+06	0.18727	7.09081	0.000843607
CATMA1A07020	AT1G08040	1	5.10232	cis	2991901	2.53004e+06	3.51618e+06	0.439889	14.5975	8.58195e-07
CATMA1A07063	AT1G08090	1	3.26376	trans	2.16368e+07	1.82518e+07	2.34291e+07	-0.205529	8.08129	0.000386144
CATMA1A07200	AT1G08210	3	2.89015	trans	1.60124e+07	1.20554e+07	1.79089e+07	-0.253275	6.16567	0.00103312
CATMA1A07200	AT1G08210	1	4.69156	cis	2.37078e+06	1.40223e+06	3.2625e+06	-0.319472	12.682	3.83054e-06
CATMA1A07220	AT1G08230	5	3.17107	trans	2.25315e+06	576456	576456	0.242856	5.07654	0.00561237
CATMA1A07220	AT1G08230	1	23.4902	cis	2.68931e+06	2.37078e+06	2.9282e+06	-1.19541	44.2403	2.80419e-21
CATMA1A07270	AT1G08280	1	4.39559	trans	592939	592939	1.80688e+06	0.336715	13.3479	2.94906e-06
CATMA1A07350	AT1G08360	2	3.38202	trans	1.77581e+07	1.55798e+07	18753024	-0.605075	8.79601	0.000170293
CATMA1A07390	AT1G08410	1	2.70024	cis	3.17794e+06	997585	4.72569e+06	-0.275407	7.61646	0.000488042
CATMA1A07435	AT1G08465	1	3.47935	trans	9781624	8385006	1.06691e+07	0.280538	10.226	5.92094e-05
CATMA1A07493	AT1G08550	4	2.85752	trans	9.86e+06	7191433	1.22506e+07	-0.49094	6.78991	0.00101858
CATMA1A07495	AT1G08560	1	5.20086	cis	2.53004e+06	1.40223e+06	3.85443e+06	-0.675306	13.3443	3.18797e-06
CATMA1A07498	AT1G08570	1	2.97872	cis	592939	592939	2.9282e+06	-0.178184	8.85541	0.000169633
CATMA1A07500	AT1G08580	1	10.5703	cis	2.68931e+06	1.94176e+06	3.6853e+06	-0.818038	24.7563	3.89707e-11
CATMA1A07520	AT1G08600	1	8.99013	cis	2.53004e+06	1.80688e+06	3.17794e+06	0.730382	21.2922	1.71261e-09
CATMA1A07560	AT1G08640	1	5.87874	cis	2.60967e+06	1.26735e+06	3938989	0.580673	14.7897	7.17146e-07
CATMA1A07565	AT1G08650	1	9.61737	cis	2.60967e+06	997585	3.2625e+06	-1.40689	24.215	6.83964e-11
CATMA1A07620	AT1G08710	1	2.80842	trans	2.74658e+07	2.60069e+07	2.94713e+07	-0.271845	7.68731	0.000499212
CATMA1A07735	AT1G08830	1	5.61573	cis	2.45041e+06	727821	3.2625e+06	-0.909431	15.5749	4.09063e-07
CATMA1A07770	AT1G08880	1	3.38188	cis	3.6853e+06	2.9282e+06	1.80688e+06	-0.0140858	5.75323	0.00256221
CATMA1A07770	AT1G08880	5	3.54944	trans	1.29805e+06	576456	2.54717e+06	-0.494891	7.80892	0.000235142
CATMA1A07770	AT1G08880	2	2.63916	trans	1921955	592610	5.02584e+06	-0.389279	7.43417	0.000327587
CATMA1A07793	AT1G08920	1	22.5674	cis	2.60967e+06	2.29115e+06	2.9282e+06	-1.39187	45.1275	8.07719e-22
CATMA1A07820	AT1G08980	4	3.74263	trans	1.24697e+07	1.00868e+07	1.39275e+07	-0.245511	7.5942	0.000482683
CATMA1A07850	AT1G09020	1	3.17521	cis	4.10811e+06	2.45041e+06	6.11234e+06	0.313857	9.30916	0.000113252
CATMA1A08010	AT1G09180	1	6.70836	cis	2.60967e+06	862703	3.60074e+06	0.587824	16.0887	1.90129e-07
CATMA1A08170	AT1G09320	3	2.78751	trans	8.58697e+06	6.81339e+06	1.02468e+07	-0.173292	7.49714	0.000565957
CATMA1A08250	AT1G09410	1	4.69953	cis	3.00881e+06	2.45041e+06	3.85443e+06	0.486083	12.9239	4.04507e-06
CATMA1A08260	AT1G09420	1	29.8999	cis	2.9282e+06	2.60967e+06	3.2625e+06	1.5792	58.7127	2.18306e-31
CATMA1A08395	AT1G09530	1	19.7867	cis	3.09337e+06	2.60967e+06	3.60074e+06	0.954393	45.2727	6.56587e-21
CATMA1A08413	AT1G09560	1	7.27662	cis	3.00881e+06	2.45041e+06	3.76987e+06	-1.05397	19.2984	9.63135e-09
CATMA1A08430	AT1G09580	1	3.12175	cis	3.09337e+06	2.29115e+06	4.83144e+06	-0.223179	9.49618	9.09218e-05
CATMA1A08490	AT1G09640	1	4.95404	cis	2991901	2.45041e+06	3.6853e+06	-0.63564	13.9219	1.60906e-06
CATMA1A08570	AT1G09710	1	3.71012	cis	2991901	2.37078e+06	3938989	-0.342209	10.4774	3.75819e-05
CATMA1A08600	AT1G09740	1	3.45243	trans	1.13247e+06	592939	2991901	0.227559	9.23676	0.000120801
CATMA1A08620	AT1G09780	3	3.26322	trans	1.72825e+07	1.58679e+07	1.90959e+07	-0.473838	7.38742	0.000517715
CATMA1A08635	AT1G09795	2	3.34198	trans	4263347	1.85865e+06	5.88672e+06	0.459613	6.95904	0.000431098
CATMA1A08635	AT1G09795	1	4.4947	cis	3.09337e+06	2.60967e+06	4.51418e+06	-0.518189	13.8947	1.07929e-06
CATMA1A08660	AT1G09812	1	4.99263	cis	3347059	2.29115e+06	5.1487e+06	0.254979	13.4662	2.4535e-06
CATMA1A08670	AT1G09815	5	2.71331	trans	19650283	1.81053e+07	2.12904e+07	0.392118	7.21792	0.000724587
CATMA1A08680	AT1G09820	1	3.25976	cis	2991901	2211522	4175761	-0.270173	9.05356	0.000135226
CATMA1A08685	AT1G09830	1	6.49094	cis	3.09337e+06	2.37078e+06	3.76987e+06	-0.888746	17.7815	4.19864e-08
CATMA1A08770	AT1G09900	1	3.2942	cis	2.45041e+06	997585	3938989	-0.206407	8.9222	0.000167988
CATMA1A08780	AT1G09910	1	13.747	cis	2991901	2.60967e+06	3.6853e+06	-0.609215	33.1222	1.18435e-14
CATMA1A08800	AT1G09930	4	2.58296	trans	13170826	1.20315e+07	15593166	-0.137505	7.00218	0.000986307
CATMA1A08820	AT1G09940	1	3.23149	trans	1.74194e+07	15437699	1.86654e+07	-0.269513	8.26064	0.000287714
CATMA1A08840	AT1G09970	3	3.46266	trans	1.03936e+07	8.67489e+06	11192190	0.518591	4.7959	0.00427578
CATMA1A08840	AT1G09970	1	3.49496	cis	2991901	2.37078e+06	4.30267e+06	0.478718	9.77447	5.7375e-05
CATMA1A08860	AT1G10000	1	11.0421	cis	2991901	2.60967e+06	3347059	-0.360762	27.8062	1.52388e-12
CATMA1A08913	AT1G10060	5	2.74132	trans	8.57749e+06	5.88869e+06	1.00956e+07	-0.20375	6.12567	0.00169488
CATMA1A08913	AT1G10060	2	2.65618	trans	1.35232e+07	1.18716e+07	1.59443e+07	0.202033	8.20791	0.000302651
CATMA1A08930	AT1G10090	4	3.52809	trans	5.12298e+06	1.31949e+06	6.19825e+06	0.202709	10.0508	6.53027e-05
CATMA1A08950	AT1G10095	1	25.4928	cis	3.17794e+06	2.84857e+06	3.60074e+06	0.767122	49.6007	4.5303e-24
CATMA1A08960	AT1G10095	1	9.62318	cis	3.17794e+06	2.53004e+06	3.85443e+06	0.378591	24.4174	4.50215e-11
CATMA1A08980	AT1G10110	1	29.4705	cis	3.2625e+06	2.84857e+06	3.6853e+06	1.63275	58.9003	1.59764e-29
CATMA1A08995	AT1G10130	3	2.58352	trans	8041859	6.81339e+06	9.02658e+06	0.16591	6.73275	0.00111287
CATMA1A09000	AT1G10140	1	2.93231	cis	4175761	2.76894e+06	5.04295e+06	-0.19493	8.54038	0.000224447
CATMA1A09010	AT1G10150	1	3.69938	cis	2991901	2.37078e+06	3.85443e+06	0.391509	10.4465	3.86423e-05
CATMA1A09020	AT1G10155	1	13.945	cis	3.09337e+06	2.60967e+06	3.6853e+06	1.47883	33.732	1.8991e-15
CATMA1A09030	AT1E09970	1	5.82806	cis	3.43162e+06	2.84857e+06	4175761	-0.405375	13.2317	3.04659e-06
CATMA1A09070	AT1G10200	1	7.61365	cis	2.60967e+06	1.13247e+06	3.6853e+06	0.920805	18.5725	1.95415e-08
CATMA1A09110	AT1G10240	3	3.8134	trans	7.38213e+06	5.30963e+06	9.1145e+06	0.273318	9.06977	0.000140174
CATMA1A09160	AT1G10310	1	6.18995	cis	2.76894e+06	2211522	3.6853e+06	-0.406493	16.1476	1.99838e-07
CATMA1A09190	AT1G10340	3	3.53797	trans	1.54345e+07	1.14388e+07	1.70736e+07	0.333814	10.0375	7.38919e-05
CATMA1A09200	AT1G10350	1	3.13124	trans	1.40223e+06	592939	3347059	0.440485	6.57061	0.00128442
CATMA1A09240	AT1G10385	2	2.58475	trans	1.32763e+07	1.21202e+07	1.49421e+07	0.148954	6.96319	0.000981256
CATMA1A09300	AT1G10450	2	2.64364	trans	6.97324e+06	5.39479e+06	9.2948e+06	0.298146	5.25722	0.00435906
CATMA1A09322	AT1G10470	2	3.37501	trans	1.42971e+07	1.28257e+07	1.64912e+07	0.564016	8.01272	0.000391969
CATMA1A09350	AT1G10520	4	2.97487	trans	8929959	7191433	1.03137e+07	0.144785	8.34212	0.000280377
CATMA1A09360	AT1G10522	1	7.91198	cis	3.2625e+06	1.67199e+06	4.02355e+06	-0.872982	20.3701	3.35389e-09
CATMA1A09470	AT1G10600	1	5.36123	cis	3.51618e+06	1.53711e+06	5.36021e+06	0.299443	13.7009	1.97481e-06
CATMA1A09480	AT1G10610	1	5.40194	cis	2991901	2.37078e+06	3938989	-0.325987	14.7712	7.29614e-07
CATMA1A09580	AT1G10700	5	4.64131	trans	2.42443e+07	2.24719e+07	26671472	-0.394553	8.07033	0.000117573
CATMA1A09580	AT1G10700	1	4.00768	trans	2.64227e+07	25697965	2.81105e+07	0.414173	8.78499	6.10552e-05
CATMA1A09580	AT1G10700	5	5.67077	trans	2.35116e+06	1.20785e+06	3.9915e+06	0.44157	7.16412	0.00027339
CATMA1A09720	AT1G10830	2	2.74115	trans	3041384	1478840	5.64076e+06	0.441041	7.81042	0.000488741
CATMA1A09750	AT1G10865	1	4.83432	cis	3.43162e+06	2211522	4.30267e+06	-0.311539	12.332	6.9626e-06
CATMA1A09835	AT1G10940	1	34.1475	cis	3.60074e+06	3.17794e+06	3938989	-3.10599	52.516	4.26241e-25
CATMA1A09850	AT1G10960	1	5.62872	trans	28454383	2.74658e+07	2.93071e+07	0.789445	14.9279	6.44903e-07
CATMA1A10080	AT1E11140	1	3.5606	cis	3.51618e+06	1.53711e+06	4.83144e+06	-0.300547	9.53001	8.82017e-05
CATMA1A10090	AT1G11180	1	3.30797	cis	3.43162e+06	2.37078e+06	4.51418e+06	-0.278143	8.84775	0.000138846
CATMA1A10160	AT1G11240	1	3.11232	trans	2.03309e+07	1.78734e+07	1.61064e+07	-0.0314489	4.31711	0.00996139
CATMA1A10160	AT1G11240	1	6.8405	cis	3.51618e+06	2.37078e+06	4175761	-0.452203	15.6962	3.06161e-07
CATMA1A10240	AT1G11310	3	3.07093	trans	1.9467e+07	1.70736e+07	22146585	0.162274	6.9616	0.000874282
CATMA1A10320	AT1G11380	1	6.33593	cis	3.76987e+06	2.76894e+06	4.72569e+06	0.561874	15.7172	3.09196e-07
CATMA1A10495	AT1G11530	1	11.6605	cis	3.6853e+06	3.09337e+06	4175761	-0.904401	22.9862	2.76519e-10
CATMA1A10510	AT1G11545	1	2.95972	cis	4.51418e+06	2.68931e+06	5.57172e+06	-0.429921	7.46822	0.000387386
CATMA1A10620	AT1G11620	1	3.00806	trans	592939	592939	1.53711e+06	-0.162445	8.30292	0.000277122
CATMA1A10755	AT1G11750	3	2.9083	trans	5140894	2968064	6631399	-0.39591	8.84373	0.000208734
CATMA1A10820	AT1G11800	1	2.97384	trans	6.97812e+06	4.72569e+06	9.68419e+06	-0.301288	6.40314	0.000399259
CATMA1A10820	AT1G11800	2	3.80474	trans	1.86013e+07	1.65823e+07	18753024	0.361878	8.14555	7.28855e-05
CATMA1A10820	AT1G11800	4	6.55246	trans	1.26888e+07	1.1922e+07	1.41978e+07	0.489959	16.7377	3.54512e-08
CATMA1A10860	AT1G11850	1	15.5073	cis	3.76987e+06	3.2625e+06	4.19691e+06	-1.62864	32.4592	5.45418e-14
CATMA1A10870	AT1G11860	5	3.24136	trans	9.37268e+06	7.20163e+06	1.24673e+07	-0.870862	8.28539	0.000323286
CATMA1A10880	AT1G11870	1	3.83305	cis	4175761	3.2625e+06	5.1487e+06	-0.313671	10.6919	3.28568e-05
CATMA1A10890	AT1G11880	5	10.8929	trans	1.15114e+07	9.951e+06	1.34232e+07	0.466229	26.4162	7.93013e-12
CATMA1A10930	AT1G11910	2	3.38473	trans	16837474	1.61266e+07	1.85169e+07	0.511442	9.84457	8.27693e-05
CATMA1A10960	AT1G11930	2	3.05235	trans	16837474	1.59443e+07	18753024	0.41406	8.37292	0.000173966
CATMA1A10960	AT1G11930	1	3.67403	cis	4.02355e+06	2.84857e+06	5.04295e+06	0.472853	9.30863	7.88282e-05
CATMA1A11040	AT1G12000	1	13.0088	cis	3.76987e+06	3.2625e+06	4175761	-1.29983	26.1854	3.08145e-11
CATMA1A11060	AT1G12010	1	7.7377	cis	3.85443e+06	3.17794e+06	5.1487e+06	-0.333641	19.0338	1.3905e-08
CATMA1A11110	AT1G12060	3	2.85285	trans	6.29393e+06	4141103	7.95086e+06	-0.293022	7.42543	0.000655188
CATMA1A11132	AT1G12080	1	5.1606	cis	3.60074e+06	2.45041e+06	5.1487e+06	0.668266	12.1263	8.99212e-06
CATMA1A11170	AT1G12140	1	2.83664	cis	4.10811e+06	2.37078e+06	5.1487e+06	0.351787	8.07053	0.000340556
CATMA1A11190	AT1G12160	5	2.71284	trans	2.26865e+07	2.07186e+07	24526457	0.189173	7.56779	0.00055458
CATMA1A11280	AT1G12250	1	30.0672	cis	4.10811e+06	3.76987e+06	4.61993e+06	1.70621	57.8751	2.81786e-29
CATMA1A11330	AT1G12300	2	2.74623	trans	1.59443e+07	1.35232e+07	1.80954e+07	0.204137	6.04408	0.00250946
CATMA1A11380	AT1G12350	1	3.6757	cis	4175761	3.00881e+06	5.25446e+06	0.441908	10.5042	3.50582e-05
CATMA1A11425	AT1G12410	2	2.92815	trans	5.14882e+06	2365070	7.20948e+06	0.450121	6.40717	0.00126008
CATMA1A11515	AT1G12520	2	3.46281	trans	18753024	1.76738e+07	18753024	-0.888224	8.42808	9.62313e-05
CATMA1A11515	AT1G12520	5	3.13441	trans	7.001e+06	5.75928e+06	9.2281e+06	-0.854671	8.23043	0.000115109
CATMA1A11515	AT1G12520	1	3.0261	trans	2.96355e+07	2.76807e+07	29898175	0.818322	8.85665	6.54006e-05
CATMA1A11520	AT1G12530	1	2.78889	cis	4175761	3.17794e+06	5.46597e+06	-0.264143	7.67458	0.00048368
CATMA1A11600	AT1G12620	1	6.05264	cis	4175761	3.60074e+06	4.93719e+06	-0.360397	16.5298	1.5267e-07
CATMA1A11620	AT1G12640	1	23.4327	cis	4.40842e+06	4175761	4.83144e+06	-1.23625	49.4964	1.6785e-23
CATMA1A11630	AT1G12650	1	6.70864	cis	3.76987e+06	3.00881e+06	4.51418e+06	-0.543404	14.8853	7.12981e-07
CATMA1A11730	AT1G12750	1	4.12942	cis	4175761	3.17794e+06	5.04295e+06	-0.518966	12.1634	8.69438e-06
CATMA1A11740	AT1G12760	1	2.82969	trans	2211522	1.13247e+06	3938989	-0.451565	8.00463	0.000377518
CATMA1A11750	AT1G12770	5	2.89027	trans	7442381	6.90069e+06	8.29044e+06	0.45537	8.21081	0.000329538
CATMA1A11780	AT1G12800	1	14.0489	cis	4.19691e+06	3.76987e+06	4.83144e+06	-1.47597	33.1358	2.56717e-14
CATMA1A11850	AT1G12850	1	3.5544	cis	3938989	2.45041e+06	6.11234e+06	0.449632	10.2617	4.83393e-05
CATMA1A11880	AT1G12880	5	4.17152	trans	23115566	2.2145e+07	2.47146e+07	-0.302179	12.2062	1.02589e-05
CATMA1A11900	AT1G12900	5	2.78315	trans	1.53651e+07	1.183e+07	17569667	-0.642475	7.60068	0.00053876
CATMA1A12010	AT1G13030	5	3.61246	trans	1.01679e+07	9.01123e+06	1.31045e+07	0.250826	10.0395	5.89824e-05
CATMA1A12140	AT1G13160	2	2.78582	trans	1.71507e+07	1.59443e+07	18753024	-0.330861	8.43217	0.000284486
CATMA1A12230	AT1G13220	2	2.58519	trans	1.61266e+07	1.42971e+07	12435201	-0.0208988	5.40509	0.00382952
CATMA1A12230	AT1G13220	1	5.2445	cis	4.83144e+06	3.60074e+06	6.00412e+06	0.462378	12.3536	7.31362e-06
CATMA1A12260	AT1G13250	4	3.02416	trans	1.68097e+07	15019986	1.3387e+07	0.182653	6.6343	0.00126005
CATMA1A12260	AT1G13250	3	2.60046	trans	884847	580137	3526654	0.245991	7.41523	0.000634234
CATMA1A12270	AT1G13270	1	4.92049	cis	4175761	3.43162e+06	5.46597e+06	-0.496756	13.2488	3.2296e-06
CATMA1A12280	AT1G13280	1	13.2215	cis	4.72569e+06	4.02355e+06	5.36021e+06	-1.04202	30.421	3.23174e-13
CATMA1A12330	AT1G13330	3	2.86507	trans	1.99619e+07	1.74913e+07	22146585	-0.133928	7.67531	0.000463112
CATMA1A12360	AT1G13360	5	2.83942	trans	19316305	1.79889e+07	2.04326e+07	-0.376743	5.17509	0.00285327
CATMA1A12360	AT1G13360	1	5.11225	cis	3.60074e+06	2.37078e+06	5.25446e+06	-0.500486	11.5654	1.18001e-05
CATMA1A12390	AT1G13390	1	7.7365	cis	4.72569e+06	3.60074e+06	5.57172e+06	-0.759426	20.1391	4.73113e-09
CATMA1A12420	AT1G13420	1	4.5017	cis	5592874	4.51418e+06	7.51923e+06	0.224788	13.5458	5.50158e-06
CATMA1A12440	AT1G13440	2	2.75731	trans	1.64912e+07	1.42971e+07	1.8264e+07	0.44967	9.09717	0.000159244
CATMA1A12455	AT1G13450	1	7.23801	cis	4.30267e+06	3.51618e+06	5.57172e+06	-0.38982	20.164	9.34632e-09
CATMA1A12560	AT1G13570	1	3.2464	trans	19477618	1.7495e+07	2.13645e+07	-0.189316	8.14144	0.000255724
CATMA1A12560	AT1G13570	4	2.60793	trans	5.58395e+06	4.00019e+06	7012587	0.19129	5.40089	0.00269657
CATMA1A12570	AT1G13580	1	4.65908	cis	4.61993e+06	3.60074e+06	6.8699e+06	0.323369	11.6023	1.44588e-05
CATMA1A12640	AT1G13650	1	7.87493	cis	4.02355e+06	3.43162e+06	4.93719e+06	-1.24113	20.8625	1.51285e-09
CATMA1A12780	AT1G13810	2	2.70434	trans	4.90286e+06	1.85865e+06	7.05199e+06	-0.192344	7.15121	0.000832617
CATMA1A12790	AT1G13820	2	3.23698	trans	5.39479e+06	2.11186e+06	7.36697e+06	0.604045	8.08431	0.000421501
CATMA1A12910	AT1G13950	1	16.2095	cis	5.25446e+06	4.51418e+06	5.78767e+06	-1.06893	37.8101	2.51621e-16
CATMA1A12940	AT1G13990	5	3.39479	trans	3.80001e+06	2.93831e+06	5.23576e+06	-0.210026	9.09231	0.000159922
CATMA1A12950	AT1G14000	4	2.72401	trans	1.47018e+06	157000	5.1742e+06	0.247989	6.50538	0.00136067
CATMA1A12980	AT1G14030	1	6.02915	cis	5.36021e+06	4.19691e+06	6.97812e+06	-0.599086	16.1131	6.39562e-07
CATMA1A13340	AT1G14340	2	2.67942	trans	3041384	1478840	6.50076e+06	0.239548	9.05793	9.89676e-05
CATMA1A13340	AT1G14340	1	3.575	trans	2.07664e+06	592939	3.85443e+06	0.271935	9.31796	7.95641e-05
CATMA1A13350	AT1G14345	1	2.99225	cis	3.76987e+06	1.94176e+06	5.8959e+06	-1.06746	6.10864	0.0019325
CATMA1A13410	AT1G14410	4	2.76013	trans	14819373	1.22506e+07	1.7236e+07	-0.339116	6.91731	0.00043722
CATMA1A13410	AT1G14410	5	5.49857	trans	1.43231e+07	1.00956e+07	1.57245e+07	0.459233	13.9607	9.82038e-07
CATMA1A13510	AT1G14500	1	2.76446	trans	1.13527e+07	1.02915e+07	1.32272e+07	0.150685	8.03522	0.000384322
CATMA1A13600	AT1G14580	5	2.6413	trans	1.31045e+07	9.51726e+06	1.53651e+07	0.335239	7.9205	0.000388997
CATMA1A13660	AT1G14660	1	4.38493	cis	5.36021e+06	4.40842e+06	6.8699e+06	-0.209214	12.4529	8.23151e-06
CATMA1A13750	AT1G14700	1	20.2034	cis	5592874	4.93719e+06	6.32878e+06	-1.96787	44.9932	7.45069e-22
CATMA1A13770	AT1G14730	2	2.58564	trans	1.41681e+07	1.26004e+07	1.64e+07	0.189166	7.12024	0.000855454
CATMA1A13790	AT1G14750	5	2.83404	trans	20318239	1.90368e+07	2.24719e+07	-0.144838	7.58621	0.000569269
CATMA1A13800	AT1G14770	1	3.10465	cis	4.72569e+06	2991901	6.97812e+06	0.274265	8.23751	0.000293679
CATMA1A13840	AT1G14810	1	2.63072	trans	2.8218e+07	2.64227e+07	29898175	0.412206	8.64429	0.00023646
CATMA1A13850	AT1G14820	5	2.98472	trans	2.33977e+07	2.23136e+07	2.55284e+07	0.327554	8.84431	0.000198595
CATMA1A13910	AT1G14880	1	2.61055	trans	1.04803e+07	7.8439e+06	1.25393e+07	-2.29585	5.78664	0.00150518
CATMA1A13910	AT1G14880	2	2.66248	trans	18753024	18753024	1.66734e+07	0.0793086	4.59317	0.0072188
CATMA1A13910	AT1G14880	4	5.73124	trans	1.13472e+07	1.02003e+07	13170826	3.52894	12.1115	6.62563e-06
CATMA1A13933	AT1G14920	4	4.09835	trans	1.18089e+07	1.06547e+07	1.29079e+07	0.512757	11.361	1.91562e-05
CATMA1A13960	AT1G14970	5	2.61304	trans	8.29044e+06	6.90069e+06	9.951e+06	0.20039	7.45055	0.000668206
CATMA1A13965	AT1G14980	2	3.17003	trans	1.63089e+07	1.46841e+07	1.84326e+07	-0.483136	9.6552	9.772e-05
CATMA1A14050	AT1G15060	1	2.72535	cis	5592874	3.60074e+06	7.8439e+06	-0.250637	9.14868	0.000165369
CATMA1A14190	AT1G15200	1	3.77548	cis	6.32878e+06	4.51418e+06	8.7098e+06	0.52622	12.4986	8.87667e-06
CATMA1A14260	AT1G15260	2	2.6708	trans	6280267	5.02584e+06	7.36697e+06	-0.426435	4.95924	0.00257805
CATMA1A14260	AT1G15260	4	3.37799	trans	1.47383e+07	1.24697e+07	15736461	0.475139	6.90058	0.000412115
CATMA1A14260	AT1G15260	1	7.45445	cis	5.04295e+06	4.19691e+06	6.54523e+06	-0.663963	17.7245	4.46528e-08
CATMA1A14380	AT1G15360	1	2.66808	trans	1.29215e+07	1.09523e+07	1.63034e+07	-0.158539	6.39446	0.00129698
CATMA1A14380	AT1G15360	5	2.79346	trans	6820442	5.75928e+06	9.08352e+06	0.157135	7.65086	0.000454174
CATMA1A14390	AT1G15370	1	3.73882	cis	5.25446e+06	3.2625e+06	7.51923e+06	-0.512832	10.0965	6.63465e-05
CATMA1A14440	AT1G15410	1	3.83586	trans	2991901	2.53004e+06	3938989	0.41926	11.3894	1.02008e-05
CATMA1A14480	AT1G15440	2	2.80946	trans	1.6866e+07	1.58532e+07	18753024	-0.275357	8.40824	0.000297268
CATMA1A14480	AT1G15440	3	2.80322	trans	3526654	884847	6.0127e+06	0.291937	5.31702	0.00371846
CATMA1A14500	AT1G15470	1	6.26688	cis	5.67945e+06	4.72569e+06	7.41101e+06	-0.46217	18.3336	3.74017e-08
CATMA1A14525	AT1G15500	1	2.89164	trans	997585	592939	3.17794e+06	-0.497025	7.72193	0.000463817
CATMA1A14565	AT1G15550	1	3.80047	trans	3.43162e+06	1.40223e+06	4.61993e+06	-0.404272	10.314	4.35529e-05
CATMA1A14670	AT1G15660	1	8.5464	cis	5.1487e+06	4.19691e+06	7.30278e+06	0.736544	21.0327	2.81932e-09
CATMA1A14705	AT1G15690	1	2.72035	trans	2.64227e+07	25013083	2.8218e+07	-0.922792	5.69933	0.00286658
CATMA1A14740	AT1G15730	1	8.62615	cis	6.00412e+06	4.30267e+06	7.51923e+06	-0.641515	22.365	1.51998e-09
CATMA1A14830	AT1G15790	1	3.55015	cis	5.1487e+06	3.43162e+06	6.8699e+06	-0.359333	9.58844	0.000103607
CATMA1A14860	AT1G15820	1	2.89023	cis	3.76987e+06	2.29115e+06	5.8959e+06	0.650917	7.05381	0.000837792
CATMA1A14880	AT1G15830	1	2.61878	trans	22181333	20384267	2.30751e+07	0.493466	7.80429	0.000491352
CATMA1A14930	AT1G15880	1	5.64282	cis	5.25446e+06	4.19691e+06	6.8699e+06	0.425255	14.6987	1.08633e-06
CATMA1A14960	AT1G15900	1	3.22884	cis	5592874	3.60074e+06	7.08634e+06	0.3106	8.78423	0.000209287
CATMA1A14998	AT1G15950	1	7.83867	cis	5.46597e+06	4.40842e+06	6.43701e+06	-0.784025	21.5166	5.25936e-09
CATMA1A15002	AT1G15960	1	11.9744	cis	5.46597e+06	4.72569e+06	6.43701e+06	0.809131	29.9952	1.28751e-12
CATMA1A15050	AT1G16040	1	3.96871	cis	5592874	4.19691e+06	7.08634e+06	-0.418266	11.6066	2.76162e-05
CATMA1A15060	AT1G16040	1	3.70092	trans	2.16368e+07	18955494	2.33304e+07	-0.33725	9.75719	5.82276e-05
CATMA1A15060	AT1G16040	1	3.00292	cis	6.00412e+06	3.85443e+06	8.27678e+06	-0.309731	7.62266	0.00034915
CATMA1A15073	AT1G16060	5	2.72548	trans	1.86111e+06	576456	3.89576e+06	0.301201	8.13368	0.000143257
CATMA1A15073	AT1G16060	4	3.13283	trans	1.54553e+06	205436	5.07176e+06	0.331796	10.2354	2.26144e-05
CATMA1A15073	AT1G16060	5	2.9149	trans	2.60601e+07	2.3774e+07	26671472	0.336842	7.24561	0.000319306
CATMA1A15080	AT1G16080	1	7.13076	cis	6.43701e+06	4.51418e+06	7.95212e+06	-0.777794	18.7234	6.27417e-08
CATMA1A15180	AT1G16190	3	2.63768	trans	8.58697e+06	6.69965e+06	1.00999e+07	0.353262	4.84135	0.00472698
CATMA1A15200	AT1G16220	3	2.73588	trans	580137	580137	3247359	0.186861	7.81453	0.000446324
CATMA1A15230	AT1G16240	2	2.98574	trans	8.76437e+06	6.65825e+06	1.13199e+07	0.343523	6.11341	0.0015139
CATMA1A15230	AT1G16240	1	3.63669	cis	5.1487e+06	3.17794e+06	6.97812e+06	0.326613	10.2594	4.85911e-05
CATMA1A15250	AT1G16260	1	14.1417	cis	5.36021e+06	4.72569e+06	6.54523e+06	-0.776958	36.7947	7.90052e-16
CATMA1A15290	AT1G16300	1	6.89563	cis	5.8959e+06	4.72569e+06	7.73567e+06	0.328922	18.2445	9.23799e-08
CATMA1A15320	AT1G16330	1	3.89451	cis	6.43701e+06	4.40842e+06	8.8722e+06	0.221741	10.5825	4.32573e-05
CATMA1A15380	AT1G16390	1	4.06836	cis	6.00412e+06	4.72569e+06	7.8439e+06	-0.418326	11.7483	1.5421e-05
CATMA1A15400	AT1G16410	1	6.1414	trans	2.64227e+07	2.57098e+07	2.8218e+07	1.2624	15.736	5.29476e-09
CATMA1A15400	AT1G16410	4	9.7141	trans	1.09345e+06	350745	1.77157e+06	1.48821	18.3028	4.43594e-10
CATMA1A15400	AT1G16410	5	9.79446	trans	2900008	2.25315e+06	3.51278e+06	1.57251	9.33358	4.09356e-06
CATMA1A15410	AT1G16420	3	4.35543	trans	1.60846e+07	1.27773e+07	1.74913e+07	0.498237	10.7436	3.32956e-05
CATMA1A15430	AT1G16445	1	10.1003	cis	5.25446e+06	4.51418e+06	6.54523e+06	0.589217	28.3628	5.34419e-12
CATMA1A15443	AT1G16460	1	13.4411	cis	5592874	5.1487e+06	6.54523e+06	-0.966041	36.2022	6.7987e-16
CATMA1A15490	AT1G16520	1	2.85387	cis	5.1487e+06	3.17794e+06	7.41101e+06	0.31127	8.05818	0.00039399
CATMA1A15500	AT1G16530	1	3.23352	cis	5.36021e+06	3347059	7.51923e+06	-0.366569	9.48756	0.000113177
CATMA1A15530	AT1G16550	1	5.35589	cis	5.57172e+06	4.30267e+06	7.19456e+06	0.302459	16.0759	2.98024e-07
CATMA1A15560	AT1G16590	1	15.3365	cis	5592874	4.83144e+06	6.43701e+06	0.667807	37.6526	2.5672e-16
CATMA1A15565	AT1G16610	1	9.67429	cis	5592874	4.93719e+06	6.65345e+06	-0.589211	26.7211	2.38739e-11
CATMA1A15620	AT1G16650	1	10.9342	cis	5.1487e+06	4.51418e+06	6.32878e+06	0.588536	25.2811	1.58571e-10
CATMA1A15660	AT1G16700	1	8.8153	cis	5592874	4.93719e+06	6.8699e+06	-0.699222	24.8292	7.12005e-11
CATMA1A15690	AT1G16720	2	2.68496	trans	3041384	1478840	6.25567e+06	0.513783	7.4536	0.000666437
CATMA1A15780	AT1G16790	1	3.99933	cis	5.36021e+06	4.30267e+06	7.41101e+06	0.614221	11.7638	1.06073e-05
CATMA1A15790	AT1G16800	1	2.58668	trans	2.94713e+07	2.83254e+07	29898175	-0.220219	6.50247	0.00105041
CATMA1A15790	AT1G16800	4	2.68299	trans	1.24697e+07	1.07702e+07	1.43329e+07	-0.197895	6.89452	0.000750606
CATMA1A15800	AT1G16810	2	3.7135	trans	18753024	1.78424e+07	18753024	0.379681	6.36576	0.00109572
CATMA1A15800	AT1G16810	1	6.39634	cis	5592874	4.61993e+06	6.76167e+06	-0.502304	14.3242	1.71013e-06
CATMA1A15870	AT1G16880	5	2.86947	trans	2.36799e+07	2.19764e+07	2.57942e+07	0.728988	7.78638	0.000499063
CATMA1A15890	AT1G16900	1	4.93807	cis	6.54523e+06	4.30267e+06	8.27678e+06	-0.35851	12.6712	5.13901e-06
CATMA1A15910	AT1G16910	2	2.77018	trans	11457144	10249585	1.2286e+07	-0.219647	9.13749	0.000138856
CATMA1A16085	AT1G17090	5	2.98296	trans	7.001e+06	5.75928e+06	9.2281e+06	-0.185711	8.26888	0.000359665
CATMA1A16100	AT1G17110	1	4.69259	cis	5592874	4.51418e+06	6.97812e+06	0.417776	12.85	5.77006e-06
CATMA1A16110	AT1G17120	1	6.32031	cis	6.11234e+06	5.04295e+06	7.8439e+06	-0.441507	19.7883	9.37307e-09
CATMA1A16130	AT1G17130	2	3.40308	trans	18753024	1.77581e+07	18753024	0.449344	9.33462	0.000105109
CATMA1A16140	AT1G17145	1	5.41368	cis	5.25446e+06	4.02355e+06	7.08634e+06	-0.548781	13.6435	2.82684e-06
CATMA1A16150	AT1G17147	2	4.42298	trans	10249585	8.63176e+06	1.11827e+07	0.432152	12.7878	5.67998e-06
CATMA1A16170	AT1G17160	4	4.4227	trans	1.02003e+07	8.19762e+06	1.16935e+07	0.469684	5.55975	0.000660159
CATMA1A16170	AT1G17160	1	10.3492	cis	6.00412e+06	5.04295e+06	7.30278e+06	-0.621702	27.3083	2.23231e-12
CATMA1A16200	AT1G17190	1	31.5742	cis	5.78767e+06	5.36021e+06	6.43701e+06	2.162	63.6461	2.69397e-33
CATMA1A16210	AT1G17200	2	2.60169	trans	1921955	592610	592610	0.116699	5.35131	0.00389445
CATMA1A16230	AT1G17220	3	3.19304	trans	7.49587e+06	4.7995e+06	9.46618e+06	0.696606	8.64837	0.000203915
CATMA1A16350	AT1G17330	1	12.7932	cis	5.25446e+06	4.51418e+06	6.43701e+06	-0.629233	32.3501	8.49828e-14
CATMA1A16465	AT1G17420	4	3.944	trans	1.24697e+07	1.07702e+07	1.4468e+07	0.624257	4.66057	0.00323024
CATMA1A16465	AT1G17420	1	9.69582	cis	5.46597e+06	4.51418e+06	6.54523e+06	-0.903847	25.3445	1.15316e-10
CATMA1A16530	AT1G17490	1	3.01868	cis	5.36021e+06	3.60074e+06	7.62745e+06	-0.424075	7.52452	0.000626615
CATMA1A16610	AT1G17560	1	4.55126	cis	6.00412e+06	4.40842e+06	7.41101e+06	0.427586	10.8726	2.53157e-05
CATMA1A16765	AT1G17745	2	5.85879	trans	1.80954e+07	1.60355e+07	18753024	0.874892	14.4992	9.40612e-07
CATMA1A16780	AT1G17760	1	5.34692	cis	6.43701e+06	4.61993e+06	8.16856e+06	-0.327137	13.4925	3.23914e-06
CATMA1A16880	AT1G17860	4	2.87406	trans	1.23602e+07	9.97342e+06	15019986	0.588362	6.7497	0.00113853
CATMA1A16890	AT1G17860	5	3.1965	trans	6.53574e+06	3.80001e+06	8.139e+06	0.280457	9.0874	0.000177729
CATMA1A16900	AT1G17890	5	2.85501	trans	7442381	6820442	5.62987e+06	0.00913228	4.78296	0.00717231
CATMA1A16900	AT1G17890	1	12.6826	cis	5592874	4.93719e+06	7.08634e+06	-0.823969	33.9564	7.46901e-15
CATMA1A17130	AT1G18150	2	2.75916	trans	6280267	4263347	7.13073e+06	0.470855	8.06284	0.000429347
CATMA1A17160	AT1G18180	1	9.69447	cis	5.78767e+06	4.93719e+06	6.8699e+06	0.422562	23.0129	1.21809e-09
CATMA1A17200	AT1G18210	1	3.99735	trans	15633764	1.29979e+07	1.65003e+07	-0.149675	10.5518	3.95158e-05
CATMA1A17250	AT1G18265	1	17.0777	trans	2.28197e+07	2.2309e+07	2.33304e+07	0.799772	33.2611	2.21311e-15
CATMA1A17280	AT1G18270	1	2.90511	trans	2.97997e+07	28666837	29898175	-0.215835	8.03749	0.000335323
CATMA1A17300	AT1G18290	1	3.06506	trans	2.25644e+07	1.99309e+07	2.40645e+07	-0.546035	8.74553	0.000216473
CATMA1A17330	AT1G18310	3	2.71902	trans	5.04335e+06	2.8277e+06	7.72337e+06	-0.142989	7.20406	0.00086177
CATMA1A17380	AT1G18360	1	6.14979	trans	2.37468e+07	2.2309e+07	2.46204e+07	-0.57097	17.3467	7.2556e-08
CATMA1A17380	AT1G18360	1	2.65308	trans	2.8218e+07	2.64227e+07	2.9143e+07	-0.419535	4.57228	0.00413305
CATMA1A17390	AT1G18370	1	17.9898	trans	2.24367e+07	2.16368e+07	2.30751e+07	-1.25396	39.8691	1.36002e-18
CATMA1A17400	AT1G18380	2	5.06824	trans	4263347	1.54214e+06	5.64076e+06	-0.596762	13.5219	2.92439e-06
CATMA1A17470	AT1G18440	2	3.0926	trans	1.84326e+07	1.64e+07	18753024	-0.336035	8.59535	0.000203765
CATMA1A17480	AT1G18450	2	3.29072	trans	1.18716e+07	1.04966e+07	1.32763e+07	-0.468959	8.18353	0.000322459
CATMA1A17520	AT1G18485	4	2.80569	trans	3833156	792057	5.1742e+06	0.417859	7.48691	0.00059548
CATMA1A17570	AT1G18520	1	3.85301	trans	2.36674e+07	2.24367e+07	2.49353e+07	-0.260341	9.96784	6.28912e-05
CATMA1A17630	AT1G18590	3	2.81741	trans	12647316	11192190	1.63013e+07	0.173674	7.66451	0.000554838
CATMA1A17640	AT1G18600	4	3.04958	trans	1.76623e+07	1.60636e+07	17683645	0.174253	8.84451	0.000171287
CATMA1A17680	AT1G18650	2	2.76054	trans	3041384	1478840	6.50076e+06	0.487962	8.67301	0.000230611
CATMA1A17730	AT1G18700	1	19.9913	trans	2.32027e+07	2.2692e+07	2.3588e+07	1.81698	43.2314	1.50203e-20
CATMA1A17760	AT1G18710	1	5.65269	trans	2.2692e+07	2.13645e+07	2.39056e+07	0.370445	13.9154	2.21134e-06
CATMA1A17780	AT1G18730	2	2.71134	trans	1.42971e+07	12435201	1.63089e+07	0.20257	7.2709	0.000749937
CATMA1A17820	AT1G18770	1	7.88895	trans	2.3588e+07	2.2692e+07	2.42233e+07	-0.33033	20.7257	2.65545e-09
CATMA1A17820	AT1G18770	3	2.66183	trans	3.99215e+06	2.68734e+06	580137	0.0419996	5.82622	0.00282929
CATMA1A17860	AT1G18810	4	2.73587	trans	7191433	6.12576e+06	8.8079e+06	-0.71459	7.0461	0.000811442
CATMA1A17890	AT1E19310	3	2.72506	trans	6.29393e+06	3.71285e+06	8041859	-0.186831	8.4104	0.000276654
CATMA1A17930	AT1G18870	1	7.205	trans	2.36674e+07	2.24367e+07	2.44616e+07	-0.391761	17.4962	6.09995e-08
CATMA1A17950	AT1G18900	3	2.84593	trans	580137	580137	2.8277e+06	0.331245	7.70896	0.000489791
CATMA1A17960	AT1G18910	1	2.79464	trans	592939	592939	2211522	-0.565642	8.0817	0.000337202
CATMA1A17970	AT1G18940	1	5.08127	trans	23381469	2.25644e+07	2.39851e+07	0.435593	14.4823	1.03641e-06
CATMA1A17990	AT1G18950	1	26.3182	trans	2.32027e+07	2.28197e+07	2.39056e+07	-2.63894	48.8092	4.47644e-26
CATMA1A18000	AT1G18960	1	15.9465	trans	2.33304e+07	2.28197e+07	2.37468e+07	-2.51369	37.4619	7.68689e-19
CATMA1A18000	AT1G18960	5	3.08675	trans	5.37105e+06	4010649	2.05713e+06	-0.0108992	4.77608	0.00683237
CATMA1A18000	AT1G18960	4	3.87999	trans	1.99761e+06	792057	5.27664e+06	1.37528	8.25637	4.00941e-06
CATMA1A18010	AT1G18980	1	29.4366	trans	2.3588e+07	2.30751e+07	2.39851e+07	1.63374	56.9299	8.78087e-30
CATMA1A18060	AT1G19025	3	3.20636	trans	1.06873e+07	9.20242e+06	1.4077e+07	-0.212448	8.62705	0.000207814
CATMA1A18070	AT1G19025	1	9.23594	trans	2.35085e+07	2.2692e+07	2.40645e+07	-0.501514	23.019	2.67453e-10
CATMA1A18070	AT1G19025	2	3.25211	trans	1.74355e+07	1.58532e+07	13471565	0.0501375	5.15273	0.00537021
CATMA1A18080	AT1G19025	1	6.24037	trans	2.30751e+07	2.2309e+07	2.38262e+07	0.368725	15.9776	2.56858e-07
CATMA1A18100	AT1G19060	1	2.80993	trans	2.3588e+07	2.13645e+07	2.47793e+07	0.178133	8.25938	0.000288035
CATMA1A18125	AT1G19090	5	3.26393	trans	3.32129e+06	1.29805e+06	5.37105e+06	0.358065	9.94289	2.74814e-05
CATMA1A18125	AT1G19090	4	5.42389	trans	1.69622e+06	792057	4.83536e+06	0.438793	13.2043	1.69237e-06
CATMA1A18130	AT1G19100	1	5.75321	trans	23381469	2.2309e+07	2.41439e+07	-0.450229	16.2981	1.89977e-07
CATMA1A18160	AT1G19115	4	2.63081	trans	1.15781e+07	9.17948e+06	1.27984e+07	0.31533	5.712	0.00115447
CATMA1A18160	AT1G19115	3	2.7694	trans	15506739	11192190	1.71781e+07	0.344259	7.95775	0.000140231
CATMA1A18160	AT1G19115	1	5.07022	trans	23381469	2.24367e+07	2.42233e+07	0.425363	14.593	4.41117e-07
CATMA1A18170	AT1G19120	1	5.75387	trans	2.32027e+07	2.2309e+07	2.43028e+07	-0.399422	13.7585	2.4872e-06
CATMA1A18260	AT1G19220	1	7.96863	trans	23381469	2.25644e+07	2.39851e+07	-0.556839	21.2577	1.56759e-09
CATMA1A18330	AT1G19300	5	3.49941	trans	1.29805e+06	576456	2.44917e+06	0.342168	7.19071	0.000462515
CATMA1A18330	AT1G19300	4	4.30528	trans	1.39275e+07	1.24697e+07	15736461	0.350143	12.1844	6.97911e-06
CATMA1A18370	AT1G19340	1	10.3302	cis	6.32878e+06	4.40842e+06	7.41101e+06	0.720224	22.5749	1.57304e-09
CATMA1A18420	AT1G19400	2	3.09108	trans	16837474	1.55798e+07	18179688	0.592983	7.18849	0.00059428
CATMA1A18420	AT1G19400	1	5.69312	cis	6.8699e+06	5.1487e+06	9.52179e+06	-0.775018	15.211	1.06384e-06
CATMA1A18500	AT1G19485	1	17.7046	trans	5592874	5.04295e+06	6.65345e+06	-0.726591	41.1295	5.78445e-18
CATMA1A18620	AT1G19600	1	4.35934	cis	7.30278e+06	5.04295e+06	9781624	0.611352	11.4767	1.84082e-05
CATMA1A18640	AT1G19620	1	2.8844	cis	6.43701e+06	4.40842e+06	8.8722e+06	0.255295	7.09942	0.000977281
CATMA1A18695	AT1G19670	5	2.75069	trans	756854	576456	2.64518e+06	0.618049	6.65204	0.000843778
CATMA1A18695	AT1G19670	3	4.0416	trans	580137	580137	2968064	0.712658	11.272	1.80116e-05
CATMA1A18710	AT1G19690	1	12.5937	cis	7.19456e+06	5.8959e+06	8385006	0.875177	25.8539	3.80219e-11
CATMA1A18740	AT1G19715	2	3.81016	trans	18753024	1.79267e+07	18753024	-0.580775	7.96185	0.000189483
CATMA1A18740	AT1G19715	1	5.90999	cis	6.22056e+06	4.83144e+06	8.27678e+06	0.716413	17.4688	7.67247e-08
CATMA1A18755	AT1G19730	1	5.07724	trans	4.93719e+06	3.00881e+06	6.76167e+06	-0.386789	11.8476	1.4117e-05
CATMA1A18780	AT1G19770	3	4.57245	trans	5.87209e+06	3.43356e+06	7.49587e+06	0.653161	10.9489	3.32798e-05
CATMA1A18916	AT1G19920	1	3.01172	cis	6.00412e+06	4.40842e+06	8.27678e+06	-0.554771	9.47591	0.000114338
CATMA1A18950	AT1G19960	2	2.98391	trans	1.86856e+07	1.65823e+07	18753024	1.34746	5.42504	0.000878625
CATMA1A18950	AT1G19960	4	5.94091	trans	1.11164e+07	9.63316e+06	1.35222e+07	1.87718	10.6388	4.74962e-06
CATMA1A18950	AT1G19960	1	6.95565	cis	6.76167e+06	5.36021e+06	8.06034e+06	-1.94119	15.3958	5.98327e-08
CATMA1A19070	AT1G20070	2	5.50174	trans	1.79267e+07	1.57621e+07	1.86856e+07	1.3629	15.3802	8.53954e-08
CATMA1A19070	AT1G20070	1	6.56753	cis	6.8699e+06	4.61993e+06	9.52179e+06	1.41997	14.0244	2.82376e-07
CATMA1A19100	AT1G20110	5	2.9208	trans	2.36799e+07	2.19764e+07	2.59272e+07	-0.291626	7.93687	0.000437844
CATMA1A19190	AT1G20190	3	2.98488	trans	8041859	6.92714e+06	9.46618e+06	0.51579	8.44756	0.000243731
CATMA1A19220	AT1G20225	1	7.90585	cis	5.67945e+06	4.83144e+06	7.30278e+06	-0.702685	23.1632	7.28093e-10
CATMA1A19270	AT1G20270	3	3.67068	trans	5140894	3.61975e+06	6.15331e+06	-0.226423	7.19443	0.000754498
CATMA1A19320	AT1G20320	5	3.71936	trans	576456	576456	1.38825e+06	0.17165	10.3934	5.11002e-05
CATMA1A19326	AT1G20330	2	2.80288	trans	16837474	1.55798e+07	1.8264e+07	-0.548021	10.3663	2.19856e-05
CATMA1A19326	AT1G20330	1	6.10802	cis	5.36021e+06	4.40842e+06	7.41101e+06	-0.868408	14.3182	8.37469e-07
CATMA1A19340	AT1G20350	4	2.60394	trans	4.00019e+06	867404	5.48151e+06	0.213559	7.76753	0.00046518
CATMA1A19450	AT1G20440	5	2.72534	trans	2.26149e+07	21319032	2.44324e+07	0.327891	7.86271	0.000427784
CATMA1A19530	AT1G20530	1	4.11477	trans	2.85394e+07	2.75733e+07	2.97176e+07	-0.553177	10.9435	3.14599e-05
CATMA1A19600	AT1G20580	1	2.87234	trans	2.40645e+07	2.13645e+07	25324393	-0.318689	6.36325	0.00154288
CATMA1A19645	AT1G20630	2	2.71573	trans	1.37812e+07	1.20373e+07	9.56002e+06	0.144976	5.60509	0.00321458
CATMA1A19645	AT1G20630	4	2.70882	trans	7459702	5850298	8929959	0.166201	7.07965	0.000959428
CATMA1A19916	AT1G20850	2	2.63633	trans	1.76738e+07	1.54887e+07	18753024	-0.442576	7.5366	0.000370777
CATMA1A19916	AT1G20850	1	3.37079	trans	1.53711e+06	592939	2.9282e+06	0.521483	8.28687	0.000195058
CATMA1A19920	AT1G20860	1	5.1808	trans	2.37468e+07	2.28197e+07	2.46204e+07	0.546638	12.8898	4.48563e-06
CATMA1A19940	AT1G20870	1	2.87903	cis	8385006	6.11234e+06	4.40842e+06	-0.0422859	5.55152	0.00347621
CATMA1A19940	AT1G20870	2	2.87379	trans	1.83483e+07	1.62177e+07	18753024	0.432086	7.53377	0.00052535
CATMA1A19955	AT1G20900	2	2.62344	trans	18753024	18179688	18753024	-0.573714	7.32417	0.000633154
CATMA1A19990	AT1G20925	1	6.97684	trans	2.36674e+07	2.28197e+07	2.44616e+07	-1.06328	15.8261	3.56222e-07
CATMA1A20000	AT1G20940	1	7.04859	trans	2.39056e+07	2.30751e+07	2.46204e+07	1.31629	16.5701	1.46966e-07
CATMA1A20100	AT1G21060	3	4.41764	trans	8.41113e+06	7.38213e+06	9.37826e+06	-0.324482	11.7311	1.28678e-05
CATMA1A20220	AT1G21170	1	14.1968	trans	2.39851e+07	2.35085e+07	2.44616e+07	1.37246	23.2875	2.05383e-10
CATMA1A20325	AT1G21270	1	3.57683	trans	2.43822e+07	23381469	25697965	-0.529179	8.80489	0.000165249
CATMA1A20325	AT1G21270	4	3.37064	trans	5.32786e+06	1.62087e+06	6.48822e+06	0.512205	7.71654	0.000404541
CATMA1A20370	AT1G21320	4	2.59179	trans	1.23602e+07	9.97342e+06	15019986	-0.399209	6.08982	0.00203336
CATMA1A20370	AT1G21320	1	2.91013	trans	1.338e+07	1.15668e+07	1.0197e+07	-0.0396852	5.22935	0.00446682
CATMA1A20505	AT1G21450	3	2.75572	trans	8041859	7.26838e+06	9.02658e+06	0.253747	7.69381	0.00047551
CATMA1A20520	AT1G21470	1	37.2885	trans	2.40645e+07	2.37468e+07	2.43822e+07	-1.87461	38.5388	6.91111e-18
CATMA1A20530	AT1G21480	2	3.00067	trans	4263347	1.54214e+06	5.64076e+06	0.507809	9.76788	8.38416e-05
CATMA1A20550	AT1G21500	1	9.55911	trans	2.39056e+07	2.34291e+07	2.4541e+07	-0.894556	19.2689	1.48112e-08
CATMA1A20570	AT1G21520	1	5.42726	trans	2.41439e+07	2.34291e+07	2.52466e+07	-0.342705	14.8783	5.36204e-07
CATMA1A20570	AT1G21520	2	2.85173	trans	5.02584e+06	2.58324e+06	7.05199e+06	0.262629	6.11534	0.000975512
CATMA1A20590	AT1G21528	1	3.07626	trans	2.37468e+07	20384267	2.54022e+07	-0.348739	7.61414	0.00051027
CATMA1A20630	AT1G21560	5	3.89326	trans	23115566	2.24719e+07	2.44324e+07	-0.340618	5.3293	0.00178846
CATMA1A20630	AT1G21560	1	6.60886	trans	2.38262e+07	2.2692e+07	2.4541e+07	0.415569	16.7458	9.1185e-08
CATMA1A20650	AT1G21570	2	3.07848	trans	18753024	1.66734e+07	18753024	-0.298273	8.51571	0.000186132
CATMA1A20650	AT1G21570	3	2.78819	trans	6.29393e+06	3.71285e+06	7.38213e+06	0.308631	6.33718	0.00118221
CATMA1A20670	AT1G21600	1	9.37354	trans	2.42233e+07	2.3588e+07	25013083	0.607535	22.5608	7.18012e-10
CATMA1A20720	AT1G21640	1	3.96826	trans	3.6853e+06	2211522	5.78767e+06	-0.481778	9.14049	0.000131619
CATMA1A20730	AT1G21650	1	10.6961	trans	2.43822e+07	2.38262e+07	25013083	-0.580498	25.8212	5.27043e-11
CATMA1A20740	AT1G21651	1	3.41712	trans	1.13247e+06	592939	2.45041e+06	0.786101	7.7728	0.000156542
CATMA1A20740	AT1G21651	5	4.26246	trans	2.59272e+07	2.36799e+07	26671472	0.922221	12.4648	2.43351e-06
CATMA1A20770	AT1G21680	1	4.49537	cis	7.51923e+06	5.46597e+06	9.52179e+06	-0.637928	11.4187	1.9386e-05
CATMA1A20780	AT1G21690	4	2.60173	trans	1.1922e+07	9.74658e+06	1.4468e+07	-0.307372	7.49794	0.000589731
CATMA1A20810	AT1G21710	3	2.75554	trans	22146585	22146585	1.92196e+07	0.0323904	4.75651	0.00676423
CATMA1A20820	AT1G21730	1	3.32527	cis	7.19456e+06	4.93719e+06	9.19699e+06	-0.211978	7.09842	0.000871915
CATMA1A20840	AT1G21750	1	10.111	cis	7.41101e+06	6.22056e+06	9.0346e+06	1.27771	22.9735	3.65936e-10
CATMA1A20970	AT1G21880	1	2.69016	trans	29898175	2.89788e+07	29898175	-0.273716	7.39336	0.000595326
CATMA1A21000	AT1G21900	1	2.70134	trans	1.80688e+06	592939	2991901	-0.265667	7.77803	0.000460901
CATMA1A21090	AT1G21970	5	3.50284	trans	8.29044e+06	7.10132e+06	9806419	0.199526	7.81272	0.000216326
CATMA1A21190	AT1G22050	1	3.39177	trans	3.43162e+06	1.40223e+06	5.46597e+06	0.315427	8.7696	0.000174364
CATMA1A21230	AT1G22090	2	3.88173	trans	1.16233e+06	592610	2365070	0.247238	8.508	6.31964e-05
CATMA1A21230	AT1G22090	1	7.28487	cis	6.8699e+06	5.25446e+06	8.7098e+06	0.305699	18.4363	1.09128e-08
CATMA1A21320	AT1G22190	4	2.87073	trans	1.00868e+07	7370279	1.24697e+07	0.210073	7.39113	0.000596507
CATMA1A21400	AT1G22270	1	7.29121	trans	1.14598e+07	1.05747e+07	1.23865e+07	-0.259956	18.363	3.27662e-08
CATMA1A21510	AT1G22380	1	2.67532	cis	6.32878e+06	4175761	8.7098e+06	0.265916	6.09939	0.00223288
CATMA1A21620	AT1G22500	1	2.61948	trans	2.44616e+07	2.24367e+07	2.60069e+07	-0.152652	7.24434	0.000832331
CATMA1A21630	AT1G22500	3	2.83716	trans	1.66624e+07	1.53623e+07	1.77001e+07	0.272562	7.6063	0.000536103
CATMA1A21640	AT1G22520	1	3.5507	cis	7.51923e+06	5.25446e+06	9.9138e+06	0.593159	9.82486	7.97295e-05
CATMA1A21650	AT1G22530	2	5.1829	trans	1.77581e+07	1.6866e+07	1.86013e+07	-0.464248	15.4194	3.71913e-07
CATMA1A21690	AT1G22590	1	6.73382	cis	7.51923e+06	5.8959e+06	8.8722e+06	-0.846455	16.3895	2.09746e-07
CATMA1A21720	AT1G22620	4	2.93613	trans	5.12298e+06	1.47018e+06	6.34324e+06	0.317695	5.95831	0.000658441
CATMA1A21720	AT1G22620	1	8.42304	cis	7.62745e+06	6.32878e+06	9.35939e+06	-0.525238	21.801	5.98902e-10
CATMA1A21770	AT1G22690	2	2.62557	trans	1.19545e+07	1.03594e+07	1.32763e+07	0.515188	5.72711	0.00288919
CATMA1A21785	AT1G22710	1	3.13218	trans	5592874	3.60074e+06	7.62745e+06	0.477167	9.01663	0.000209267
CATMA1A21826	AT1G22780	3	2.84101	trans	2.13411e+07	1.8601e+07	22146585	-0.411101	6.87036	0.00094822
CATMA1A21920	AT1G22880	1	4.48777	trans	25013083	2.42233e+07	2.64227e+07	-0.509044	12.8521	6.1883e-06
CATMA1A22010	AT1G22960	1	4.15927	trans	2.47793e+07	2.38262e+07	25697965	-0.279311	11.8058	1.56499e-05
CATMA1A22130	AT1G23060	1	2.91196	trans	2.46204e+07	2.30751e+07	2.61257e+07	-0.464431	8.24785	0.000349755
CATMA1A22240	AT1G23170	1	3.83639	trans	2.61257e+07	2.46204e+07	2.76807e+07	-0.279378	9.28273	8.047e-05
CATMA1A22250	AT1G23180	1	8.97792	trans	25168738	2.43822e+07	2.60663e+07	0.6868	22.2865	9.39836e-10
CATMA1A22270	AT1G23200	1	10.7933	trans	25168738	24795166	25697965	-1.24571	25.8826	7.3541e-12
CATMA1A22270	AT1G23200	4	3.04505	trans	5.48151e+06	4.20898e+06	6.85067e+06	0.653311	6.26753	0.000339603
CATMA1A22420	AT1G23340	3	2.9678	trans	7.38213e+06	5.45024e+06	9.37826e+06	0.278258	7.08906	0.000812075
CATMA1A22430	AT1G23350	2	2.98804	trans	1.64e+07	1.41681e+07	1.84326e+07	0.462637	7.76501	0.000508422
CATMA1A22503	AT1G23465	1	3.18922	trans	2.52466e+07	2.37468e+07	2.66009e+07	-0.304949	8.21704	0.000234196
CATMA1A22503	AT1G23465	3	2.97397	trans	1.87247e+07	1.67604e+07	2.07041e+07	0.2973	8.55123	0.000177161
CATMA1A22507	AT1G23470	1	3.91263	trans	24795166	2.40645e+07	2.62445e+07	-0.2531	11.126	2.84855e-05
CATMA1A22525	AT1G23540	1	4.08528	trans	25324393	2.42233e+07	2.64227e+07	0.481118	10.1496	5.05107e-05
CATMA1A22660	AT1G23780	2	3.61332	trans	1.17058e+07	9.02959e+06	1.32012e+07	0.194357	9.38055	0.000111964
CATMA1A22680	AT1G23800	1	10.6369	trans	25324393	24795166	2.63633e+07	-1.07852	25.1305	2.91643e-12
CATMA1A22680	AT1G23800	2	3.08815	trans	1.6866e+07	1.53064e+07	18753024	0.607265	10.0587	3.53087e-06
CATMA1A22740	AT1G23880	3	2.96928	trans	1.71781e+07	15506739	1.87247e+07	0.27681	7.65937	0.00051164
CATMA1A22760	AT1G23890	1	4.76411	trans	25324393	2.43822e+07	2.66603e+07	-0.370007	11.8656	1.06624e-05
CATMA1A22765	AT1G23900	4	4.16776	trans	1.21411e+07	1.1001e+07	1.3387e+07	-0.328478	11.5187	1.6627e-05
CATMA1A22780	AT1G23935	1	15.4482	trans	25324393	2.49353e+07	25697965	-0.831778	32.3946	9.01986e-15
CATMA1A22800	AT1G23960	1	6.67536	trans	2.55579e+07	24857428	2.64227e+07	-0.615179	17.6119	3.01051e-08
CATMA1A22800	AT1G23960	2	3.08609	trans	8.10133e+06	6280267	1.09083e+07	0.4632	6.77089	0.000390993
CATMA1A22870	AT1G24020	1	14.0171	trans	2.60069e+07	25013083	2.64821e+07	-2.0739	30.2394	2.60152e-13
CATMA1A22880	AT1G24030	1	15.734	trans	2.60663e+07	2.57098e+07	2.65415e+07	-2.75799	32.7836	8.44056e-15
CATMA1A23030	AT1G24150	1	5.90186	trans	2.52466e+07	2.40645e+07	2.64227e+07	-0.358148	16.3393	2.64354e-07
CATMA1A23130	AT1G24240	1	22.2898	cis	8.27678e+06	6.8699e+06	9.0346e+06	-0.974801	49.7292	5.30351e-23
CATMA1A23150	AT1G24256	5	2.58523	trans	22414701	21319032	23115566	0.25646	7.47581	0.000601325
CATMA1A23170	Nogene	3	2.89767	trans	22146585	22146585	20728878	-0.0366344	5.40145	0.00384173
CATMA1A23210	AT1G24290	1	14.7389	trans	6.97812e+06	6.00412e+06	8.06034e+06	0.993441	32.3936	7.29593e-14
CATMA1A23250	AT1G24320	3	2.81239	trans	3.34046e+06	580137	5.04335e+06	0.251621	7.85148	0.000492732
CATMA1A23280	AT1G24340	1	4.67572	trans	3347059	2211522	5.25446e+06	-0.411866	13.1041	2.16957e-06
CATMA1A23295	AT1G24360	2	2.85005	trans	12435201	11457144	1.42971e+07	-0.28246	10.1211	6.13705e-05
CATMA1A23370	AT1G24430	1	2.80058	cis	8.16856e+06	5.8959e+06	1.06691e+07	-0.161548	7.65278	0.000537077
CATMA1A23380	AT1G24440	1	3.86335	cis	8.7098e+06	6.32878e+06	1.05747e+07	-0.273258	10.8731	3.15079e-05
CATMA1A23410	AT1G24470	1	6.169	cis	8385006	6.76167e+06	9.68419e+06	-0.298634	17.0167	1.1673e-07
CATMA1A23450	AT1G24510	1	4.61965	cis	9781624	8.5474e+06	1.10468e+07	-0.593344	12.2395	8.62334e-06
CATMA1A23510	AT1G24580	1	5.24709	cis	8.27678e+06	6.22056e+06	1.02915e+07	-0.42474	13.974	1.93908e-06
CATMA1A23520	AT1G24575	2	4.79498	trans	1.39101e+07	1.25253e+07	1.59443e+07	-0.74481	9.49084	3.1061e-05
CATMA1A23520	AT1G24575	2	4.19279	trans	6.81575e+06	4.65689e+06	9.02959e+06	-0.724079	7.22542	0.000247486
CATMA1A23520	AT1G24575	5	2.66593	trans	17569667	1.54849e+07	1.92697e+07	-0.562484	4.5332	0.00336209
CATMA1A23520	AT1G24575	1	3.40778	cis	7.30278e+06	5.04295e+06	9781624	-0.649961	10.6737	1.08858e-05
CATMA1A23530	AT1G24577	3	2.9077	trans	1.87247e+07	16864828	2.05804e+07	0.185444	7.79732	0.000433855
CATMA1A23575	AT1G24625	5	2.62037	trans	6.40633e+06	3.70427e+06	8.139e+06	0.293108	8.0233	0.000444184
CATMA1A23910	AT1G25260	2	5.5575	trans	1.80111e+07	1.60355e+07	18753024	-0.517942	13.6251	2.48033e-06
CATMA1A24040	AT1G25380	1	14.2906	cis	8.5474e+06	7.51923e+06	9.35939e+06	-0.861527	34.8157	2.19748e-14
CATMA1A24060	AT1G25400	1	4.60411	cis	9.0346e+06	6.54523e+06	1.07635e+07	-0.347428	10.8008	2.40933e-05
CATMA1A24120	AT1E25960	1	3.93988	trans	4.61993e+06	3.09337e+06	6.8699e+06	-0.208372	9.56228	6.22712e-05
CATMA1A24130	AT1G25440	2	2.86589	trans	5.14882e+06	2365070	1.28893e+06	0.00423158	4.73261	0.00654511
CATMA1A24130	AT1G25440	1	6.12978	trans	2.76894e+06	2.07664e+06	3.43162e+06	0.822575	15.3769	4.1355e-07
CATMA1A24390	AT1G26170	1	9.17549	trans	20384267	1.96643e+07	2.16368e+07	0.407118	23.7683	1.08497e-10
CATMA1A24400	AT1G26180	1	12.5533	trans	2.61257e+07	2.54022e+07	2.66603e+07	-0.526385	29.4056	3.68034e-13
CATMA1A24410	AT1G26190	4	2.65559	trans	1.09345e+06	157000	4.96932e+06	0.211477	5.21221	0.00360737
CATMA1A24410	AT1G26190	1	2.74254	trans	2.08199e+07	1.80247e+07	2.28197e+07	0.246505	6.52965	0.00116942
CATMA1A24450	AT1G26230	3	2.81111	trans	697333	580137	3.15426e+06	0.322844	8.14464	0.00035731
CATMA1A24520	AT1G26290	1	3.2668	trans	2.95534e+07	2.75733e+07	29898175	-0.2958	8.98656	0.000143589
CATMA1A24580	AT1G26350	1	2.76272	trans	2.66603e+07	25324393	2.86456e+07	-0.276146	7.42412	0.000629298
CATMA1A24590	AT1G26355	1	4.34663	trans	2.93892e+07	27358354	29898175	-0.261544	11.1991	1.9552e-05
CATMA1A24720	AT1G26500	1	11.0356	trans	2.62445e+07	2.57693e+07	2.67197e+07	1.01242	22.8043	2.91193e-10
CATMA1A24760	AT1G26530	1	9.20832	cis	8.8722e+06	7.51923e+06	9.68419e+06	0.385285	21.7035	8.54257e-10
CATMA1A24830	AT1G26600	1	5.04778	trans	2.63039e+07	25635703	2.69574e+07	-0.324898	11.0188	1.96585e-05
CATMA1A24830	AT1G26600	5	2.93791	trans	1.45445e+07	1.02402e+07	1.62038e+07	0.261881	5.09624	0.00316801
CATMA1A24860	AT1G26630	1	2.76113	trans	3938989	2211522	6.11234e+06	0.608068	6.50723	0.00138416
CATMA1A24905	AT1G26670	1	3.47055	trans	2.16368e+07	1.88105e+07	2.29474e+07	0.250891	9.82394	8.42807e-05
CATMA1A24910	AT1G26680	1	11.4086	trans	2.62445e+07	2.57098e+07	2.67792e+07	-0.681333	24.9192	3.28775e-11
CATMA1A24970	AT1G26750	1	3.44021	trans	2.59475e+07	2.4541e+07	2.67197e+07	0.199573	9.38093	0.000100831
CATMA1A24990	AT1G26761	1	2.62721	cis	9.68419e+06	6.97812e+06	4.72569e+06	-0.0401526	4.63905	0.00770176
CATMA1A24990	AT1G26761	2	2.8393	trans	2365070	1035725	5.88672e+06	0.532671	8.05313	0.000164351
CATMA1A24990	AT1G26761	1	4.6342	trans	2.60663e+07	2.4541e+07	2.69574e+07	0.680885	11.3383	9.42483e-06
CATMA1A25000	AT1G26780	1	10.1261	trans	2.64821e+07	2.59475e+07	2.6898e+07	-0.753673	19.5412	9.49507e-09
CATMA1A25010	AT1G26790	1	3.86046	trans	2.61257e+07	2.52466e+07	2.68386e+07	-0.22995	9.57751	8.45176e-05
CATMA1A25030	AT1G26810	1	3.38929	trans	2.60663e+07	2.46204e+07	2.69574e+07	-0.977116	8.53764	5.65823e-05
CATMA1A25030	AT1G26810	2	3.38334	trans	1.59443e+07	1.35232e+07	1.79267e+07	0.929194	6.04828	0.000622017
CATMA1A25030	AT1G26810	3	4.93631	trans	5.59086e+06	3.43356e+06	6.92714e+06	1.07195	8.09434	8.58973e-05
CATMA1A25210	AT1E27080	5	3.58494	trans	8.139e+06	6820442	9.58955e+06	-0.202005	8.93108	0.000184108
CATMA1A25280	AT1G27060	1	3.8355	trans	2.62445e+07	25013083	2.6898e+07	-0.316304	6.81858	0.000945534
CATMA1A25360	AT1G27130	1	4.76916	trans	2.65415e+07	2.58287e+07	2.84329e+07	-0.271448	10.0496	6.18159e-05
CATMA1A25370	AT1G27140	1	5.92783	trans	2.63039e+07	2.49353e+07	2.74658e+07	0.460509	14.0454	9.70259e-07
CATMA1A25550	AT1G27320	1	18.3831	trans	2.65415e+07	2.61257e+07	2.6898e+07	-0.94838	37.4505	1.95835e-16
CATMA1A25580	AT1G27380	1	3.37957	trans	2.74658e+07	2.60069e+07	2.94713e+07	-0.264364	8.44186	0.000256762
CATMA1A25740	AT1G27510	1	17.0899	cis	9.52179e+06	8.8722e+06	1.02915e+07	-1.15569	38.6105	1.32568e-17
CATMA1A25750	AT1G27520	1	13.9389	cis	9.68419e+06	8.8722e+06	1.03859e+07	-0.701031	33.8807	3.69319e-15
CATMA1A25840	AT1G27600	1	5.23202	cis	9.9138e+06	8.5474e+06	1.08579e+07	0.239266	15.6821	4.6937e-07
CATMA1A25940	AT1G27700	1	2.68118	trans	727821	592939	2.84857e+06	-0.236963	7.23523	0.000713579
CATMA1A25965	AT1G27730	3	2.66668	trans	6.81339e+06	4.3118e+06	8.93866e+06	0.184918	6.47838	0.00149858
CATMA1A25990	AT1G27752	1	3.66733	cis	9.19699e+06	6.65345e+06	1.09523e+07	-0.309669	9.88582	7.98268e-05
CATMA1A26000	AT1G27760	1	6.68101	cis	9.19699e+06	7.8439e+06	1.10468e+07	-0.531826	15.5941	4.79028e-07
CATMA1A26060	AT1G27880	2	3.1982	trans	1.17058e+07	10249585	1.33514e+07	0.173246	8.81538	0.000112301
CATMA1A26060	AT1G27880	1	3.19729	cis	9.68419e+06	6.97812e+06	1.05747e+07	0.178395	10.6751	2.35755e-05
CATMA1A26080	AT1G27900	1	2.62752	cis	9781624	7.08634e+06	1.07635e+07	0.286583	8.81456	0.000180988
CATMA1A26140	AT1G27960	1	3.85664	cis	1.01026e+07	7.51923e+06	1.15668e+07	-0.275271	9.41042	8.84468e-05
CATMA1A26160	AT1G27980	1	3.89199	cis	9.0346e+06	6.54523e+06	1.08579e+07	0.316516	9.97987	6.95278e-05
CATMA1A26190	AT1G28010	1	2.90072	trans	2211522	997585	3938989	-0.252137	8.52584	0.000238421
CATMA1A26280	AT1G28090	1	2.69024	trans	2211522	862703	2991901	0.295415	7.62191	0.000528789
CATMA1A26340	AT1G28140	1	3.45129	cis	1.02915e+07	8.7098e+06	1.1888e+07	0.3642	9.12193	0.000155836
CATMA1A26350	AT1G28150	5	2.86687	trans	2.17236e+07	1.91533e+07	2.33977e+07	0.457108	8.45557	0.000278743
CATMA1A26396	AT1G28210	1	10.0625	cis	1.00082e+07	9.0346e+06	1.06691e+07	0.511028	25.822	2.34407e-11
CATMA1A26450	AT1G28280	1	9.54111	cis	1.0197e+07	8.7098e+06	1.08579e+07	-0.841106	22.6329	6.45642e-10
CATMA1A26515	AT1G28330	1	4.31688	trans	2.45041e+06	862703	3347059	-0.301244	12.1694	5.96372e-06
CATMA1A26515	AT1G28330	1	3.79785	cis	1.01026e+07	8.7098e+06	1.11412e+07	-0.279018	7.42965	0.000335759
CATMA1A26740	AT1G28530	1	3.42957	trans	2.37078e+06	1.13247e+06	3938989	-0.261803	9.61298	9.11098e-05
CATMA1A26770	AT1G28560	1	10.4759	cis	9781624	8.8722e+06	1.03859e+07	0.723445	27.2405	1.7223e-11
CATMA1A26790	AT1G28580	1	3.5673	cis	9.35939e+06	6.76167e+06	1.11412e+07	-0.357802	10.1871	6.12641e-05
CATMA1A26835	AT1G28630	3	2.59454	trans	15116688	1.08341e+07	16590214	0.172016	8.08253	0.000403524
CATMA1A26870	AT1G28680	1	11.9707	cis	9.52179e+06	8.8722e+06	1.04803e+07	0.892949	33.2356	3.09222e-14
CATMA1A26930	AT1G28760	5	2.65126	trans	2.05713e+06	937251	3.80001e+06	0.301542	6.67101	0.00122005
CATMA1A26940	AT1G28960	1	4.18837	trans	1.93906e+07	1.75707e+07	2.30751e+07	-0.251547	10.9704	2.55742e-05
CATMA1A26990	AT1G29030	1	3.22851	trans	18433370	1.68897e+07	2.13645e+07	-0.365178	9.10417	0.000150448
CATMA1A27020	AT1G29050	3	3.03653	trans	1.90959e+07	1.67604e+07	2.19855e+07	0.383265	7.6845	0.000236579
CATMA1A27020	AT1G29050	2	4.62613	trans	3041384	1.73205e+06	5.64076e+06	0.435067	13.6289	1.4848e-06
CATMA1A27050	AT1G29070	2	4.12507	trans	1.59443e+07	1.37812e+07	1.80954e+07	-0.452335	12.0506	1.44214e-05
CATMA1A27170	AT1E29130	2	4.39909	trans	7.20948e+06	5.14882e+06	9.69263e+06	1.15536	11.268	2.21736e-05
CATMA1A27180	AT1G29200	2	2.63868	trans	5.02584e+06	1921955	7.13073e+06	0.475469	5.87356	0.00247722
CATMA1A27380	AT1G29400	3	2.88691	trans	580137	580137	3.34046e+06	0.288469	7.44673	0.000738846
CATMA1A27430	AT1G29470	1	5.25774	trans	18433370	1.75707e+07	1.93906e+07	-0.45963	14.1737	1.61652e-06
CATMA1A27440	AT1G29480	2	2.60337	trans	18753024	1.66734e+07	18753024	0.22395	7.0705	0.000793534
CATMA1A27510	AT1G29560	1	3.9559	trans	19477618	1.77977e+07	2.08199e+07	-0.328722	11.1513	1.47491e-05
CATMA1A27550	AT1G29600	1	8.55499	trans	1.81761e+07	1.74194e+07	1.91005e+07	-1.40599	22.0882	8.83468e-10
CATMA1A27660	Nogene	1	3.90048	trans	22181333	20384267	2.43028e+07	-0.264091	10.2284	5.908e-05
CATMA1A27730	AT1G29760	1	2.89336	trans	1.78734e+07	1.61064e+07	2.03309e+07	0.348049	7.21442	0.000787876
CATMA1A27840	AT1G29860	3	2.76785	trans	1.73869e+07	15940129	1.90959e+07	0.257152	6.46315	0.00146457
CATMA1A27980	AT1G29965	2	3.87087	trans	1.78424e+07	1.57621e+07	1.86856e+07	-0.435713	10.736	2.97478e-05
CATMA1A27990	AT1G29970	1	2.88037	trans	3.51618e+06	1.53711e+06	5.57172e+06	0.420584	7.68312	0.000459901
CATMA1A28010	AT1G29990	2	2.8955	trans	6.5795e+06	4.53391e+06	7.60321e+06	0.279542	6.21391	0.0020967
CATMA1A28030	AT1G30010	3	2.71171	trans	1.77001e+07	1.58679e+07	2.02093e+07	-0.27079	7.05872	0.000834162
CATMA1A28040	AT1G30010	1	16.1469	trans	18433370	1.80247e+07	1.91005e+07	-0.825791	38.0739	2.01097e-17
CATMA1A28065	AT1G30040	2	2.78756	trans	1.39101e+07	1.21202e+07	1.57621e+07	-0.1337	7.67912	0.000524844
CATMA1A28070	AT1G30050	1	16.2598	trans	18433370	1.78734e+07	1.92456e+07	-0.792497	30.3188	1.67606e-14
CATMA1A28070	AT1G30050	1	2.82332	trans	1.29215e+07	1.09523e+07	1.63034e+07	-0.392571	8.37994	1.47278e-05
CATMA1A28260	AT1G30230	1	3.65536	cis	1.01026e+07	7.41101e+06	1.16739e+07	-0.413643	9.36545	0.000125945
CATMA1A28270	AT1G30240	4	3.08588	trans	1.41978e+07	1.16935e+07	1.68097e+07	-0.404142	8.92441	0.000167659
CATMA1A28290	AT1G30260	1	4.94634	trans	1.79491e+07	1.68897e+07	19477618	-0.379089	13.1946	3.93362e-06
CATMA1A28310	AT1G30280	1	2.80413	trans	2.88146e+07	2.74658e+07	29898175	0.982076	3.11294	0.00262089
CATMA1A28310	AT1G30280	1	23.3228	trans	1.81761e+07	1.77221e+07	1.91005e+07	2.22322	48.4984	1.27468e-23
CATMA1A28340	AT1G30300	1	8.69458	trans	18433370	1.77977e+07	19477618	-0.530267	22.3884	6.55899e-10
CATMA1A28410	AT1G30420	5	3.03937	trans	9.951e+06	8.57749e+06	1.38801e+07	-0.408753	8.18515	0.000307643
CATMA1A28510	AT1G30500	1	10.5494	cis	1.02915e+07	9.52179e+06	1.09523e+07	-0.41755	24.6875	7.47517e-11
CATMA1A28540	AT1G30520	4	3.14558	trans	1.13472e+07	9.17948e+06	1.37924e+07	-0.509227	8.23006	0.000309499
CATMA1A28550	AT1G30530	2	2.7427	trans	1.02231e+07	7.83611e+06	1.19545e+07	-0.435049	7.75983	0.000489065
CATMA1A28830	AT1G30760	2	2.79259	trans	18179688	1.65823e+07	18753024	0.184803	7.32484	0.000632774
CATMA1A28880	AT1G30790	5	2.69767	trans	4.12202e+06	3.22554e+06	6820442	0.272678	8.77167	0.000211592
CATMA1A28900	AT1G30795	3	2.78972	trans	1.58679e+07	1.18088e+07	1.77001e+07	0.153143	6.76844	0.00125489
CATMA1A28920	AT1G30810	1	2.74951	trans	2.63633e+07	2.49353e+07	2.81105e+07	0.249468	6.08235	0.00177507
CATMA1A28930	AT1G30814	5	3.14397	trans	4010649	3.32129e+06	6.79456e+06	0.29337	8.74098	0.000217335
CATMA1A29060	AT1G30910	1	20.1148	cis	1.10468e+07	1.04803e+07	1.14598e+07	-1.07804	46.5286	1.32646e-21
CATMA1A29210	AT1G31020	1	19.6018	cis	1.10468e+07	1.06691e+07	1.16739e+07	-1.13934	45.5796	1.06916e-21
CATMA1A29320	AT1G31120	1	7.94079	cis	11160050	1.06691e+07	1.1995e+07	0.493385	20.1936	4.07792e-09
CATMA1A29360	AT1G31160	1	13.501	cis	1.13527e+07	1.07635e+07	1.1888e+07	-0.976471	35.3425	5.42301e-16
CATMA1A29400	AT1G31170	5	2.59708	trans	7.001e+06	4.26124e+06	8563029	-0.397089	6.83214	0.00113919
CATMA1A29440	AT1G31200	1	28.0916	cis	11160050	1.08579e+07	1.15668e+07	-2.40253	57.0033	2.61778e-28
CATMA1A29455	AT1G31220	1	20.4946	cis	1.13527e+07	1.09523e+07	1.1888e+07	0.998219	46.0541	5.49148e-22
CATMA1A29460	AT1G31230	4	3.38197	trans	1.54553e+06	350745	5.27664e+06	0.403768	8.01266	0.000358484
CATMA1A29520	AT1G31290	2	7.16195	trans	9.82524e+06	8.10133e+06	1.13199e+07	0.938158	19.6412	9.64374e-09
CATMA1A29570	AT1G31340	1	16.8405	cis	1.12457e+07	1.07635e+07	1.17809e+07	-1.32691	40.4889	3.54053e-18
CATMA1A29660	AT1G31410	1	7.67924	cis	1.14598e+07	1.05747e+07	1.22091e+07	-0.545468	20.4574	4.37682e-09
CATMA1A29670	AT1G31420	1	5.11729	cis	1.12457e+07	1.02915e+07	12294768	-0.679768	14.257	1.49813e-06
CATMA1A29690	AT1G31440	1	27.0936	cis	1.14598e+07	1.10468e+07	1.1995e+07	-1.24569	55.0648	5.1208e-28
CATMA1A29750	AT1G31500	1	2.81655	cis	1.10468e+07	8.7098e+06	1.21021e+07	0.181027	7.68767	0.000520934
CATMA1A29810	AT1G31580	3	3.12847	trans	1.92196e+07	16864828	2.18244e+07	-0.47743	5.24615	0.000316063
CATMA1A29810	AT1G31580	1	11.4149	trans	19477618	1.86654e+07	2.00643e+07	0.898745	30.4693	2.75235e-15
CATMA1A29820	AT1G31600	1	4.48913	trans	1.99309e+07	1.86654e+07	2.28197e+07	-0.310642	11.6243	1.4173e-05
CATMA1A29920	AT1G31720	1	6.22356	trans	6.00412e+06	4.51418e+06	7.41101e+06	1.04672	16.6015	3.06058e-07
CATMA1A29930	AT1G31730	5	13.6053	trans	1.92697e+07	1.82217e+07	1.97787e+07	2.11908	28.2413	3.85816e-13
CATMA1A30020	AT1G31810	1	5.28124	trans	19477618	18433370	2.03309e+07	-0.58871	12.5043	2.84042e-06
CATMA1A30020	AT1G31810	1	3.0912	trans	7.62745e+06	5.36021e+06	3347059	-0.113842	4.89879	0.00613808
CATMA1A30020	AT1G31810	2	3.05065	trans	4.53391e+06	2365070	6.81575e+06	0.470426	10.2467	1.98865e-05
CATMA1A30050	AT1G31812	1	33.2757	trans	19477618	1.88105e+07	1.99309e+07	-2.36352	62.821	1.08635e-34
CATMA1A30070	AT1G31817	4	4.26488	trans	13170826	1.20315e+07	1.46032e+07	-0.349797	10.6987	3.90478e-05
CATMA1A30090	AT1G31830	1	25.4703	trans	1.96643e+07	1.86654e+07	2.01976e+07	-2.46136	54.0266	6.07845e-28
CATMA1A30160	AT1E32090	1	7.36295	trans	19477618	1.85204e+07	2.01976e+07	0.434366	19.6426	7.69082e-09
CATMA1A30190	AT1G31920	5	3.78851	trans	1.95218e+07	1.79889e+07	2.19764e+07	0.269996	7.63407	0.000259882
CATMA1A30200	AT1G31930	5	10.0553	trans	1.89204e+07	1.79889e+07	1.97787e+07	1.90515	24.9604	3.64681e-11
CATMA1A30210	AT1G31940	2	2.8666	trans	1.72931e+07	15251700	1.40391e+07	-0.170846	5.43795	0.00420855
CATMA1A30210	AT1G31940	1	3.61535	trans	6.65345e+06	4.40842e+06	9.19699e+06	0.641601	8.04178	0.000120107
CATMA1A30210	AT1G31940	5	6.78931	trans	1.8804e+07	1.76395e+07	2.00356e+07	1.0204	10.908	9.24078e-06
CATMA1A30230	AT1G31960	1	3.46771	trans	2.10922e+07	1.85204e+07	2.33304e+07	-0.290955	8.85944	0.000123069
CATMA1A30250	AT1G31990	1	6.71066	trans	2.01976e+07	1.85204e+07	2.25644e+07	-0.529222	17.1608	7.61787e-08
CATMA1A30260	AT1G31990	1	3.89818	trans	20384267	18433370	22181333	-0.496419	10.5782	3.43094e-05
CATMA1A30350	0	1	6.41495	trans	1.96643e+07	18433370	2.16368e+07	-0.549657	17.5486	5.80242e-08
CATMA1A30430	AT1G32090	1	4.92558	trans	2.08199e+07	1.85204e+07	22181333	-0.863788	12.654	4.08766e-07
CATMA1A30430	AT1G32090	5	9.10273	trans	19650283	1.78724e+07	2.08615e+07	1.12761	20.027	4.73763e-10
CATMA1A30480	AT1G32140	5	3.3931	trans	2.2145e+07	21319032	2.29725e+07	0.300617	8.60067	0.000223181
CATMA1A30500	AT1G32160	5	3.31801	trans	8.29044e+06	5.75928e+06	9.37268e+06	0.41229	8.68304	0.00020879
CATMA1A30510	AT1G32170	1	11.6694	trans	2.08199e+07	19477618	2.2309e+07	-0.578629	27.8639	1.43143e-12
CATMA1A30530	AT1G32180	1	4.69707	trans	18955494	1.73437e+07	22181333	-0.585898	12.2036	9.60518e-06
CATMA1A30560	AT1G32210	1	10.2443	trans	1.97976e+07	18955494	2.03309e+07	0.588204	23.5853	1.50302e-10
CATMA1A30570	AT1G32220	1	3.38027	trans	18433370	1.71167e+07	22181333	-0.47228	10.0129	6.75257e-05
CATMA1A30680	AT1G32310	1	2.91018	cis	1.23865e+07	1.12457e+07	1.36093e+07	-0.267815	9.25915	0.00011247
CATMA1A30700	AT1G32330	1	2.9789	trans	2.03309e+07	1.78734e+07	2.29474e+07	-0.276315	7.8441	0.000298515
CATMA1A30730	AT1G32360	3	2.64079	trans	1.19321e+07	1.00999e+07	15940129	-0.328301	6.91239	0.000997713
CATMA1A30750	AT1G32370	1	3.23326	cis	1.16739e+07	9.9138e+06	1.33036e+07	0.186041	7.25889	0.000757846
CATMA1A30760	AT1G32375	2	2.60008	trans	1.80954e+07	1.59443e+07	18753024	-0.431798	6.41745	0.000991806
CATMA1A30760	AT1G32375	5	2.8162	trans	1.84546e+07	1.59642e+07	2.10045e+07	0.413488	7.90131	0.00027387
CATMA1A30790	AT1G32410	1	8.14449	trans	2.01976e+07	19477618	2.19091e+07	-0.344006	21.4128	1.18722e-09
CATMA1A30900	AT1G32500	1	2.70427	cis	1.1995e+07	9.9138e+06	1.35329e+07	-0.588445	6.83573	0.000686072
CATMA1A30900	AT1G32500	5	3.28828	trans	576456	576456	2.05713e+06	-0.662549	5.88474	0.00158276
CATMA1A30900	AT1G32500	1	3.1418	trans	2.64227e+07	25013083	2.78956e+07	-0.630048	5.61033	0.00202133
CATMA1A30970	AT1G32583	5	3.04158	trans	6.53574e+06	4.26124e+06	8.93894e+06	-0.402694	9.38465	0.000123303
CATMA1A31050	AT1G32710	1	5.14483	trans	20384267	18433370	2.16368e+07	-0.577166	10.1893	2.72114e-05
CATMA1A31050	AT1G32710	1	3.38466	trans	8.7098e+06	6.32878e+06	1.08579e+07	-0.498801	8.51806	0.000115968
CATMA1A31080	AT1G32740	1	2.82653	trans	22181333	18433370	23381469	0.330848	7.78227	0.000500851
CATMA1A31150	AT1G32850	5	2.71363	trans	8563029	7.20163e+06	9.44497e+06	0.294368	4.56715	0.00645053
CATMA1A31170	AT1G32870	2	2.67502	trans	1.72931e+07	1.59443e+07	18753024	0.242637	8.15943	0.00023885
CATMA1A31170	AT1G32870	1	2.9527	cis	1.12457e+07	1.04803e+07	1.31508e+07	0.243794	7.23642	0.000523022
CATMA1A31210	AT1G32920	5	4.33502	trans	1.81053e+07	1.59642e+07	2.07186e+07	-0.608322	11.4507	2.00855e-06
CATMA1A31210	AT1G32920	2	2.66957	trans	6.13269e+06	4.41093e+06	2.04856e+06	-0.0134878	5.84964	0.00259567
CATMA1A31210	AT1G32920	1	8.70643	cis	1.16739e+07	1.08579e+07	1.25393e+07	-0.827923	20.2653	7.59207e-10
CATMA1A31220	AT1G32928	1	7.43496	cis	1.1888e+07	1.10468e+07	1.29979e+07	-0.367247	17.5592	5.19931e-08
CATMA1A31360	AT1G33050	1	11.0742	cis	1.1888e+07	1.11412e+07	1.2845e+07	-0.552234	25.4687	3.16893e-11
CATMA1A31370	AT1G33055	4	3.78089	trans	1.31949e+06	350745	4.62657e+06	0.197448	6.71045	0.000872844
CATMA1A31370	AT1G33055	1	2.65846	trans	1.7041e+07	15633764	1.88105e+07	0.213042	7.83926	0.00033501
CATMA1A31460	AT1G33110	1	4.99306	cis	12294768	1.08579e+07	1.33036e+07	-0.61985	13.3585	2.7101e-06
CATMA1A31520	AT1G33240	1	21.5393	cis	1.1995e+07	1.15668e+07	1.23865e+07	-1.04972	43.7709	3.00764e-20
CATMA1A31540	AT1G33260	1	5.97934	cis	1.1995e+07	11160050	1.33036e+07	-0.300372	15.3599	4.20208e-07
CATMA1A31580	AT1G33290	1	5.41753	cis	1.1995e+07	11160050	1.29215e+07	0.519654	13.4928	2.39411e-06
CATMA1A31610	AT1G33340	4	2.77538	trans	205436	11691	1.24414e+06	-0.361806	7.10666	0.000801112
CATMA1A31610	AT1G33340	2	2.63573	trans	1.80954e+07	1.59443e+07	18753024	-0.350828	5.24105	0.0038071
CATMA1A31640	AT1G33360	2	2.96722	trans	1.37812e+07	1.21202e+07	1.61266e+07	0.280349	8.21034	0.000329675
CATMA1A31710	AT1G33440	3	3.25646	trans	1.93433e+07	1.74913e+07	22146585	-0.355844	4.35611	0.00406183
CATMA1A31710	AT1G33440	1	5.14607	trans	3.43162e+06	1.40223e+06	5.46597e+06	0.403688	13.2374	1.11879e-06
CATMA1A31710	AT1G33440	1	4.9255	trans	1.05747e+07	7.95212e+06	1.1995e+07	0.413804	9.26348	3.72444e-05
CATMA1A31770	AT1G33490	1	4.83615	cis	12294768	1.13527e+07	1.29215e+07	-0.449348	14.287	1.14615e-06
CATMA1A31800	AT1G33520	1	3.29236	cis	1.27686e+07	1.07635e+07	13869179	-0.3021	8.48053	0.000225784
CATMA1A31820	AT1G33540	5	2.99174	trans	22414701	2.14707e+07	2.3044e+07	0.336482	8.00596	0.000377077
CATMA1A31870	AT1G33600	5	2.66956	trans	3.60852e+06	2.25315e+06	847053	0.00401733	4.28629	0.00994601
CATMA1A31870	AT1G33600	1	7.68138	cis	1.21021e+07	11160050	1.27686e+07	-0.576903	20.8174	2.15147e-09
CATMA1A31930	AT1G33700	2	2.62447	trans	1.86856e+07	16837474	1.56709e+07	0.178044	5.73736	0.00295761
CATMA1A31930	AT1G33700	1	11.4978	cis	1.17809e+07	11160050	1.25393e+07	-0.926124	28.8207	5.03754e-13
CATMA1A32200	AT1G33970	5	2.79397	trans	1.95912e+06	576456	3.60852e+06	0.343915	7.93841	0.000400195
CATMA1A32210	AT1G33980	4	2.75059	trans	1.54553e+06	205436	5.27664e+06	0.188524	6.79722	0.000777263
CATMA1A32210	AT1G33980	4	2.7179	trans	9.40632e+06	6.85067e+06	1.13472e+07	0.222748	5.32407	0.00282116
CATMA1A32220	AT1G34000	3	2.7386	trans	8.85073e+06	7.04089e+06	1.05405e+07	0.282167	6.30367	0.00162635
CATMA1A32270	AT1G34020	2	2.77608	trans	6.0097e+06	4.41093e+06	7.28823e+06	0.392726	6.53843	0.000388999
CATMA1A32270	AT1G34020	1	6.96897	cis	1.22091e+07	1.14598e+07	1.2845e+07	0.600591	22.0797	4.94791e-10
CATMA1A32275	AT1G34030	1	5.14095	trans	1.99309e+07	1.85204e+07	22181333	-0.830875	4.57044	0.0014677
CATMA1A32275	AT1G34030	1	10.6778	cis	12294768	1.17809e+07	1.29979e+07	-1.0976	29.08	1.17824e-13
CATMA1A32360	AT1G34060	2	3.0845	trans	11457144	8.76437e+06	1.31261e+07	-0.328394	8.58316	7.06929e-05
CATMA1A32360	AT1G34060	3	2.82139	trans	20728878	1.88484e+07	2.18244e+07	-0.32034	5.86955	0.000917446
CATMA1A32360	AT1G34060	1	4.27494	cis	1.27686e+07	11160050	13869179	0.388958	12.586	1.99986e-06
CATMA1A32510	AT1G34200	1	51.2096	cis	1.26922e+07	1.23865e+07	1.29979e+07	-2.96657	68.8599	2.89221e-40
CATMA1A32520	AT1G34210	1	2.64949	cis	1.22091e+07	1.01026e+07	1.37622e+07	-0.244196	7.10574	0.000769034
CATMA1A32536	0	3	2.61722	trans	7.72337e+06	6.29393e+06	9.64202e+06	0.166353	6.83442	0.00101718
CATMA1A32570	AT1G34270	1	7.30286	cis	1.1995e+07	11160050	1.32272e+07	0.416793	19.799	5.89334e-09
CATMA1A32590	AT1G34290	1	2.75749	trans	16874540	14457374	1.84031e+07	-0.165877	7.42891	0.00066192
CATMA1A32590	AT1G34290	5	2.63905	trans	6.66515e+06	4.26124e+06	7442381	0.154745	4.57873	0.00706611
CATMA1A32700	AT1G34380	4	2.7836	trans	1.07702e+07	8.8079e+06	1.24697e+07	-0.266617	7.78898	0.000418497
CATMA1A32910	AT1G34580	1	5.31378	trans	20384267	1.9531e+07	2.24367e+07	-0.761771	15.768	2.86103e-07
CATMA1A32990	AT1G34630	1	3.17396	trans	2.57693e+07	2.4541e+07	2.66009e+07	-0.194044	9.07768	0.000132336
CATMA1A33000	AT1G34630	2	2.79668	trans	1.32012e+07	1.17887e+07	1.46841e+07	-0.476362	6.28515	0.00158407
CATMA1A33000	AT1G34630	5	2.69069	trans	2.64518e+06	937251	4.95732e+06	0.453886	4.13123	0.00991102
CATMA1A33000	AT1G34630	1	3.12707	trans	2.43822e+07	23381469	25635703	0.581272	6.84066	0.00100321
CATMA1A33070	AT1G34770	1	4.46128	trans	19477618	1.81761e+07	2.30751e+07	0.211746	12.5339	6.20606e-06
CATMA1A33080	AT1G34780	1	27.4498	trans	20384267	1.99309e+07	2.13645e+07	1.425	54.7691	2.53788e-28
CATMA1A33260	AT1E34830	4	3.55534	trans	1.04271e+07	7739901	1.24697e+07	-0.27932	5.95417	0.00175795
CATMA1A33260	AT1E34830	1	3.27855	trans	6.65345e+06	4.40842e+06	9.19699e+06	0.28675	7.98799	0.00031414
CATMA1A33280	0	1	5.63203	trans	20384267	1.97976e+07	2.13645e+07	-0.31705	16.7376	1.14099e-07
CATMA1A33330	AT1G35190	1	8.89186	trans	20384267	18955494	2.16368e+07	0.628745	22.6869	3.28131e-10
CATMA1A33350	AT1G35210	1	4.85943	trans	2.00643e+07	1.88105e+07	22181333	0.358086	11.6734	1.27037e-05
CATMA1A33365	AT1G35230	1	3.33257	cis	12294768	1.06691e+07	1.38386e+07	-0.421385	9.13076	0.000126189
CATMA1A33430	AT1G35310	1	3.30931	trans	20384267	19477618	2.2309e+07	-0.271653	10.6456	1.5142e-05
CATMA1A33430	AT1G35310	1	3.13807	trans	2991901	727821	3.76987e+06	-0.263633	8.82777	7.45337e-05
CATMA1A33570	AT1E35070	1	12.5731	cis	1.26922e+07	1.15668e+07	1.34565e+07	1.05011	32.3999	3.65741e-15
CATMA1A33600	AT1G35430	1	2.68063	trans	2.03309e+07	1.78734e+07	2.19091e+07	-0.270333	9.00181	0.000141642
CATMA1A33690	AT1G35515	1	4.22906	trans	20384267	18433370	22181333	-0.485712	9.59699	4.78044e-05
CATMA1A33690	AT1G35515	1	3.39978	trans	5.25446e+06	3347059	7.08634e+06	-0.452999	10.0719	3.18416e-05
CATMA1A33690	AT1G35515	2	3.01473	trans	18753024	1.84326e+07	1.63089e+07	0.032973	6.74063	0.00106422
CATMA1A33740	AT1G35530	5	4.29944	trans	7.83612e+06	5.75928e+06	9.66184e+06	-0.233312	11.3858	1.99634e-05
CATMA1A33830	AT1G35620	1	3.89185	trans	1.99309e+07	1.76464e+07	2.16368e+07	0.350816	10.3944	4.29157e-05
CATMA1A33860	AT1G35660	1	5.35161	trans	2.00643e+07	1.86654e+07	2.16368e+07	0.411098	13.8904	1.65674e-06
CATMA1A33890	AT1G35710	1	4.87545	trans	2.10922e+07	1.9531e+07	2.32027e+07	-0.273644	12.815	4.47077e-06
CATMA1A34220	0	1	5.32675	trans	2.03309e+07	1.9531e+07	2.25644e+07	-0.561669	15.0265	5.74593e-07
CATMA1A34233	0	1	3.11357	trans	1.86654e+07	1.7268e+07	2.24367e+07	0.215617	9.55455	0.000101199
CATMA1A34410	AT1G36310	1	25.0263	trans	20384267	1.99309e+07	2.10922e+07	-2.12379	53.2366	3.34731e-27
CATMA1A34430	AT1E35830	5	2.88593	trans	2.52626e+07	2.32096e+07	26671472	-0.633418	7.51497	0.000420955
CATMA1A34450	AT1E35840	1	5.46011	trans	20384267	1.97976e+07	2.19091e+07	-0.389429	14.8055	7.06618e-07
CATMA1A34590	0	5	3.19239	trans	8.93894e+06	6.90069e+06	9.951e+06	-0.164212	8.20034	0.000348136
CATMA1A34860	AT1G36940	1	2.80197	trans	2.29115e+06	727821	4.02355e+06	0.27621	7.36683	0.000645436
CATMA1A34890	AT1G36980	1	7.78459	cis	1.6008e+07	1.26922e+07	16874540	-0.631	19.3512	1.14109e-08
CATMA1A35155	AT1G37130	1	7.28737	cis	13869179	1.30743e+07	15909492	-1.37428	19.4644	1.02277e-08
CATMA1A35660	AT1G41830	1	3.51674	cis	15633764	1.29979e+07	1.71167e+07	0.326017	9.85963	7.31895e-05
CATMA1A35960	AT1G42440	2	2.58871	trans	18753024	1.80954e+07	1.59443e+07	-0.00863281	4.18766	0.00951502
CATMA1A35960	AT1G42440	2	3.0144	trans	5.76374e+06	4263347	2.11186e+06	0.0566197	6.43781	0.00139471
CATMA1A35960	AT1G42440	1	10.924	cis	15633764	13869179	1.62049e+07	-0.701041	27.4581	3.08027e-12
CATMA1A36040	AT1G42550	5	3.2392	trans	9.51726e+06	7442381	1.31045e+07	-0.571185	6.48134	0.0013899
CATMA1A36280	AT1E36850	5	3.04764	trans	2.52626e+07	2.33977e+07	26671472	0.156722	8.08718	0.000367225
CATMA1A36620	AT1G43190	1	4.33014	cis	1.61064e+07	1.338e+07	1.75707e+07	-0.402079	10.0295	3.90453e-05
CATMA1A36630	AT1G43245	1	3.03199	cis	1.61064e+07	1.36858e+07	1.7495e+07	0.199271	8.57735	0.000182232
CATMA1A36890	AT1G43560	1	12.1107	cis	1.65003e+07	15909492	1.71167e+07	-1.31402	28.2383	1.12822e-12
CATMA1A36900	AT1E37210	5	2.66201	trans	1.41016e+07	1.08742e+07	1.65632e+07	0.187311	6.645	0.00120265
CATMA1A36910	AT1G43580	3	3.23442	trans	1.93433e+07	1.72825e+07	2.13411e+07	0.452866	3.22921	0.00897353
CATMA1A36910	AT1G43580	1	15.5371	cis	1.64019e+07	15909492	1.67958e+07	-0.920929	28.6144	6.43332e-13
CATMA1A37240	AT1G43790	1	5.22017	trans	13869179	1.32272e+07	1.65003e+07	0.738912	14.6704	9.45268e-07
CATMA1A37260	AT1G43810	1	3.02131	cis	1.66973e+07	1.32272e+07	1.81761e+07	0.274391	8.38754	0.000257071
CATMA1A37375	AT1G43890	1	5.36039	cis	1.65003e+07	15437699	1.76464e+07	-0.377029	14.831	7.49933e-07
CATMA1A37380	AT1G43900	2	3.00068	trans	1.28257e+07	1.10455e+07	1.50711e+07	0.283097	5.70034	0.00272414
CATMA1A37380	AT1G43900	2	2.74572	trans	5.14882e+06	1.98526e+06	7.20948e+06	0.286283	6.06317	0.00201391
CATMA1A37470	AT1G43980	1	2.59609	trans	22181333	1.88105e+07	2.40645e+07	-0.865272	7.80049	0.000505011
CATMA1A37470	AT1G43980	5	2.59772	trans	8.93894e+06	6.53574e+06	5.09654e+06	0.0463121	6.06008	0.00239236
CATMA1A37470	AT1G43980	5	3.07278	trans	2.65917e+07	2.41502e+07	26671472	0.919545	4.7553	0.00617511
CATMA1A37520	AT1G44020	1	11.79	trans	2.16368e+07	1.99309e+07	2.2692e+07	-1.07282	28.1748	6.90112e-13
CATMA1A37520	AT1G44020	3	4.33055	trans	1.95907e+07	1.75957e+07	2.18244e+07	0.754978	5.49001	0.00066464
CATMA1A37620	AT1G44120	3	2.5994	trans	20728878	1.84773e+07	22146585	-0.233459	7.52381	0.000530028
CATMA1A37630	AT1G44130	1	4.09908	trans	20384267	1.79491e+07	2.24367e+07	-0.581902	12.273	7.34874e-06
CATMA1A37670	AT1G44170	1	2.63852	trans	2.25644e+07	1.88105e+07	2.40645e+07	0.236975	6.55898	0.00144906
CATMA1A37690	AT1G44170	1	3.35997	trans	20384267	1.79491e+07	2.24367e+07	-0.454696	5.91768	0.00183048
CATMA1A37720	AT1G44740	1	24.3461	trans	2.10922e+07	2.05476e+07	2.19091e+07	1.33606	42.9356	1.68872e-20
CATMA1A37730	AT1G44750	1	20.437	trans	2.10922e+07	2.05476e+07	22181333	1.80561	38.2323	7.95247e-18
CATMA1A37800	AT1G44820	1	31.4985	cis	1.65003e+07	1.61064e+07	16874540	1.36455	58.1436	9.05242e-31
CATMA1A37820	AT1G44835	1	2.70681	trans	20384267	1.79491e+07	2.25644e+07	-0.331982	7.04429	0.000545369
CATMA1A37820	AT1G44835	3	3.88579	trans	2.00856e+07	1.80133e+07	2.19855e+07	0.402083	8.24066	0.000193588
CATMA1A37850	AT1G44900	1	22.4236	trans	2.10922e+07	20384267	2.19091e+07	-2.34197	45.0073	9.57205e-22
CATMA1A37870	AT1G44910	1	14.3434	trans	2.08199e+07	1.96643e+07	2.19091e+07	-2.2338	33.6038	2.2079e-15
CATMA1A37915	AT1G44970	1	2.75953	trans	22181333	19477618	23381469	0.274728	8.30469	0.000317897
CATMA1A37930	AT1G45000	2	2.99099	trans	1.66734e+07	1.53064e+07	18753024	0.4569	8.04731	0.000397732
CATMA1A37970	AT1G45100	1	10.6443	trans	20384267	1.97976e+07	22181333	-0.469343	26.8755	4.15326e-12
CATMA1A37970	AT1G45100	5	3.28146	trans	3.89576e+06	2900008	1.66509e+06	-0.0855816	4.65216	0.00761401
CATMA1A37985	AT1G45130	4	3.17151	trans	1.70228e+07	14876691	17683645	-0.365981	7.62376	0.000293164
CATMA1A38000	AT1G45145	3	3.20986	trans	8.76281e+06	6.92714e+06	1.02468e+07	0.689188	8.34079	0.000267963
CATMA1A38070	AT1E38580	1	3.20326	trans	19477618	1.76464e+07	22181333	0.197245	8.85669	0.00016944
CATMA1A38130	AT1G47240	5	3.30993	trans	2.26149e+07	2.1555e+07	2.44324e+07	-0.36573	7.73237	0.000300492
CATMA1A38130	AT1G47240	2	2.8561	trans	1.86013e+07	17606352	18753024	0.356773	7.12072	0.000511085
CATMA1A38140	AT1G47240	1	2.7898	trans	2.16368e+07	18433370	2.36674e+07	0.307302	7.92302	0.000443151
CATMA1A38250	AT1G47330	3	2.67567	trans	20728878	1.88484e+07	22146585	-0.220393	7.5299	0.000527165
CATMA1A38290	AT1G47370	1	14.367	trans	2.10922e+07	20384267	2.25644e+07	-0.926476	31.9193	1.55792e-14
CATMA1A38300	AT1G47380	1	4.92282	trans	2.10922e+07	1.88105e+07	2.28197e+07	-0.368909	13.1104	3.40695e-06
CATMA1A38400	AT1G47460	1	19.6932	trans	2.13645e+07	20384267	22181333	-1.78899	41.7477	2.49723e-19
CATMA1A38440	AT1G47480	1	6.44008	trans	2.10922e+07	1.97976e+07	2.24367e+07	-0.636833	16.2788	1.76478e-07
CATMA1A38473	AT1G47510	1	2.69873	trans	727821	592939	2211522	0.570145	7.62399	0.000505839
CATMA1A38550	AT1G47580	3	2.87156	trans	8041859	6.69965e+06	9.20242e+06	0.225654	8.36426	0.000262438
CATMA1A38720	AT1G47670	1	12.1821	trans	2.16368e+07	2.01976e+07	2.24367e+07	-0.682138	31.0444	8.99028e-14
CATMA1A38800	AT1G47750	1	3.58744	trans	22181333	18433370	2.30751e+07	-0.643797	10.6727	3.99519e-05
CATMA1A38870	AT1G47830	1	7.76866	trans	2.13645e+07	1.85204e+07	2.2692e+07	-0.579957	20.4384	4.97142e-09
CATMA1A38880	AT1G47840	3	2.91109	trans	1.99619e+07	1.74913e+07	2.18244e+07	-0.468294	3.29558	0.00403379
CATMA1A38880	AT1G47840	1	16.7824	trans	22181333	2.10922e+07	2.25644e+07	1.07478	40.3343	7.79252e-19
CATMA1A38930	AT1E39360	5	4.0524	trans	13614326	1.05556e+07	1.46553e+07	0.307415	11.5801	1.47516e-05
CATMA1A38970	AT1G47890	1	10.0423	trans	2.10922e+07	1.9531e+07	2.24367e+07	-0.715234	24.9648	3.13478e-11
CATMA1A38980	AT1G47900	3	2.98047	trans	6.81339e+06	5.04335e+06	8.76281e+06	-0.178158	7.68594	0.000521722
CATMA1A39180	AT1G48100	4	3.71965	trans	3833156	942751	5.02054e+06	-0.492553	10.3205	1.0022e-05
CATMA1A39180	AT1G48100	3	3.01738	trans	1.89721e+07	1.69692e+07	2.15022e+07	-0.468044	8.04142	8.54973e-05
CATMA1A39180	AT1G48100	1	4.01105	trans	6.32878e+06	4.19691e+06	8.7098e+06	0.533206	12.2201	1.78584e-06
CATMA1A39230	AT1G48160	1	2.73224	cis	1.74194e+07	1.5811e+07	19477618	-0.33411	7.4081	0.000612367
CATMA1A39280	AT1G48200	1	2.6152	cis	1.61064e+07	1.29215e+07	1.78734e+07	-0.274796	7.04239	0.000880292
CATMA1A39330	AT1G48260	1	3.68095	cis	1.81761e+07	1.69653e+07	2.13645e+07	-0.216044	10.3152	5.16831e-05
CATMA1A39380	AT1G48300	2	3.30563	trans	17606352	1.61266e+07	1.83483e+07	0.593884	9.50597	8.52603e-05
CATMA1A39390	AT1G48300	1	4.67142	cis	1.78734e+07	1.64019e+07	1.92456e+07	-0.467402	11.6947	1.51516e-05
CATMA1A39540	AT1G48440	1	13.0866	cis	1.77221e+07	1.71167e+07	1.83274e+07	-0.919074	27.9823	2.07942e-12
CATMA1A39580	AT1G48480	1	3.97691	cis	1.75707e+07	1.57125e+07	1.92456e+07	-0.727122	9.13239	0.000132572
CATMA1A39620	AT1G48520	1	5.16089	cis	1.77221e+07	16598812	1.88105e+07	-0.507657	11.2667	2.21979e-05
CATMA1A39670	AT1G48570	5	2.79908	trans	2.04326e+07	1.79889e+07	2.22293e+07	0.367851	7.36528	0.00069056
CATMA1A39710	AT1G48600	1	2.69459	trans	25013083	2.39851e+07	2.63039e+07	0.478712	6.91526	0.00110562
CATMA1A39770	AT1G48635	1	7.47226	cis	1.77977e+07	1.69653e+07	1.86654e+07	-0.461158	16.9198	1.27826e-07
CATMA1A39880	AT1G48760	1	21.6769	cis	1.81004e+07	1.75707e+07	1.85204e+07	1.82546	46.626	3.31216e-22
CATMA1A39980	AT1G48840	3	2.81943	trans	5.30963e+06	3.06116e+06	7.15463e+06	0.258595	10.1364	1.70477e-05
CATMA1A39980	AT1G48840	1	6.34306	cis	18433370	1.74194e+07	1.92456e+07	-0.368208	17.23	4.03169e-08
CATMA1A39990	AT1G48850	3	2.7511	trans	17804508	15940129	2.0333e+07	0.420623	4.8315	0.00455937
CATMA1A39990	AT1G48850	1	4.55138	cis	1.77977e+07	1.6008e+07	2.01976e+07	-0.505455	9.8361	6.5478e-05
CATMA1A40000	AT1G48850	1	3.16036	cis	1.64019e+07	1.29979e+07	1.81004e+07	-0.313954	7.87502	0.000404994
CATMA1A40020	AT1G48870	1	3.05671	trans	2211522	862703	3.2625e+06	0.249111	8.8634	0.000176951
CATMA1A40160	AT1G49030	4	2.74268	trans	11878132	9.51974e+06	1.25793e+07	-0.143089	7.66743	0.000508027
CATMA1A40260	AT1G49140	2	2.98799	trans	1.72931e+07	1.58532e+07	1.86013e+07	0.471565	7.38874	0.000102947
CATMA1A40260	AT1G49140	1	9.60929	cis	1.79491e+07	1.71924e+07	1.91005e+07	-0.800462	23.8013	3.47086e-11
CATMA1A40430	AT1G49310	1	2.92354	trans	9781624	7.19456e+06	1.09523e+07	-0.241708	7.77748	0.00040463
CATMA1A40440	AT1G49320	1	2.86413	trans	997585	592939	3.17794e+06	0.687997	7.07607	0.000806047
CATMA1A40470	AT1G49350	1	4.58312	trans	23381469	2.10922e+07	2.44616e+07	0.231713	11.9996	1.00879e-05
CATMA1A40500	AT1G49380	1	3.23442	trans	1.02915e+07	8.5474e+06	1.17809e+07	0.385176	8.54206	0.000258504
CATMA1A40530	AT1G49410	5	2.64672	trans	2.2758e+07	21319032	2.46205e+07	0.630227	6.37268	0.00158576
CATMA1A40560	AT1G49450	1	12.0268	trans	9.35939e+06	8.7098e+06	1.0197e+07	-0.767014	28.939	8.87232e-13
CATMA1A40740	AT1G49630	1	11.5231	trans	9.52179e+06	8.8722e+06	1.03859e+07	-0.767268	29.5363	4.46478e-13
CATMA1A40740	AT1G49630	2	3.13218	trans	18753024	17606352	18753024	0.434782	5.87616	0.000481846
CATMA1A40830	AT1G49750	1	3.94409	trans	7.08634e+06	4.83144e+06	9781624	-0.248002	7.28588	0.000499753
CATMA1A40860	AT1G49780	1	2.73335	trans	7.41101e+06	5.1487e+06	1.01026e+07	-0.577549	8.11255	0.000429727
CATMA1A41000	AT1G49910	1	4.69051	trans	1.03859e+07	7.95212e+06	1.14598e+07	-0.239948	10.8878	3.30456e-05
CATMA1A41010	AT1G49920	1	10.3506	trans	1.0197e+07	8.8722e+06	1.08579e+07	0.635875	25.97	2.01236e-11
CATMA1A41070	AT1G49980	2	2.65826	trans	16837474	1.58532e+07	18753024	-0.278571	8.86299	0.000195384
CATMA1A41130	AT1G50020	4	2.86875	trans	1.67031e+07	1.40627e+07	17683645	-0.371944	7.07928	0.00088662
CATMA1A41150	AT1G50040	2	3.3265	trans	15251700	1.41681e+07	1.62177e+07	0.24657	9.51908	0.000129087
CATMA1A41210	AT1G50120	3	3.94734	trans	5.73147e+06	3.34046e+06	7.72337e+06	0.17973	10.3517	5.61553e-05
CATMA1A41270	AT1G50180	5	2.59591	trans	7.20163e+06	4.53967e+06	8.93894e+06	-0.302413	7.02793	0.000927302
CATMA1A41270	AT1G50180	1	2.82244	trans	1.1888e+07	1.05747e+07	8.8722e+06	0.00380846	5.57356	0.00330452
CATMA1A41390	AT1G50330	1	13.2705	trans	1.03859e+07	9781624	1.10468e+07	-0.604576	29.6221	4.25147e-13
CATMA1A41460	AT1G50410	5	2.789	trans	2.3774e+07	2.20607e+07	2.60601e+07	-0.258162	7.3019	0.000760302
CATMA1A41460	AT1G50410	3	2.71647	trans	22146585	2.10189e+07	1.8601e+07	0.110089	4.6266	0.00700573
CATMA1A41495	AT1G50430	2	4.30007	trans	8.89698e+06	6.737e+06	1.11827e+07	0.916876	8.73768	6.85609e-06
CATMA1A41495	AT1G50430	2	14.2322	trans	1.84326e+07	1.78424e+07	18753024	1.4157	30.2019	8.59202e-15
CATMA1A41510	AT1G50450	1	3.51904	trans	1.02915e+07	7.62745e+06	1.16739e+07	0.409384	8.78686	0.000173183
CATMA1A41610	AT1G50575	3	2.66435	trans	9.37826e+06	7.38213e+06	1.09076e+07	-0.22468	7.50249	0.000563284
CATMA1A41630	AT1G50590	1	6.37068	cis	19477618	1.81004e+07	2.01976e+07	-0.458419	18.2705	2.90576e-08
CATMA1A41675	AT1G50640	1	4.16046	cis	1.86654e+07	1.71167e+07	20384267	-0.374564	10.6821	3.73323e-05
CATMA1A41690	AT1G50660	1	7.83665	cis	18955494	1.74194e+07	2.05476e+07	-0.597219	18.6071	2.59739e-08
CATMA1A41750	AT1G50710	1	2.70253	cis	18955494	1.71167e+07	2.24367e+07	-0.317515	7.16884	0.000819891
CATMA1A41770	AT1G50730	1	2.97604	trans	727821	592939	2.53004e+06	-0.426676	7.86437	0.000262666
CATMA1A41800	AT1G50750	5	2.86649	trans	3.03405e+06	1.02745e+06	5.09654e+06	-0.219234	7.85703	0.000469328
CATMA1A41960	AT1G50910	1	5.40293	cis	1.97976e+07	1.76464e+07	2.19091e+07	-0.475128	14.4931	1.0261e-06
CATMA1A41990	AT1G50950	1	2.71908	trans	11160050	1.01026e+07	1.30743e+07	-0.182602	7.49792	0.000614957
CATMA1A42020	AT1G50970	1	2.90388	trans	3.6853e+06	2.37078e+06	5.25446e+06	-0.159898	7.06328	0.000830809
CATMA1A42140	AT1G51070	1	7.03606	cis	1.88105e+07	1.78734e+07	2.16368e+07	0.680502	17.8148	5.50829e-08
CATMA1A42150	AT1G51080	1	5.03299	cis	19477618	1.83274e+07	20384267	-0.384469	14.9977	6.42188e-07
CATMA1A42160	AT1G51090	1	2.88129	trans	1.06691e+07	8.06034e+06	1.26922e+07	-0.239012	6.73369	0.00119905
CATMA1A42350	AT1G51270	1	2.88836	trans	12294768	1.02915e+07	1.38386e+07	-0.256033	9.05007	1.7834e-05
CATMA1A42350	AT1G51270	1	11.555	cis	1.92456e+07	1.85204e+07	2.01976e+07	-0.495012	21.4316	2.21312e-10
CATMA1A42380	AT1G51310	1	10.8454	cis	19477618	1.86654e+07	2.03309e+07	-0.810409	27.6312	2.17164e-12
CATMA1A42420	AT1G51340	1	2.65657	cis	2.19091e+07	1.85204e+07	2.42233e+07	0.297857	7.09615	0.000909032
CATMA1A42510	AT1G51410	1	4.02124	cis	20384267	18955494	2.19091e+07	-0.16154	9.81301	5.42363e-05
CATMA1A42730	AT1G51600	1	3.84279	trans	2.60967e+06	592939	3.76987e+06	0.405906	9.23715	0.00011471
CATMA1A42760	AT1G51630	1	8.36011	cis	2.01976e+07	1.77977e+07	22181333	0.588608	21.1765	1.50396e-09
CATMA1A42773	AT1G51650	1	4.39579	cis	1.88105e+07	1.77221e+07	2.01976e+07	0.647387	11.0595	2.66969e-05
CATMA1A42787	AT1G51690	4	4.82688	trans	2133235	1.16879e+06	5.02054e+06	-0.491785	14.2988	1.22832e-06
CATMA1A42840	AT1G51740	1	3.20375	trans	1.64019e+07	1.32272e+07	1.81004e+07	0.198846	8.39407	0.000255586
CATMA1A42880	AT1G51790	1	3.05163	trans	1.63034e+07	1.29215e+07	1.80247e+07	-0.168149	7.81482	0.000438972
CATMA1A42900	AT1G51805	1	3.51704	trans	1.14598e+07	9.52179e+06	1.33036e+07	-0.738862	11.0314	4.28607e-06
CATMA1A42900	AT1G51805	1	8.66964	cis	19477618	1.86654e+07	2.03309e+07	-1.1109	17.6951	1.15888e-08
CATMA1A43100	AT1G51980	2	5.81042	trans	1.83483e+07	17606352	18753024	-0.471661	12.7267	4.84869e-06
CATMA1A43110	AT1G51990	2	2.87494	trans	1.50711e+07	1.28257e+07	1.64e+07	0.147331	8.01647	0.000467259
CATMA1A43120	AT1G52000	3	3.59096	trans	15116688	1.08341e+07	15940129	-0.167141	8.58713	0.00026073
CATMA1A43155	AT1G52080	1	2.66868	cis	1.73437e+07	13869179	1.93906e+07	0.417992	7.21862	0.000724145
CATMA1A43200	AT1G52130	2	3.10891	trans	5.02584e+06	1921955	7.13073e+06	-0.331693	6.54791	0.00141028
CATMA1A43260	AT1G52190	3	3.96217	trans	7.83711e+06	5.16902e+06	9.29034e+06	0.296806	10.8503	2.84946e-05
CATMA1A43273	AT1G52220	1	2.8086	trans	1.53711e+06	592939	2.76894e+06	0.815516	6.73737	0.00115094
CATMA1A43280	AT1G52240	1	3.78146	trans	11160050	1.00082e+07	1.22091e+07	0.539591	10.1816	5.81699e-05
CATMA1A43310	AT1G52260	5	3.59249	trans	10428114	9.15581e+06	1.37694e+07	0.351792	7.40195	0.000388906
CATMA1A43380	AT1G52320	1	2.92147	trans	12294768	1.06691e+07	1.36093e+07	-0.279468	7.66938	0.000465568
CATMA1A43430	AT1G52370	1	6.82952	trans	1.14598e+07	1.04803e+07	1.33036e+07	-0.279014	20.0354	5.24416e-09
CATMA1A43430	AT1G52370	3	2.5882	trans	1.83536e+07	16676892	2.05804e+07	0.197267	4.04202	0.00599527
CATMA1A43440	AT1G52380	1	27.336	trans	1.14598e+07	11160050	1.1995e+07	-3.05935	52.233	9.55413e-30
CATMA1A43440	AT1G52380	5	3.2788	trans	1.27859e+07	9.58955e+06	1.43231e+07	1.2989	10.828	9.4816e-10
CATMA1A43460	AT1G52410	1	11.2991	trans	1.1888e+07	1.12457e+07	1.26158e+07	-0.830922	26.3909	6.96659e-12
CATMA1A43570	AT1G52540	3	2.60749	trans	1.84773e+07	1.71781e+07	2.118e+07	-0.236626	6.59013	0.00101946
CATMA1A43570	AT1G52540	4	2.77132	trans	8.35019e+06	6923164	1.03137e+07	0.247551	6.9098	0.000776874
CATMA1A43630	AT1G52580	1	4.9854	trans	1.25393e+07	1.06691e+07	1.338e+07	-0.828147	12.2777	4.78089e-06
CATMA1A43630	AT1G52580	3	2.67773	trans	9747530	8.41113e+06	1.09076e+07	0.576597	6.57295	0.0006716
CATMA1A43680	AT1G52620	1	5.9281	trans	1.22091e+07	1.13527e+07	1.29215e+07	-0.586383	17.6905	4.58299e-08
CATMA1A43750	AT1G52700	1	17.5395	cis	1.92456e+07	18433370	2.03309e+07	1.0655	39.8218	1.35446e-18
CATMA1A43790	AT1G52730	1	5.71001	trans	1.13527e+07	1.04803e+07	12294768	-0.420187	14.9885	4.25479e-07
CATMA1A43790	AT1G52730	1	2.99974	trans	2.86456e+07	2.75733e+07	2.94713e+07	0.316947	8.39427	0.000114348
CATMA1A43820	AT1G52760	2	3.60574	trans	1.55798e+07	1.39101e+07	16837474	-0.391969	12.9923	2.2788e-06
CATMA1A43820	AT1G52760	4	4.90226	trans	1.24414e+06	253873	4.20898e+06	0.46071	10.214	2.38311e-05
CATMA1A43830	AT1G52770	1	16.7696	trans	1.1888e+07	1.12457e+07	12294768	1.01556	34.7963	1.53373e-15
CATMA1A43840	AT1G52780	1	9.47332	trans	1.24629e+07	1.12457e+07	1.30743e+07	-0.91531	22.1546	5.62845e-10
CATMA1A43850	AT1G52790	1	2.87683	trans	1.1995e+07	1.06691e+07	1.34565e+07	-0.313219	6.91882	0.000654601
CATMA1A43850	AT1G52790	4	3.74176	trans	1.1922e+07	1.1001e+07	1.30175e+07	0.339261	8.4916	0.000170492
CATMA1A43990	AT1G52970	1	13.7371	trans	1.1995e+07	1.13527e+07	1.27686e+07	0.86103	32.4012	8.95101e-15
CATMA1A44000	AT1G52980	1	2.58905	trans	1.1995e+07	9.9138e+06	1.30743e+07	-0.327326	6.9941	0.000849363
CATMA1A44030	AT1G53010	1	3.50215	trans	1.14598e+07	1.0197e+07	1.26158e+07	-0.373749	9.04393	0.000136174
CATMA1A44080	AT1G53050	1	14.7538	trans	1.22091e+07	1.14598e+07	1.26158e+07	-1.50842	35.0934	3.76811e-16
CATMA1A44090	AT1G53060	1	10.9054	cis	2.05476e+07	1.93906e+07	22181333	-0.399853	27.4465	2.24835e-12
CATMA1A44140	AT1G53110	2	2.68256	trans	1.84326e+07	1.63089e+07	1.40391e+07	0.076702	6.61247	0.00138333
CATMA1A44170	AT1G53140	1	6.92728	trans	1.13527e+07	1.05747e+07	12294768	-0.544391	19.0419	3.27219e-09
CATMA1A44170	AT1G53140	2	3.31142	trans	17606352	1.60355e+07	1.85169e+07	-0.379721	10.2401	8.32961e-06
CATMA1A44175	AT1G53160	1	4.08118	trans	11160050	1.03859e+07	1.2845e+07	0.206039	12.0907	1.0629e-05
CATMA1A44310	AT1G53290	1	11.0291	cis	20384267	1.96643e+07	2.13645e+07	-0.519656	27.2788	2.69345e-12
CATMA1A44420	AT1G53380	1	5.80723	cis	20384267	18955494	2.16368e+07	0.49033	15.1898	4.93009e-07
CATMA1A44440	AT1G53400	1	2.70278	cis	19477618	1.74194e+07	2.30751e+07	-0.443168	7.68665	0.000478535
CATMA1A44480	AT1G53450	1	8.46641	cis	2.08199e+07	1.96643e+07	2.29474e+07	0.405287	21.6834	9.04979e-10
CATMA1A44490	AT1G53460	3	2.81775	trans	2.02093e+07	1.79089e+07	2.19855e+07	0.317266	5.24025	0.000896271
CATMA1A44490	AT1G53460	1	10.2464	cis	20384267	1.9531e+07	2.16368e+07	-0.558556	26.3126	3.07443e-12
CATMA1A44530	AT1G53500	1	10.5386	cis	2.05476e+07	19477618	22181333	-0.811898	26.9636	3.77895e-12
CATMA1A44560	AT1G53520	1	6.8827	cis	2.01976e+07	1.83274e+07	22181333	0.497911	17.2888	6.7393e-08
CATMA1A44600	AT1G53590	1	3.02755	trans	1.08579e+07	9781624	8.5474e+06	0.0205741	13.0439	4.84876e-06
CATMA1A44600	AT1G53590	1	18.9814	cis	2.00643e+07	1.93906e+07	2.10922e+07	0.916145	41.5835	1.04098e-19
CATMA1A44750	AT1G53670	2	3.67167	trans	18753024	18179688	18753024	-0.48247	10.2287	4.70365e-05
CATMA1A44790	AT1G53710	1	2.83218	trans	1.04803e+07	8.7098e+06	1.21021e+07	-0.317223	7.51803	0.000604242
CATMA1A44825	AT1G53750	1	3.59442	cis	1.97976e+07	1.75707e+07	2.19091e+07	-0.629661	10.6973	3.26969e-05
CATMA1A44850	AT1G53780	1	2.64641	cis	2.03309e+07	1.82518e+07	2.37468e+07	-0.246601	7.74974	0.000433394
CATMA1A44890	AT1G53800	1	3.464	trans	1.40223e+06	592939	3.09337e+06	-0.346545	7.45657	0.00058665
CATMA1A44933	AT1G53840	2	4.60886	trans	1.85169e+07	1.67646e+07	1.57621e+07	0.0298728	6.29595	0.00182072
CATMA1A44933	AT1G53840	4	2.6762	trans	6.48822e+06	5.22542e+06	8.8079e+06	0.35062	3.59961	0.00593901
CATMA1A44933	AT1G53840	1	10.3893	cis	2.01976e+07	1.9531e+07	2.16368e+07	-0.663455	26.4794	3.52429e-12
CATMA1A44936	AT1G53850	3	2.8977	trans	1.9467e+07	1.70736e+07	2.18244e+07	-0.373376	3.91325	0.00219839
CATMA1A44936	AT1G53850	1	14.0116	cis	20384267	1.96643e+07	2.13645e+07	0.793939	34.1451	2.79479e-16
CATMA1A45020	AT1G53910	4	3.74238	trans	10608576	9.63316e+06	1.14626e+07	-0.432308	6.12275	0.00124892
CATMA1A45020	AT1G53910	1	2.79478	trans	5592874	4.19691e+06	7.8439e+06	0.39118	8.59048	0.000147448
CATMA1A45030	AT1G53920	3	3.24468	trans	3.99215e+06	2.8277e+06	5.16902e+06	0.275472	9.01004	0.000180686
CATMA1A45040	AT1G53930	1	4.74342	trans	1.21021e+07	1.02915e+07	1.31508e+07	-0.175555	12.1268	8.40036e-06
CATMA1A45060	AT1G53950	4	2.87888	trans	447618	11691	1.92226e+06	0.137644	8.41843	0.000262126
CATMA1A45130	AT1G54030	1	21.9513	cis	2.01976e+07	1.96643e+07	2.08199e+07	-0.998662	47.5031	2.60862e-23
CATMA1A45140	AT1G54035	1	43.4048	cis	2.00643e+07	1.96643e+07	2.03309e+07	7.06234	62.6506	9.40174e-35
CATMA1A45145	AT1G54040	1	46.5243	cis	2.00643e+07	1.96643e+07	2.03309e+07	9.98604	63.101	3.68075e-35
CATMA1A45150	AT1G54050	1	2.75448	trans	5.57172e+06	3.51618e+06	7.8439e+06	-0.457888	7.37737	9.91634e-06
CATMA1A45150	AT1G54050	1	19.7736	cis	20384267	1.97976e+07	2.13645e+07	-1.07555	41.1967	2.09194e-20
CATMA1A45160	AT1G54060	1	8.48443	cis	2.10922e+07	1.9531e+07	2.24367e+07	0.776722	22.073	6.11197e-10
CATMA1A45210	AT1G54100	2	3.21604	trans	18753024	1.80954e+07	18753024	0.273961	9.34887	7.09476e-05
CATMA1A45250	AT1G54120	1	3.52913	cis	20384267	1.79491e+07	2.13645e+07	0.354997	8.97819	0.000148133
CATMA1A45290	AT1G54170	1	3.19344	cis	20384267	1.88105e+07	2.28197e+07	0.224746	8.83548	0.000164382
CATMA1A45310	AT1E46050	1	17.4903	cis	20384267	1.96643e+07	2.13645e+07	0.67157	39.638	1.32759e-18
CATMA1A45340	AT1G54217	1	29.1746	cis	2.01976e+07	1.96643e+07	2.10922e+07	1.93282	57.898	9.8952e-31
CATMA1A45420	AT1G54310	1	6.20333	cis	1.97976e+07	1.81004e+07	2.19091e+07	0.524669	16.157	2.16983e-07
CATMA1A45440	AT1G54330	1	3.6915	cis	2.05476e+07	1.79491e+07	2.30751e+07	0.164359	9.74804	7.25089e-05
CATMA1A45610	AT1G54460	5	3.07617	trans	3.41703e+06	2.15514e+06	6.0181e+06	0.198501	7.00969	0.000979892
CATMA1A45630	AT1G54490	1	3.48646	trans	1.29979e+07	1.13527e+07	1.64019e+07	0.405293	8.42217	0.000237868
CATMA1A45660	AT1G54520	1	2.80117	trans	12294768	1.12457e+07	1.38386e+07	-0.232553	8.07479	0.000268575
CATMA1A45660	AT1G54520	3	2.76124	trans	1.74913e+07	15723434	1.99619e+07	0.217727	5.45665	0.0025544
CATMA1A45710	AT1G54570	5	2.89474	trans	16323599	14766014	1.15114e+07	0.020776	5.59591	0.00313974
CATMA1A45710	AT1G54570	5	3.26258	trans	3.41703e+06	1.38825e+06	6.0181e+06	0.342092	8.06908	0.000390269
CATMA1A45760	AT1G54660	1	7.26653	trans	1.17809e+07	1.06691e+07	1.32272e+07	-0.991381	17.8795	2.01816e-08
CATMA1A45760	AT1G54660	1	3.58331	trans	2.63633e+07	25697965	24795166	-0.0339219	6.22461	0.00168423
CATMA1A45760	AT1G54660	3	3.88748	trans	1.97144e+07	1.72825e+07	2.13411e+07	0.712675	5.57833	0.0011622
CATMA1A45780	AT1G54690	5	3.60461	trans	666655	576456	2.64518e+06	0.257876	7.24836	0.000653862
CATMA1A45790	AT1G54680	2	2.61881	trans	4263347	2.23847e+06	5.76374e+06	-0.287415	10.1256	6.04566e-05
CATMA1A45820	AT1G54740	1	8.74957	trans	1.25393e+07	1.14598e+07	1.33036e+07	-0.436162	21.5796	1.00441e-09
CATMA1A45840	AT1G54770	3	2.95128	trans	5.45024e+06	3.15426e+06	7.72337e+06	0.178675	6.44414	0.00141934
CATMA1A45910	AT1G54840	1	9.21266	trans	1.26158e+07	1.1888e+07	1.34565e+07	-0.720341	26.3866	3.48963e-12
CATMA1A45910	AT1G54840	5	2.61403	trans	2.55284e+07	2.33977e+07	26671472	0.395139	4.70455	0.00166912
CATMA1A45920	AT1G54850	1	6.12439	trans	1.26922e+07	1.1888e+07	1.34565e+07	-0.43437	18.5962	1.90968e-08
CATMA1A46000	AT1G54940	2	2.95199	trans	1.70083e+07	1.56709e+07	1.8264e+07	0.36572	9.07838	0.000161881
CATMA1A46050	AT1G55000	1	6.72478	trans	1.29979e+07	1.22091e+07	13869179	-0.483066	14.3693	1.06166e-06
CATMA1A46080	AT1G55040	1	21.3038	trans	1.29215e+07	1.25393e+07	1.338e+07	-1.47345	38.1931	8.35431e-18
CATMA1A46090	AT1G55050	1	2.89662	trans	1.2845e+07	1.09523e+07	1.62049e+07	-0.584446	8.01212	0.000342996
CATMA1A46120	AT1G55080	1	3.32689	trans	1.1995e+07	1.00082e+07	1.36858e+07	0.434888	9.31303	0.000107164
CATMA1A46130	AT1G55090	5	2.76104	trans	2900008	1.20785e+06	3.60852e+06	0.377609	8.82391	0.000202164
CATMA1A46140	AT1G55110	1	3.11068	trans	1.34565e+07	1.1995e+07	1.69653e+07	-0.366828	8.09027	0.000350083
CATMA1A46200	AT1G55170	3	3.04959	trans	1.77001e+07	1.58679e+07	1.99619e+07	1.13161	7.31014	0.00042726
CATMA1A46200	AT1G55170	4	4.04991	trans	1.16935e+07	1.04271e+07	1.30175e+07	1.37096	9.88571	4.75762e-05
CATMA1A46220	AT1G55180	3	3.46328	trans	4.18987e+06	3.34046e+06	6.0127e+06	-0.658815	4.83819	0.00388306
CATMA1A46220	AT1G55180	2	4.57961	trans	1.8264e+07	1.61266e+07	18753024	0.731422	9.85156	4.92001e-05
CATMA1A46240	AT1G55190	4	4.09917	trans	1.14626e+07	1.02003e+07	1.39275e+07	-0.46096	10.2878	5.00067e-05
CATMA1A46360	AT1G55290	1	12.6247	trans	1.338e+07	1.27686e+07	13869179	-0.678651	27.8169	2.09997e-12
CATMA1A46370	AT1G55300	1	2.97265	trans	16598812	1.31508e+07	1.82518e+07	-0.143813	8.39174	0.000256114
CATMA1A46440	AT1G55340	4	3.93335	trans	4.41778e+06	867404	5.37907e+06	-0.201218	11.3214	2.11424e-05
CATMA1A46480	AT1G55370	1	24.6697	trans	1.36093e+07	1.32272e+07	15437699	-1.42743	51.521	1.13187e-25
CATMA1A46560	AT1G55450	5	2.89033	trans	1.42123e+07	10428114	1.57245e+07	-0.185663	7.47432	0.000602111
CATMA1A46640	AT1G55550	1	7.84088	trans	1.31508e+07	1.23865e+07	1.38386e+07	0.510948	16.1878	2.30936e-07
CATMA1A46670	AT1G55590	4	2.81578	trans	399181	11691	1.47018e+06	-0.179629	7.75434	0.000470611
CATMA1A46760	AT1G55680	1	8.07693	cis	20384267	1.9531e+07	22181333	-0.683483	21.0252	1.74915e-09
CATMA1A46780	AT1G55700	5	3.56303	trans	1.00233e+07	8.72207e+06	1.34232e+07	0.170062	9.24471	0.000119949
CATMA1A46999	AT1G55880	1	7.36834	cis	2.05476e+07	1.96643e+07	2.25644e+07	-0.550686	19.2333	1.02648e-08
CATMA1A47021	AT1G55920	1	4.38592	cis	2.00643e+07	1.77221e+07	22181333	0.468837	9.91415	6.24448e-05
CATMA1A47078	AT1G56000	5	2.87311	trans	2.3774e+07	2.25434e+07	2.60601e+07	-0.340914	5.51116	0.00283799
CATMA1A47120	AT1G56050	2	2.89922	trans	1.75779e+07	1.53975e+07	1.86013e+07	-0.316784	8.82404	0.000166074
CATMA1A47190	AT1G56110	2	4.28918	trans	1.79267e+07	1.59443e+07	18753024	-0.928769	10.7215	3.01404e-05
CATMA1A47250	AT1G56150	1	4.10611	trans	5.04295e+06	3.43162e+06	7.08634e+06	-0.752004	9.584	1.32795e-05
CATMA1A47250	AT1G56150	1	10.2453	cis	2.05476e+07	1.9531e+07	22181333	-1.1624	21.4382	3.35259e-10
CATMA1A47270	AT1G56170	1	22.1244	cis	20384267	1.99309e+07	2.16368e+07	-2.05838	47.5334	2.49421e-23
CATMA1A47320	AT1G56220	1	14.3809	cis	20384267	1.9531e+07	2.16368e+07	-0.940816	33.9147	1.53147e-15
CATMA1A47330	AT1G56230	1	19.7598	cis	20384267	1.97976e+07	2.13645e+07	-1.09394	44.3087	2.54934e-21
CATMA1A47360	AT1G56260	5	2.68602	trans	2.18922e+07	1.93934e+07	2.34918e+07	0.19407	6.30002	0.00169034
CATMA1A47370	AT1G56270	2	3.15589	trans	5.51777e+06	2.17516e+06	7.20948e+06	0.131301	7.05618	0.00101852
CATMA1A47375	AT1G56280	2	2.77793	trans	1.79267e+07	1.57621e+07	18753024	0.497135	8.24808	3.2497e-05
CATMA1A47375	AT1G56280	1	9.74096	cis	2.03309e+07	18955494	22181333	-0.866269	24.3763	1.08395e-11
CATMA1A47520	AT1G56430	1	2.91744	cis	20384267	1.79491e+07	2.37468e+07	0.324577	7.84007	0.00025928
CATMA1A47580	AT1G56500	1	10.231	cis	2.08199e+07	1.92456e+07	2.16368e+07	-0.925394	25.1419	2.6046e-11
CATMA1A47590	AT1G56510	1	2.91415	trans	1.06691e+07	8.06034e+06	1.22091e+07	-0.204868	7.41095	0.000663538
CATMA1A47670	AT1G56580	1	6.27141	cis	2.13645e+07	1.93906e+07	2.25644e+07	-0.958983	14.3461	1.4969e-06
CATMA1A47700	AT1G56610	1	6.88585	cis	2.08199e+07	1.96643e+07	2.19091e+07	-0.467347	18.0708	1.69279e-08
CATMA1A47745	AT1G56650	1	6.21211	cis	2.05476e+07	19477618	2.28197e+07	-0.519888	17.1191	7.92783e-08
CATMA1A47750	AT1G56660	1	3.86278	trans	1.67958e+07	1.33036e+07	1.77221e+07	-0.425315	10.6704	2.04156e-05
CATMA1A47750	AT1G56660	1	2.8259	trans	3.6853e+06	1.80688e+06	5.78767e+06	-0.383374	7.48018	0.000317391
CATMA1A47800	AT1G56710	5	2.66162	trans	2.18922e+07	1.97787e+07	2.3044e+07	-0.175372	4.44786	0.00821285
CATMA1A47810	AT1G56720	1	7.1398	cis	2.08199e+07	1.86654e+07	2.24367e+07	-0.466076	18.9549	1.34709e-08
CATMA1A47820	AT1G57540	1	3.15818	cis	2.08199e+07	1.80247e+07	2.29474e+07	0.350516	8.7626	0.00017546
CATMA1A47920	AT1G57620	3	3.70385	trans	2.00856e+07	1.75957e+07	2.19855e+07	-0.417509	7.66864	0.000422163
CATMA1A48020	AT1G57730	2	4.51416	trans	4.53391e+06	2.47415e+06	6.13269e+06	-0.378795	13.3318	2.07335e-06
CATMA1A48050	AT1G57770	2	2.67424	trans	4263347	1.54214e+06	6.0097e+06	0.488095	6.41585	0.00131245
CATMA1A48190	0	1	7.68621	trans	1.71167e+07	1.6008e+07	1.78734e+07	-0.589568	19.9385	5.7592e-09
CATMA1A48220	AT1G58030	1	2.58603	trans	1.71924e+07	1.5811e+07	1.91005e+07	-0.211097	7.23922	0.000711064
CATMA1A48250	AT1G58100	1	3.94238	trans	1.62049e+07	13869179	1.77977e+07	0.34374	10.9751	2.70703e-05
CATMA1A48280	AT1G58150	5	2.64453	trans	17569667	1.53651e+07	2.00356e+07	0.148289	7.68126	0.000480827
CATMA1A48305	AT1G58180	1	13.1921	cis	2.10922e+07	1.97976e+07	22181333	-1.00803	29.5379	9.05901e-14
CATMA1A48310	AT1G58190	3	2.81458	trans	1.80133e+07	1.60846e+07	2.05804e+07	-0.328343	3.80396	0.00226217
CATMA1A48310	AT1G58190	5	4.18704	trans	2.05756e+07	1.93934e+07	2.23136e+07	0.419103	10.6309	6.94892e-07
CATMA1A48310	AT1G58190	1	11.3052	trans	16874540	1.62049e+07	1.73437e+07	0.612857	29.5497	1.00121e-14
CATMA1A48320	AT1G58190	1	15.6072	trans	1.68897e+07	1.62049e+07	1.75707e+07	-0.941355	37.1139	4.06355e-17
CATMA1A48330	AT1G58200	1	3.70082	trans	1.61064e+07	14457374	1.78734e+07	-0.206132	9.00869	0.000155618
CATMA1A48340	AT1G58210	3	2.79103	trans	9.20242e+06	7.15463e+06	1.08341e+07	0.556889	6.91203	0.000659987
CATMA1A48340	AT1G58210	1	3.48777	trans	7.30278e+06	5.04295e+06	1.00082e+07	0.672199	7.44903	0.000415727
CATMA1A48380	AT1G58230	3	3.00949	trans	580137	580137	1.54256e+06	0.336935	8.27679	0.000297006
CATMA1A48496	AT1G58360	1	6.99051	trans	1.7041e+07	1.61064e+07	1.78734e+07	-0.838243	18.6549	2.00628e-08
CATMA1A48636	AT1G59520	1	11.4012	trans	16874540	1.62049e+07	1.7495e+07	0.936035	28.9405	4.32996e-13
CATMA1A48640	AT1G59530	1	11.8574	trans	1.69653e+07	1.64019e+07	1.77221e+07	-0.650244	29.618	2.49744e-13
CATMA1A48647	AT1G59580	1	7.54554	trans	1.69653e+07	1.62049e+07	1.77977e+07	0.498003	20.3971	3.6714e-09
CATMA1A48652	AT1G59600	1	21.4725	trans	1.73437e+07	1.69653e+07	1.77221e+07	-1.36977	40.4513	6.01334e-19
CATMA1A48655	AT1G59610	1	4.23765	trans	1.67958e+07	1.5811e+07	1.81004e+07	-0.420236	12.4439	6.73653e-06
CATMA1A48657	AT1G59620	1	4.39971	trans	1.71924e+07	1.62049e+07	1.82518e+07	-0.298545	12.3533	7.31548e-06
CATMA1A48680	Nogene	1	4.40552	trans	1.7495e+07	1.64019e+07	1.88105e+07	-0.549733	9.81891	7.18508e-05
CATMA1A48690	AT1G59660	1	3.14888	trans	1.7495e+07	1.61064e+07	1.92456e+07	-0.430528	7.08536	0.000814736
CATMA1A48750	AT1G59725	5	3.88054	trans	1.15114e+07	9.37268e+06	14766014	0.350104	10.1639	5.27661e-05
CATMA1A48770	AT1G59740	2	2.61666	trans	4.53391e+06	1.66875e+06	6.81575e+06	0.48012	7.3214	0.000717559
CATMA1A48800	AT1G59760	1	5.9373	trans	1.81004e+07	1.69653e+07	1.93906e+07	-0.564396	16.7379	1.03951e-07
CATMA1A48800	AT1G59760	1	3.49696	trans	28454383	2.7036e+07	29898175	-0.444271	6.76235	0.00049966
CATMA1A48820	AT1G59780	1	14.0093	trans	1.75707e+07	1.7041e+07	1.81761e+07	0.607503	28.1929	1.18507e-12
CATMA1A48850	AT1G59800	5	2.82955	trans	21319032	1.86875e+07	2.29725e+07	0.319325	7.98819	0.000418727
CATMA1A48885	AT1G59830	5	2.95465	trans	2.2758e+07	2.08615e+07	2.46205e+07	0.280773	7.68019	0.000502351
CATMA1A48900	AT1G59840	1	6.81384	trans	1.7268e+07	1.64019e+07	1.81004e+07	0.605199	17.0783	7.8568e-08
CATMA1A48955	AT1G59900	1	4.93349	trans	1.78734e+07	1.65003e+07	1.93906e+07	-0.495295	12.854	5.35051e-06
CATMA1A48960	AT1G59910	1	5.61173	trans	1.88105e+07	1.7495e+07	2.03309e+07	-0.259655	16.2079	2.48362e-07
CATMA1A49030	AT1G59980	1	4.33573	trans	1.78734e+07	1.66973e+07	19477618	0.196597	12.2973	8.83042e-06
CATMA1A49150	AT1G60090	1	3.47119	cis	1.86654e+07	1.69653e+07	2.2309e+07	0.201246	9.78212	8.2795e-05
CATMA1A49190	AT1G60140	2	3.29647	trans	1.21202e+07	9.69263e+06	1.39101e+07	0.25928	8.25455	0.000317148
CATMA1A49270	AT1G60230	1	7.20528	cis	22181333	2.05476e+07	2.28197e+07	-0.429082	19.3797	1.3856e-08
CATMA1A49490	AT1G60480	5	2.9676	trans	1.37694e+07	1.15114e+07	1.54849e+07	-0.197807	8.86929	0.000167552
CATMA1A49570	AT1G60550	1	17.4939	cis	22181333	2.13645e+07	2.28197e+07	-1.23031	41.3942	3.94742e-19
CATMA1A49600	AT1G60590	1	2.68487	trans	18433370	1.71167e+07	22181333	0.389727	7.7105	0.000510632
CATMA1A49610	AT1G60600	3	2.98063	trans	6.81339e+06	5.59086e+06	8.76281e+06	0.379109	8.47415	0.000261614
CATMA1A49680	AT1G60680	1	3.39376	cis	22181333	2.05476e+07	2.29474e+07	0.369452	9.62412	0.000100418
CATMA1A49700	AT1G60700	1	4.42929	cis	1.88105e+07	1.74194e+07	2.24367e+07	-0.233702	11.5337	1.74941e-05
CATMA1A49705	AT1G60710	1	10.9448	cis	2.2309e+07	2.10922e+07	2.32027e+07	-0.994747	27.7235	3.23121e-12
CATMA1A49810	AT1G60800	1	14.6517	cis	2.2309e+07	2.13645e+07	2.29474e+07	-0.790129	35.9124	3.45638e-16
CATMA1A49840	AT1G60850	2	2.66905	trans	1.80954e+07	1.59443e+07	18753024	-0.2403	6.6549	0.000773628
CATMA1A49870	AT1G60870	1	4.49576	trans	2.89788e+07	2.75733e+07	2.97176e+07	0.418235	7.59115	0.000115355
CATMA1A49870	AT1G60870	1	7.273	cis	22181333	2.08199e+07	2.30751e+07	0.492655	21.7306	4.5898e-10
CATMA1A50140	AT1G61105	1	3.42426	trans	1.23101e+07	1.12457e+07	13869179	-0.175515	9.62949	8.06613e-05
CATMA1A50200	AT1G61150	1	9.89791	cis	2.24367e+07	2.10922e+07	2.32027e+07	-0.701656	26.0243	1.90269e-11
CATMA1A50340	AT1G61290	4	2.7726	trans	2133235	641363	4.83536e+06	0.184062	7.58303	0.000524522
CATMA1A50400	AT1G61350	1	4.35772	cis	22181333	18433370	2.33304e+07	-0.468727	12.0783	1.14976e-05
CATMA1A50480	AT1G61410	1	2.76917	trans	12294768	1.13527e+07	1.32272e+07	-0.16035	8.69778	0.000185932
CATMA1A50670	AT1G61570	1	8.69489	cis	2.29474e+07	2.16368e+07	2.39056e+07	0.558112	21.6973	3.99867e-10
CATMA1A50680	AT1G61580	2	12.4484	trans	8.63176e+06	7650461	9.69263e+06	-1.20787	22.5711	1.65134e-11
CATMA1A50680	AT1G61580	3	2.87185	trans	1.9467e+07	1.70736e+07	22146585	0.666562	2.94255	0.00889151
CATMA1A50680	AT1G61580	1	6.8507	trans	2.43028e+07	2.3588e+07	2.55579e+07	0.992799	15.8916	7.38248e-09
CATMA1A50730	AT1G61630	5	3.04794	trans	3.9915e+06	3.03405e+06	1.02745e+06	-0.00372276	4.73311	0.00709377
CATMA1A50730	AT1G61630	1	13.669	trans	5.8959e+06	5.04295e+06	6.97812e+06	0.961579	34.1694	1.7908e-14
CATMA1A50750	AT1G61660	1	10.365	trans	6.43701e+06	4.72569e+06	7.8439e+06	1.55035	24.1787	3.70529e-10
CATMA1A50770	AT1G61670	1	10.2044	trans	5.04295e+06	4.19691e+06	6.54523e+06	0.346239	24.5098	3.18414e-10
CATMA1A50810	AT1G61730	1	3.07477	trans	15437699	1.27686e+07	1.7495e+07	-0.375933	9.35228	0.000114804
CATMA1A50830	AT1G61750	4	3.77854	trans	11691	11691	641363	-0.196312	10.3382	6.75495e-05
CATMA1A50840	AT1G61760	1	7.67451	trans	6.00412e+06	4.72569e+06	7.41101e+06	-0.347912	18.6686	6.6214e-08
CATMA1A50850	AT1G61770	3	3.79215	trans	1.9467e+07	1.73869e+07	2.18244e+07	-0.501541	7.48624	0.000327755
CATMA1A50850	AT1G61770	1	3.53533	trans	3347059	1.26735e+06	5.36021e+06	0.491014	9.46364	5.89738e-05
CATMA1A50920	AT1G61840	3	2.64778	trans	18180380	1.71781e+07	2.05804e+07	-0.169727	7.52684	0.000551272
CATMA1A50950	AT1G61870	1	3.94972	trans	4.93719e+06	3.00881e+06	7.08634e+06	-0.347747	10.7912	3.59878e-05
CATMA1A51030	AT1G61980	1	5.51701	cis	2.36674e+07	2.25644e+07	2.47793e+07	-0.303024	14.4945	1.02476e-06
CATMA1A51200	AT1G62130	1	3.43355	trans	2.64227e+07	25013083	2.8218e+07	0.801262	9.5823	7.06001e-06
CATMA1A51200	AT1G62130	5	5.55671	trans	2900008	1.86111e+06	3.60852e+06	1.02654	6.0751	0.000290138
CATMA1A51200	AT1G62130	4	12.997	trans	1.16879e+06	641363	1.69622e+06	1.31583	21.632	9.43345e-11
CATMA1A51245	AT1G62180	1	20.2748	cis	2.30751e+07	2.25644e+07	2.38262e+07	-2.4596	42.4302	1.24693e-19
CATMA1A51250	AT1G62190	3	2.86852	trans	15723434	1.15621e+07	1.74913e+07	0.215276	7.44384	0.000700671
CATMA1A51260	AT1G62200	1	2.79078	trans	7.19456e+06	4.93719e+06	9.9138e+06	0.137613	7.58565	0.000620715
CATMA1A51260	AT1G62200	3	3.60678	trans	2.54698e+06	580137	3.99215e+06	0.167606	4.45161	0.00819441
CATMA1A51410	AT1G62305	1	21.2109	trans	6.00412e+06	5592874	6.8699e+06	1.88136	45.2962	1.56706e-20
CATMA1A51420	AT1G62310	1	3.95093	trans	6.00412e+06	4.19691e+06	8.06034e+06	-0.541035	12.049	1.18009e-05
CATMA1A51430	AT1G62310	3	2.87119	trans	884847	580137	3.15426e+06	-0.496146	8.09234	0.000349443
CATMA1A51430	AT1G62310	5	2.94913	trans	2.44324e+07	2.26149e+07	2.05756e+07	0.0472946	4.80434	0.00631071
CATMA1A51440	AT1G62320	2	3.37737	trans	1.76738e+07	1.64e+07	1.86856e+07	-0.418986	9.73456	7.33929e-05
CATMA1A51470	AT1G62330	1	6.36657	trans	5.67945e+06	4.61993e+06	6.97812e+06	0.354818	18.1176	1.00406e-07
CATMA1A51523	AT1G62380	1	3.35975	trans	5592874	4.51418e+06	7.51923e+06	0.363646	10.2651	4.9149e-05
CATMA1A51560	AT1G62422	2	4.55537	trans	1.85169e+07	1.72931e+07	18753024	-0.420645	12.3952	6.57111e-06
CATMA1A51580	AT1G62440	3	2.65858	trans	22146585	2.00856e+07	1.75957e+07	-0.0295601	4.88026	0.00567665
CATMA1A51580	AT1G62440	1	19.9519	trans	5.8959e+06	4.93719e+06	6.8699e+06	1.02603	43.9395	7.73637e-19
CATMA1A51870	AT1G62750	1	38.1925	trans	6.32878e+06	5.8959e+06	6.97812e+06	-3.13471	54.3798	3.40228e-26
CATMA1A51940	AT1G62810	3	22.0884	trans	1.57957e+07	1.54345e+07	1.62291e+07	-1.21729	39.4812	5.79343e-18
CATMA1A52080	AT1G62920	1	5.09469	cis	2.3588e+07	22181333	2.43822e+07	-0.292752	13.9329	1.72205e-06
CATMA1A52140	AT1G62980	5	2.94493	trans	2.64518e+06	666655	3.80001e+06	0.309449	9.14304	0.000152987
CATMA1A52200	AT1G63020	1	4.51718	trans	6.11234e+06	4.51418e+06	8385006	-0.438397	10.3579	3.97098e-05
CATMA1A52200	AT1G63020	4	3.26877	trans	1.07702e+07	9.40632e+06	11878132	0.385008	5.24241	0.00302798
CATMA1A52260	AT1G63070	1	5.47484	cis	23381469	2.25644e+07	2.42233e+07	0.274447	14.1495	1.41006e-06
CATMA1A52320	AT1G63110	1	2.77317	cis	2.34291e+07	2.13645e+07	2.46999e+07	-0.29374	7.54579	0.0005421
CATMA1A52370	AT1G63160	1	9.65046	cis	23381469	2.25644e+07	2.41439e+07	-0.371664	25.2655	2.65482e-11
CATMA1A52640	AT1G63420	1	8.78219	cis	2.34291e+07	2.24367e+07	2.41439e+07	-0.523831	22.7126	3.64769e-10
CATMA1A52650	AT1G63430	1	5.52902	cis	2.36674e+07	2.13645e+07	2.46999e+07	0.324206	14.9915	6.45891e-07
CATMA1A52710	AT1G63490	1	2.59757	trans	3.43162e+06	1.53711e+06	4.83144e+06	-0.149549	6.36487	0.00148665
CATMA1A52750	AT1G63540	1	25.319	cis	2.3588e+07	2.30751e+07	2.39851e+07	1.35929	51.3592	9.44876e-26
CATMA1A52800	AT1G63590	5	2.67154	trans	7.20163e+06	4.53967e+06	8.44188e+06	-0.181892	7.61325	0.000555969
CATMA1A52865	AT1G63650	4	3.43105	trans	1.63833e+07	15019986	17683645	-0.298216	9.07067	0.000154945
CATMA1A52870	AT1G63660	1	3.16825	trans	1.13247e+06	592939	2.37078e+06	-0.335692	7.18634	0.000555512
CATMA1A52870	AT1G63660	2	3.20091	trans	1.84326e+07	1.63089e+07	18753024	-0.335585	6.81596	0.000763501
CATMA1A52890	AT1G63680	1	2.80176	trans	1.09523e+07	8.7098e+06	1.29215e+07	-0.154646	7.53821	0.000593673
CATMA1A53010	AT1G63780	2	6.31877	trans	1.8264e+07	1.76738e+07	18753024	-0.477605	11.8916	3.98725e-06
CATMA1A53010	AT1G63780	1	3.71472	trans	727821	592939	1.94176e+06	-0.370638	11.4626	5.78714e-06
CATMA1A53050	AT1G63830	1	2.75181	cis	2.43028e+07	22181333	25480048	0.38881	5.66627	0.00277959
CATMA1A53050	AT1G63830	2	2.78131	trans	12435201	1.154e+07	1.42971e+07	-0.375863	6.40487	0.00150504
CATMA1A53080	AT1G63855	3	2.61027	trans	4.43372e+06	2.1259e+06	7.15463e+06	0.212238	6.05556	0.00205205
CATMA1A53140	AT1G63880	1	28.4702	cis	2.38262e+07	2.35085e+07	2.41439e+07	-1.96208	48.9723	4.05661e-24
CATMA1A53150	AT1G63900	1	12.7013	cis	2.38262e+07	2.30751e+07	2.43822e+07	-0.79361	30.4823	9.57192e-14
CATMA1A53160	AT1G63900	1	30.3232	cis	2.38262e+07	2.35085e+07	2.41439e+07	-1.70979	52.0297	3.48807e-26
CATMA1A53210	AT1G63960	2	2.81878	trans	9.82524e+06	7.28823e+06	1.22031e+07	0.148902	8.48233	0.000259745
CATMA1A53230	AT1G63980	1	6.33675	cis	2.37468e+07	2.2309e+07	2.4541e+07	-0.568276	16.9392	5.06203e-08
CATMA1A53235	AT1G63980	1	5.09243	cis	2.37468e+07	2.2692e+07	2.4541e+07	-0.567927	12.6432	5.6177e-06
CATMA1A53330	AT1G64090	1	3.12028	trans	2.05476e+07	1.79491e+07	2.32027e+07	-0.333675	9.13851	0.000125315
CATMA1A53390	AT1G64142	1	5.96106	cis	2.44616e+07	2.3588e+07	2.54022e+07	0.667686	15.7506	4.35413e-07
CATMA1A53400	AT1G64150	5	2.68732	trans	2.34918e+07	2.24719e+07	2.53955e+07	0.426674	7.77153	0.000505547
CATMA1A53430	AT1G64180	1	5.59185	cis	2.43028e+07	2.34291e+07	2.52466e+07	0.333201	13.9087	2.40517e-06
CATMA1A53440	AT1G64185	1	8.54481	cis	2.36674e+07	23381469	2.43028e+07	-0.731262	16.637	1.37961e-07
CATMA1A53450	AT1G64190	1	20.7011	cis	2.39056e+07	2.35085e+07	2.43028e+07	-1.43598	39.318	2.579e-18
CATMA1A53560	AT1G64280	1	7.31219	trans	2.25644e+07	2.05476e+07	23381469	0.318991	18.609	2.88277e-08
CATMA1A53640	AT1G64355	2	2.84969	trans	16837474	1.54887e+07	1.86013e+07	0.439933	8.69097	0.000177107
CATMA1A53670	AT1G64380	3	2.69171	trans	884847	580137	2.26626e+06	0.346504	7.45234	0.000613867
CATMA1A53680	AT1G64385	4	2.8901	trans	1.31949e+06	60127.3	5.12298e+06	0.541567	7.25293	0.000439047
CATMA1A53680	AT1G64385	5	4.74154	trans	2.44917e+06	576456	3.70427e+06	0.748772	11.2508	1.49482e-05
CATMA1A53720	AT1G64405	1	3.00428	trans	3.6853e+06	2211522	5.78767e+06	0.427353	7.55961	0.00053551
CATMA1A53740	AT1G64440	1	3.17978	trans	7.19456e+06	4.93719e+06	9.35939e+06	0.441747	7.92467	0.000423373
CATMA1A53850	AT1G64561	5	3.70209	trans	22414701	2.13865e+07	24056160	0.174401	10.3247	4.83861e-05
CATMA1A53920	AT1G64610	1	12.9441	trans	6.65345e+06	5.67945e+06	7.95212e+06	-0.957306	29.0301	2.15675e-12
CATMA1A53930	AT1G64620	1	20.2134	trans	6.76167e+06	6.00412e+06	7.62745e+06	-1.11005	33.827	2.09575e-14
CATMA1A53940	AT1G64625	1	3.20266	trans	7.62745e+06	5.36021e+06	1.02915e+07	-0.374571	8.49695	0.000256434
CATMA1A53950	AT1G64628	1	9.58747	trans	6.54523e+06	5.25446e+06	8.06034e+06	0.72327	21.31	5.99062e-09
CATMA1A53990	AT1G64670	3	2.72854	trans	8041859	7.26838e+06	8.93866e+06	0.194166	7.57569	0.000399674
CATMA1A54050	AT1G64740	2	4.36584	trans	1.16229e+07	8.89698e+06	12435201	0.384237	12.142	9.48565e-06
CATMA1A54085	AT1G64780	1	3.39104	cis	2.40645e+07	2.2692e+07	25324393	-0.631993	7.18619	0.000745219
CATMA1A54110	AT1G64800	3	2.76312	trans	8.23529e+06	6631399	1.00265e+07	0.20704	7.19329	0.000740551
CATMA1A54270	AT1G64980	5	2.59262	trans	8563029	7.53324e+06	9.73413e+06	0.364486	8.17359	0.000356337
CATMA1A54300	AT1G65020	4	2.65778	trans	253873	11691	1.39483e+06	-0.182242	7.27665	0.000914664
CATMA1A54330	AT1G65040	1	8.60637	trans	6.76167e+06	5.46597e+06	7.95212e+06	-2.45821	21.5955	3.46672e-10
CATMA1A54330	AT1G65040	3	3.13304	trans	1.84773e+07	16864828	2.07041e+07	1.62926	6.00735	0.000492135
CATMA1A54330	AT1G65040	4	4.16787	trans	1.22506e+07	9.97342e+06	1.41978e+07	1.84086	6.54797	0.00028189
CATMA1A54370	AT1G65090	5	3.3187	trans	2.26149e+07	2.05756e+07	2.05756e+07	-0.132105	4.89244	0.00600274
CATMA1A54370	AT1G65090	5	2.60568	trans	1.27859e+07	9.44497e+06	1.50056e+07	0.310295	6.98721	0.000888625
CATMA1A54470	AT1G65180	5	3.40734	trans	26671472	26671472	2.42443e+07	-0.00240917	5.43403	0.00409461
CATMA1A54470	AT1G65180	1	2.63115	trans	2.74658e+07	2.60069e+07	2.94713e+07	0.640339	6.64615	0.000431473
CATMA1A54470	AT1G65180	5	5.50549	trans	3.1298e+06	1.86111e+06	3.89576e+06	0.85772	6.22389	0.000646857
CATMA1A54470	AT1G65180	4	7.98547	trans	1.16879e+06	641363	1.92226e+06	0.938797	14.4248	4.21091e-07
CATMA1A54490	AT1G65200	1	3.61244	trans	2.10922e+07	19477618	2.32027e+07	-0.503636	9.22153	0.000116328
CATMA1A54520	AT1G65230	2	3.6612	trans	1.84326e+07	1.71507e+07	18753024	0.348525	9.19648	0.00010365
CATMA1A54550	AT1G65260	1	5.70944	trans	8.8722e+06	7.19456e+06	1.03859e+07	-0.73612	12.3996	1.16321e-05
CATMA1A54570	AT1G65280	5	3.41555	trans	2.55284e+07	2.33977e+07	26671472	-0.673379	6.95711	0.00083069
CATMA1A54690	AT1G65370	1	2.60044	trans	6.32878e+06	4175761	2.45041e+06	0.106224	4.52525	0.00787294
CATMA1A54690	AT1G65370	1	17.9249	cis	2.42233e+07	2.37468e+07	2.46999e+07	-0.959497	34.7517	2.79492e-15
CATMA1A54700	AT1G65380	5	3.02396	trans	2900008	1.95912e+06	3.89576e+06	-0.399913	8.03184	0.000403124
CATMA1A54790	AT1G65450	5	2.8787	trans	2.01641e+07	1.78724e+07	2.23978e+07	-0.402939	7.95079	0.000413806
CATMA1A54930	AT1G65660	2	2.79912	trans	5271807	2.04856e+06	7.28823e+06	0.26772	6.60253	0.00134459
CATMA1A55000	AT1G65720	1	11.5556	cis	2.43028e+07	2.36674e+07	2.47793e+07	1.27312	25.4375	4.04196e-11
CATMA1A55080	AT1G65800	1	17.4	cis	2.43822e+07	2.39851e+07	2.46999e+07	-1.96094	35.3865	8.02046e-16
CATMA1A55120	AT1G65840	1	5.02448	cis	2.41439e+07	2.30751e+07	2.50909e+07	-0.458199	11.2555	1.78255e-05
CATMA1A55190	AT1G65900	1	3.34248	cis	2.4541e+07	2.3588e+07	25697965	-0.347332	9.05064	0.000206876
CATMA1A55230	AT1G65950	1	4.93988	cis	24795166	2.39056e+07	25635703	-0.269407	14.3625	1.59861e-06
CATMA1A55242	AT1G65960	5	4.48246	trans	2.44917e+06	1586683	3.70427e+06	-1.09843	2.95426	0.00938699
CATMA1A55242	AT1G65960	1	14.7066	cis	2.4541e+07	2.40645e+07	2.52466e+07	-1.71744	37.9344	1.69831e-16
CATMA1A55330	AT1G66070	1	6.88328	cis	25013083	2.39851e+07	25697965	0.708532	17.4306	9.64492e-08
CATMA1A55350	AT1G66090	1	7.45371	cis	2.49353e+07	2.3588e+07	2.55579e+07	-0.646274	20.1326	7.55877e-09
CATMA1A55390	AT1G66130	1	3.21149	cis	24795166	2.38262e+07	25480048	0.331143	9.46679	0.000121495
CATMA1A55395	AT1G66140	1	2.95622	trans	23381469	2.05476e+07	2.4541e+07	0.275889	8.21832	0.000298723
CATMA1A55410	AT1G66160	1	3.75568	cis	24795166	2.37468e+07	25480048	0.199257	11.1521	2.78393e-05
CATMA1A55530	AT1G66260	1	3.31213	cis	2.46204e+07	2.28197e+07	2.54022e+07	-0.415289	9.31688	0.000126476
CATMA1A55630	AT1G66350	1	2.73755	trans	862703	592939	2.68931e+06	0.384217	7.40061	0.000535572
CATMA1A55685	AT1G66390	1	4.58115	trans	2.00643e+07	1.86654e+07	22181333	-0.456929	12.2446	7.54206e-06
CATMA1A55695	AT1G66410	1	9.6298	cis	24795166	2.40645e+07	2.54022e+07	-0.91145	25.1923	5.18601e-11
CATMA1A55710	AT1G66430	2	2.65617	trans	1.80954e+07	1.59443e+07	18753024	0.368124	7.15193	0.000738064
CATMA1A55820	AT1G66540	1	3.4747	cis	2.44616e+07	2.24367e+07	25480048	-0.325826	9.03516	0.000176789
CATMA1A55890	AT1G66610	5	2.74406	trans	20318239	1.78724e+07	2.13865e+07	0.18883	7.84074	0.000455643
CATMA1A55900	AT1G66620	1	5.49721	cis	25013083	2.42233e+07	2.62445e+07	-0.331597	14.5785	1.31531e-06
CATMA1A55953	AT1G66680	1	3.79123	cis	2.4541e+07	2.3588e+07	2.60663e+07	0.432587	10.7556	3.94293e-05
CATMA1A56065	AT1E57620	1	4.56108	cis	24795166	2.41439e+07	25324393	0.390739	13.7959	2.66161e-06
CATMA1A56100	AT1G66820	5	3.16987	trans	10428114	9.2281e+06	1.38801e+07	-0.701885	8.9082	0.000161852
CATMA1A56120	AT1G66840	2	3.29647	trans	4263347	1.66875e+06	5.76374e+06	0.385396	9.10776	0.000160361
CATMA1A56140	AT1G66860	4	3.22972	trans	6.05327e+06	5.22542e+06	7459702	-0.351683	6.8072	4.43436e-05
CATMA1A56140	AT1G66860	1	16.5416	cis	2.46204e+07	2.40645e+07	24795166	0.659999	37.4053	6.70956e-18
CATMA1A56170	AT1G66880	1	2.78188	trans	1.08579e+07	9.19699e+06	1.21021e+07	-0.452728	7.99948	0.000396537
CATMA1A56200	AT1G66910	1	4.12805	cis	24795166	2.37468e+07	2.58881e+07	0.214123	11.3901	2.25802e-05
CATMA1A56220	AT1G66930	1	3.59178	cis	2.4541e+07	2.3588e+07	25697965	0.250018	9.13969	0.00016145
CATMA1A56230	AT1G66940	2	2.76588	trans	16837474	1.58532e+07	18753024	-0.382404	6.74153	0.000958566
CATMA1A56230	AT1G66940	1	3.17208	trans	3.60074e+06	2.45041e+06	5592874	0.389209	7.83948	0.000385593
CATMA1A56230	AT1G66940	3	4.79644	trans	3.43356e+06	1.98554e+06	5.87209e+06	0.496912	4.43424	0.00700105
CATMA1A56260	AT1G66970	4	3.02798	trans	5850298	5.12298e+06	6923164	0.860076	7.2192	0.000190092
CATMA1A56260	AT1G66970	1	8.78569	cis	2.50909e+07	2.43822e+07	25697965	-1.4305	20.5569	1.4619e-09
CATMA1A56350	AT1G67050	2	2.80113	trans	1.54887e+07	1.37812e+07	1.66734e+07	0.257899	7.61604	0.000657536
CATMA1A56360	AT1G67060	1	2.73383	cis	2.46204e+07	2.2692e+07	2.55579e+07	-0.247252	8.47026	0.000288506
CATMA1A56380	AT1G67080	3	2.85893	trans	9.80627e+06	8041859	1.14388e+07	-0.683376	7.83449	0.0004198
CATMA1A56410	AT1E57930	1	61.6561	cis	25168738	2.49353e+07	2.54022e+07	7.29542	62.3532	1.07041e-32
CATMA1A56530	AT1G67210	1	6.12252	trans	7.30278e+06	5.67945e+06	9.52179e+06	-0.58458	14.0951	1.73656e-06
CATMA1A56560	AT1G67250	3	2.63308	trans	8.14736e+06	6.92714e+06	9.95311e+06	0.182274	6.74365	0.00110219
CATMA1A56590	AT1G67280	1	3.21315	trans	3.51618e+06	2.60967e+06	5.57172e+06	0.425228	7.66327	0.000468107
CATMA1A56630	AT1G67320	1	5.69551	trans	8.06034e+06	6.65345e+06	9.19699e+06	-1.27991	21.7774	2.91552e-09
CATMA1A56630	AT1G67320	1	3.0101	cis	24795166	2.32027e+07	2.62445e+07	0.964694	7.79184	0.00020218
CATMA1A56660	AT1G67340	1	2.6317	trans	1.2845e+07	1.08579e+07	8.5474e+06	-0.0702898	6.90613	0.0010314
CATMA1A56670	AT1G67350	2	2.95282	trans	18753024	1.78424e+07	18753024	0.454105	7.93186	0.000368446
CATMA1A56690	AT1G67370	3	3.57638	trans	9.95311e+06	8.32321e+06	11192190	0.181149	9.72401	7.82104e-05
CATMA1A56770	AT1G67440	2	2.78894	trans	6.0097e+06	2.69232e+06	7.60321e+06	0.540399	7.72203	0.000575332
CATMA1A56840	AT1G67500	2	3.34592	trans	6.5795e+06	4.41093e+06	8.63176e+06	1.40444	6.05622	0.0001425
CATMA1A56840	AT1G67500	1	16.8055	trans	8.16856e+06	7.08634e+06	8.8722e+06	2.64012	40.5715	3.56927e-18
CATMA1A56850	AT1G67510	1	2.88972	trans	8.7098e+06	6.32878e+06	1.08579e+07	-0.366474	7.2674	0.000752235
CATMA1A56880	AT1G67530	2	2.80682	trans	16837474	1.59443e+07	1.86013e+07	0.397502	6.78419	0.00119177
CATMA1A56910	AT1G67560	3	2.5974	trans	2.16633e+07	1.88484e+07	22146585	-0.188738	6.97444	0.000971654
CATMA1A57070	AT1G67690	1	3.34328	cis	2.54022e+07	2.40645e+07	2.67197e+07	-0.25669	8.93836	0.000149922
CATMA1A57080	AT1G67700	3	4.97478	trans	7.15463e+06	5.45024e+06	9.20242e+06	-0.340085	11.5258	1.49069e-05
CATMA1A57080	AT1G67700	1	2.72286	trans	2.90609e+07	26993011	29898175	-0.247443	6.44662	0.00102108
CATMA1A57100	AT1G67730	1	3.2654	trans	1.67199e+06	592939	3.60074e+06	0.467572	8.73058	0.000198988
CATMA1A57110	AT1G67750	1	17.4425	trans	8.27678e+06	7.41101e+06	8.8722e+06	-0.697365	40.3992	1.08644e-18
CATMA1A57140	AT1G67775	1	3.76416	trans	5592874	4.30267e+06	7.73567e+06	-0.342171	10.1648	4.25339e-05
CATMA1A57140	AT1G67775	4	3.3302	trans	10608576	8.04504e+06	1.16935e+07	0.317592	4.9999	0.00358593
CATMA1A57160	AT1G67785	1	3.99649	trans	5.1487e+06	3.2625e+06	7.41101e+06	-0.404271	9.93783	7.62647e-05
CATMA1A57210	AT1G67810	5	2.87882	trans	1.45445e+07	1.02402e+07	1.65632e+07	0.219281	8.03096	0.000368863
CATMA1A57240	AT1G67840	1	2.68964	trans	8385006	6.54523e+06	1.09523e+07	0.182954	7.44659	0.00064318
CATMA1A57250	AT1G67840	1	30.4099	trans	20384267	1.97976e+07	2.13645e+07	1.95479	58.7416	2.06786e-31
CATMA1A57330	AT1G67900	2	3.12558	trans	2.23847e+06	909121	5.64076e+06	0.603038	11.2922	7.25041e-06
CATMA1A57330	AT1G67900	1	4.5855	cis	2.64821e+07	2.57098e+07	2.83254e+07	0.720952	11.5431	5.83527e-06
CATMA1A57340	AT1G67910	1	2.62284	trans	23381469	2.2309e+07	2.46204e+07	-0.210491	7.04032	0.000847854
CATMA1A57420	AT1G68030	5	2.59792	trans	8.93894e+06	6.53574e+06	10428114	0.209133	7.29796	0.000762906
CATMA1A57460	AT1G68080	2	2.93508	trans	7650461	6.65825e+06	9.95785e+06	-0.303594	6.33065	0.000444956
CATMA1A57460	AT1G68080	1	9.78047	cis	25324393	2.4541e+07	2.61851e+07	0.52529	21.5198	6.13913e-10
CATMA1A57510	AT1G68140	1	5.99151	cis	2.61851e+07	2.50909e+07	2.6898e+07	-0.467695	14.1527	1.29863e-06
CATMA1A57570	AT1G68190	1	3.68976	trans	5592874	4.72569e+06	7.30278e+06	0.438662	9.99794	7.2344e-05
CATMA1A57600	AT1G68220	1	3.0265	cis	2.57098e+07	24795166	2.67792e+07	-0.305072	8.64221	0.000195405
CATMA1A57660	AT1G68270	1	10.6604	cis	24795166	2.43028e+07	2.54022e+07	0.47143	28.0818	2.61701e-12
CATMA1A57680	AT1G68290	1	3.11738	cis	2.63633e+07	2.49353e+07	2.81105e+07	-0.205263	6.15062	0.00192754
CATMA1A57690	AT1G68300	1	3.80996	cis	2.61257e+07	2.50909e+07	2.76807e+07	-0.497383	9.6798	7.70963e-05
CATMA1A57820	AT1G68440	1	2.71821	trans	7.8439e+06	5592874	1.04803e+07	-0.500334	7.5836	0.000570569
CATMA1A57820	AT1G68440	5	2.62127	trans	26671472	2.44324e+07	2.28295e+07	0.0451086	5.5579	0.0033501
CATMA1A57880	AT1G68500	1	3.13349	cis	2.59475e+07	2.44616e+07	2.6898e+07	0.282494	8.169	0.000298198
CATMA1A57930	AT1G68560	2	3.82045	trans	13471565	1.19545e+07	1.57621e+07	0.464258	7.91303	0.000142204
CATMA1A57930	AT1G68560	1	5.51737	cis	2.57693e+07	24857428	2.65415e+07	-0.553575	15.8754	1.40015e-07
CATMA1A57940	AT1G68570	1	6.08638	cis	2.61257e+07	2.50909e+07	2.67197e+07	0.703939	14.0067	1.32627e-06
CATMA1A57960	AT1G68585	1	8.77325	cis	2.62445e+07	2.52466e+07	2.6898e+07	-0.567979	20.4119	3.21788e-09
CATMA1A57970	AT1G68585	1	3.23322	cis	2.61851e+07	2.46999e+07	2.76807e+07	-0.489611	7.67262	0.000464225
CATMA1A58070	AT1G68690	3	2.61136	trans	1.87247e+07	16590214	15116688	-0.0599813	4.97076	0.00544774
CATMA1A58070	AT1G68690	2	3.35974	trans	1.6866e+07	1.53064e+07	1.84326e+07	0.206776	8.69193	0.000226836
CATMA1A58100	AT1G68720	5	2.6888	trans	1.95912e+06	756854	3.32129e+06	-0.332993	6.36592	0.00159521
CATMA1A58130	AT1G68740	2	2.74419	trans	9.69263e+06	7.20948e+06	1.21202e+07	0.156923	8.26255	0.000314934
CATMA1A58230	AT1G68830	5	4.31878	trans	8.72207e+06	7.20163e+06	9806419	-0.384773	12.5941	7.25526e-06
CATMA1A58235	AT1G68840	1	3.90398	cis	2.62445e+07	2.49353e+07	2.75733e+07	-1.04274	9.02725	9.28492e-05
CATMA1A58440	AT1G69070	1	3.85765	trans	8385006	6.11234e+06	9781624	-0.754999	10.484	4.45047e-05
CATMA1A58440	AT1G69070	4	2.61506	trans	17683645	1.75557e+07	15765120	-0.0868221	4.34389	0.00925606
CATMA1A58480	AT1G69140	1	3.86743	trans	1.0197e+07	7.51923e+06	1.1995e+07	-0.396023	10.9955	3.00447e-05
CATMA1A58580	AT1G69290	1	3.26129	trans	5.1487e+06	3347059	7.41101e+06	-0.278993	8.29174	0.000321504
CATMA1A58630	AT1G69340	1	2.64261	trans	9.81939e+06	7.73567e+06	1.1888e+07	-0.383977	7.53323	0.00062189
CATMA1A58640	AT1G69350	4	2.72923	trans	11878132	1.06547e+07	1.43329e+07	-0.274198	7.96795	0.000389917
CATMA1A58655	AT1G69380	3	3.49535	trans	8.32321e+06	7.15463e+06	9.72995e+06	-0.19092	10.5464	3.74431e-05
CATMA1A58700	AT1G69420	1	7.47554	trans	8.16856e+06	6.43701e+06	9.68419e+06	-0.528823	20.9824	7.51844e-09
CATMA1A58700	AT1G69420	4	2.61567	trans	5.68639e+06	4.41778e+06	7191433	0.340724	6.10275	0.00108456
CATMA1A58760	AT1G69470	1	2.5806	trans	9.19699e+06	7.30278e+06	11160050	0.283814	8.18066	0.00023293
CATMA1A58780	AT1G69480	3	2.63309	trans	7.95086e+06	5.30963e+06	9.46618e+06	0.351629	6.94647	0.000921227
CATMA1A58810	AT1G69500	2	4.82578	trans	1.48131e+07	1.35232e+07	1.67646e+07	0.516725	14.212	2.51152e-06
CATMA1A58850	AT1G69530	1	5.77906	trans	7.51923e+06	5.8959e+06	9.19699e+06	0.414743	13.1059	4.26195e-06
CATMA1A58880	AT1G69550	1	8.10083	cis	2.61851e+07	2.46999e+07	2.67792e+07	-0.337533	18.4725	2.15325e-08
CATMA1A59020	AT1G69710	5	2.72329	trans	2.59272e+07	2.36799e+07	26671472	-0.510857	8.69774	0.000126432
CATMA1A59020	AT1G69710	1	4.12536	trans	9.19699e+06	6.65345e+06	1.09523e+07	0.610122	10.4537	2.90032e-05
CATMA1A59120	AT1G69810	1	3.51471	trans	9781624	8.5474e+06	1.09523e+07	-0.290724	10.671	2.34882e-05
CATMA1A59170	AT1G69860	1	5.62815	trans	9.19699e+06	6.97812e+06	1.07635e+07	-0.508907	14.281	1.58791e-06
CATMA1A59180	AT1G69870	5	2.83313	trans	22414701	2.14707e+07	2.41502e+07	-0.192413	7.54274	0.000566938
CATMA1A59260	AT1G69940	3	3.32822	trans	15116688	1.20554e+07	16156824	-0.338103	8.50025	0.000225939
CATMA1A59350	AT1G70070	1	5.25943	trans	9781624	8.5474e+06	1.02915e+07	-0.559994	14.7312	1.05464e-06
CATMA1A59360	AT1G70080	1	12.171	trans	9781624	9.0346e+06	1.04803e+07	1.18631	30.8824	1.07465e-13
CATMA1A59410	AT1G70130	2	3.45748	trans	1.8264e+07	1.65823e+07	18753024	0.507901	9.22354	0.000116118
CATMA1A59540	AT1G70260	5	3.38809	trans	8.29044e+06	5.62987e+06	9.58955e+06	0.316256	9.96667	4.19587e-05
CATMA1A59570	AT1G70290	2	2.97729	trans	2.91048e+06	1.35224e+06	6.42201e+06	0.459242	7.87468	0.00046218
CATMA1A59670	AT1G70410	1	3.03484	cis	26993011	2.62445e+07	2.80031e+07	-0.513287	8.44282	0.000256544
CATMA1A59700	AT1G70430	1	2.76317	cis	2.60069e+07	2.44616e+07	26993011	0.414714	7.83662	0.000401099
CATMA1A59710	AT1G70440	1	2.85513	trans	16874540	14457374	1.81761e+07	-0.157764	9.0227	0.000146173
CATMA1A59750	AT1G70480	2	2.70162	trans	1.37812e+07	1.20373e+07	1.57621e+07	-0.310982	5.36853	0.00210222
CATMA1A59750	AT1G70480	5	2.96633	trans	20318239	1.93934e+07	2.22293e+07	-0.305414	5.58867	0.00171469
CATMA1A59750	AT1G70480	1	5.1207	cis	2.62445e+07	24795166	2.69574e+07	0.388815	11.492	1.00201e-05
CATMA1A59760	AT1G70490	5	2.72808	trans	1.31045e+07	9.73413e+06	1.51255e+07	-0.431057	8.14894	0.000317683
CATMA1A59790	AT1G70530	1	14.5267	cis	2.63633e+07	2.59475e+07	2.67792e+07	-0.983972	24.8229	4.86666e-11
CATMA1A59820	AT1G70550	1	5.69643	cis	2.65415e+07	2.58287e+07	2.80031e+07	-0.479028	13.9405	1.84887e-06
CATMA1A59840	AT1G70570	1	2.5851	cis	2.8218e+07	2.64227e+07	29898175	0.238694	7.48075	0.000650904
CATMA1A59850	AT1G70580	1	4.19936	cis	26993011	2.62445e+07	2.76807e+07	-0.601431	11.6637	1.45963e-05
CATMA1A59875	AT1G70600	5	4.18135	trans	2.02925e+07	1.7756e+07	2.12904e+07	0.750467	11.6171	1.62383e-05
CATMA1A59920	AT1G70640	5	2.5809	trans	6.0181e+06	3.41703e+06	8563029	0.233758	6.75897	0.00117287
CATMA1A59940	AT1G70660	5	3.36971	trans	14766014	1.41016e+07	1.65632e+07	-0.472623	9.20266	0.000131072
CATMA1A59980	AT1G70700	1	5.90576	cis	2.67197e+07	2.61257e+07	2.76807e+07	-0.791449	13.7346	2.18836e-06
CATMA1A59990	AT1G70710	1	2.75353	cis	2.66009e+07	2.52466e+07	28454383	-0.251209	7.25847	0.000727988
CATMA1A60010	AT1G70730	1	44.1308	cis	2.66009e+07	2.63039e+07	2.6898e+07	-3.38446	59.3082	3.43731e-30
CATMA1A60035	AT1G70750	1	2.86904	cis	2.64227e+07	25168738	2.8218e+07	-0.238948	4.3451	0.0094792
CATMA1A60040	AT1G70770	1	3.82382	cis	2.61851e+07	2.46999e+07	2.6898e+07	0.606715	9.48068	7.96186e-05
CATMA1A60070	AT1G70790	1	8.89677	cis	2.6898e+07	2.64227e+07	2.74658e+07	-0.368681	23.2372	2.45359e-10
CATMA1A60100	AT1G70820	5	3.61483	trans	3.41703e+06	1.38825e+06	5.23576e+06	0.538293	8.43966	0.000257864
CATMA1A60110	AT1G70830	1	4.21173	cis	26993011	2.60663e+07	2.80031e+07	-0.273685	11.9706	1.10725e-05
CATMA1A60325	AT1G71030	1	10.792	cis	2.65415e+07	2.60069e+07	2.72509e+07	1.66067	25.4273	4.67189e-11
CATMA1A60360	AT1G71070	1	8.45197	cis	2.66603e+07	2.60663e+07	2.72509e+07	-0.532761	17.7767	8.25386e-08
CATMA1A60420	AT1G71130	1	2.78928	trans	2.30751e+07	20384267	18433370	-0.0152151	4.33142	0.0091304
CATMA1A60440	AT1G71150	1	2.62383	trans	1.61064e+07	1.27686e+07	1.78734e+07	-0.157003	7.18837	0.000774266
CATMA1A60480	AT1G71190	2	2.69295	trans	18753024	1.8264e+07	1.63089e+07	0.00731857	5.94642	0.00215733
CATMA1A60480	AT1G71190	4	2.59079	trans	1.14626e+07	9.2929e+06	1.39275e+07	0.268801	6.53447	0.00137559
CATMA1A60550	AT1G71260	5	2.71478	trans	1.39908e+07	9.87871e+06	1.64434e+07	0.392536	7.27529	0.000688728
CATMA1A60570	AT1G71270	1	3.08955	trans	592939	592939	1.67199e+06	0.33367	10.2417	3.64537e-05
CATMA1A60640	AT1G71310	4	2.80165	trans	11878132	1.08856e+07	1.26888e+07	-0.193781	7.93307	0.000402084
CATMA1A60660	AT1G71340	1	24.2041	cis	2.66603e+07	2.63633e+07	2.6898e+07	-0.954686	45.3941	7.74658e-21
CATMA1A60670	AT1G71350	4	2.99759	trans	3833156	792057	5.37907e+06	-0.216379	6.27207	0.000692322
CATMA1A60670	AT1G71350	2	2.8673	trans	1921955	719214	5.02584e+06	0.23833	6.70022	0.000462303
CATMA1A60700	AT1G71380	3	2.85681	trans	7.15463e+06	5.16902e+06	8.93866e+06	-0.223697	8.43182	0.000271507
CATMA1A60780	AT1G71460	5	3.5242	trans	1.65632e+07	1.44338e+07	1.90368e+07	0.357309	6.26213	0.000334973
CATMA1A60780	AT1G71460	1	10.0437	cis	2.68386e+07	2.61851e+07	2.76807e+07	-0.528318	24.7243	1.68708e-11
CATMA1A60790	AT1G71470	5	2.78205	trans	1.45445e+07	1.02402e+07	1.6683e+07	0.189792	8.38752	0.000269372
CATMA1A60820	AT1G71500	2	2.84204	trans	1.16233e+06	592610	2.58324e+06	0.509637	7.79321	0.000291759
CATMA1A60876	AT1G71695	1	9.39826	cis	2.67197e+07	2.61851e+07	2.74658e+07	0.94821	22.6742	4.32558e-10
CATMA1A61020	AT1G71810	2	2.63071	trans	1.60544e+06	592610	4.41093e+06	0.287492	5.86473	0.00239791
CATMA1A61040	AT1G71820	2	2.84207	trans	6280267	4.28794e+06	7.44572e+06	0.316595	7.98762	0.00045801
CATMA1A61190	AT1G71970	1	3.9428	cis	26993011	2.61257e+07	2.80031e+07	-0.350883	11.5143	1.6694e-05
CATMA1A61200	AT1G71980	5	2.94153	trans	7.30194e+06	5.75928e+06	8563029	0.384271	8.77326	0.000151723
CATMA1A61210	AT1G71990	1	35.3535	cis	2.67792e+07	2.64821e+07	2.69574e+07	1.6337	61.0939	1.99629e-31
CATMA1A61250	AT1G72030	1	3.53411	cis	2.67197e+07	2.58881e+07	2.83254e+07	0.426134	9.69223	8.49218e-05
CATMA1A61260	AT1G72040	5	5.32418	trans	1.41016e+07	1.183e+07	1.65632e+07	0.546994	13.8802	1.80776e-06
CATMA1A61275	AT1G72060	1	3.29579	cis	2.69574e+07	2.61257e+07	2.83254e+07	-0.240988	8.06793	0.000368022
CATMA1A61280	AT1G72060	1	3.35072	cis	2.67197e+07	2.58881e+07	2.86456e+07	-0.422062	8.78407	0.000189803
CATMA1A61390	AT1G72160	3	2.76078	trans	2.13411e+07	1.93433e+07	22146585	-0.307699	4.4111	0.00750394
CATMA1A61410	AT1G72190	5	4.363	trans	3.41703e+06	1.38825e+06	4.81811e+06	0.577817	10.55	4.45153e-05
CATMA1A61420	AT1G72180	3	4.41993	trans	9.37826e+06	8.14736e+06	1.08341e+07	-0.316087	11.6379	1.39997e-05
CATMA1A61460	AT1G72230	3	3.89581	trans	1.88484e+07	16864828	2.04567e+07	-0.545125	9.527	5.9741e-05
CATMA1A61470	AT1G72240	4	3.02022	trans	5850298	5.27664e+06	7370279	0.179591	8.82598	0.000165787
CATMA1A61490	AT1G72250	1	2.74	trans	2.97176e+07	28454383	2.72509e+07	0.0263932	6.36012	0.00172208
CATMA1A61500	AT1G72260	5	2.94736	trans	19316305	1.78724e+07	2.00356e+07	0.376119	9.4206	5.3037e-05
CATMA1A61500	AT1G72260	1	2.94572	trans	18433370	1.7495e+07	22181333	0.380149	9.1604	6.64657e-05
CATMA1A61680	AT1G72460	4	2.68719	trans	1.67031e+07	1.40627e+07	17683645	0.710047	6.94147	0.00100005
CATMA1A61750	AT1G72520	1	3.83364	trans	6.43701e+06	4.19691e+06	8385006	-0.556478	14.096	4.25299e-07
CATMA1A61750	AT1G72520	1	4.32655	cis	2.65415e+07	2.57098e+07	2.81105e+07	0.615566	10.6697	8.62142e-06
CATMA1A61780	AT1G72550	3	2.99896	trans	8041859	6.81339e+06	9.29034e+06	0.230259	9.42194	0.000102418
CATMA1A61810	AT1G72580	2	3.71364	trans	18753024	18179688	18753024	0.196664	10.1077	5.24549e-05
CATMA1A61870	AT1G72650	1	2.66474	cis	28454383	2.66009e+07	2.94713e+07	-0.223859	7.34134	0.000734702
CATMA1A61910	AT1G72690	1	3.03392	cis	2.87325e+07	2.67197e+07	29898175	0.21621	8.19304	0.000350356
CATMA1A61950	AT1G72730	1	5.54835	cis	27358354	2.60069e+07	28454383	-0.527532	15.0062	6.93203e-07
CATMA1A62080	AT1G72860	1	22.551	cis	2.67197e+07	2.64227e+07	2.69574e+07	-1.2957	46.577	1.80914e-21
CATMA1A62100	AT1G72880	1	3.17732	cis	26993011	2.60069e+07	2.80031e+07	-0.406823	9.5208	9.88726e-05
CATMA1A62155	AT1G72930	1	28.5657	cis	2.66009e+07	2.63039e+07	2.68386e+07	-4.3327	48.5101	1.63353e-22
CATMA1A62250	AT1G73020	4	4.01932	trans	2133235	1.39483e+06	4.83536e+06	0.241225	10.9736	2.5501e-05
CATMA1A62320	AT1G73090	1	13.8998	cis	27358354	2.66603e+07	2.81105e+07	0.950371	36.2588	5.60465e-16
CATMA1A62340	AT1G73110	2	3.4877	trans	1.85169e+07	1.64e+07	18753024	-0.455166	7.51904	0.000367611
CATMA1A62360	AT1G73120	1	14.4098	cis	2.67792e+07	2.63633e+07	2.74658e+07	0.771299	34.4374	5.47909e-15
CATMA1A62370	AT1G73130	1	2.88427	cis	26993011	2.62445e+07	2.8218e+07	-0.186326	8.61206	0.000220947
CATMA1A62440	AT1G73177	1	7.13821	cis	2.65415e+07	2.58881e+07	2.81105e+07	0.503678	17.3268	7.90845e-08
CATMA1A62530	AT1G73250	1	3.31201	trans	2.42233e+07	2.24367e+07	2.58287e+07	0.364064	8.95591	0.000186838
CATMA1A62620	AT1G73325	2	2.68421	trans	1.65823e+07	1.44261e+07	1.26755e+07	-0.0370511	5.48662	0.00403721
CATMA1A62620	AT1G73325	1	7.24546	cis	2.74658e+07	2.64227e+07	2.8218e+07	-0.809847	17.6885	5.61314e-08
CATMA1A62630	AT1G73330	1	3.18616	trans	2.24367e+07	1.86654e+07	2.41439e+07	0.710698	10.3105	3.39608e-05
CATMA1A62700	AT1G73390	1	3.29738	cis	2.66009e+07	25480048	2.83254e+07	-0.397668	8.65712	0.000212328
CATMA1A62760	AT1G73450	1	5.73207	cis	2.66603e+07	2.58881e+07	2.78956e+07	0.402616	17.2404	1.57359e-07
CATMA1A62800	AT1G73490	1	58.1497	cis	2.66603e+07	2.63633e+07	2.6898e+07	-5.5873	64.2843	3.61994e-34
CATMA1A62920	AT1G73600	1	3.55674	trans	3.76987e+06	2.29115e+06	5.8959e+06	0.965484	8.75756	0.000229651
CATMA1A62940	AT1G73620	1	3.35985	cis	2.77882e+07	2.61851e+07	2.97176e+07	-0.700038	6.34466	0.000843243
CATMA1A62940	AT1G73620	1	5.36885	trans	7.41101e+06	5.1487e+06	1.01026e+07	0.939607	12.6233	3.76611e-06
CATMA1A62950	AT1G73630	1	3.21472	trans	7.8439e+06	5592874	1.04803e+07	0.509924	9.70727	1.22376e-05
CATMA1A62950	AT1G73630	1	11.3635	cis	2.76807e+07	2.7036e+07	2.83254e+07	-0.812127	23.1642	9.90022e-11
CATMA1A62970	AT1G73650	1	5.4728	cis	2.67197e+07	2.57098e+07	2.83254e+07	-0.7313	15.2688	5.4357e-07
CATMA1A62980	AT1G73655	1	2.75225	trans	5.04295e+06	3.09337e+06	7.30278e+06	-0.462124	6.17344	0.00202504
CATMA1A63010	AT1G73680	1	3.54667	trans	19477618	1.85204e+07	2.30751e+07	0.361904	10.7555	2.01084e-05
CATMA1A63030	AT1G73700	1	3.25772	trans	8.7098e+06	6.32878e+06	1.08579e+07	0.16965	8.72899	0.000209196
CATMA1A63040	AT1G73710	1	11.0852	cis	2.77882e+07	2.71434e+07	2.84329e+07	-0.789947	24.9189	9.72855e-11
CATMA1A63055	AT1G73730	1	4.53821	cis	2.66603e+07	2.60663e+07	2.81105e+07	0.330637	10.8282	3.08719e-05
CATMA1A63060	AT1G73740	5	4.73622	trans	2.33037e+07	2.24719e+07	24526457	-0.418768	10.3458	2.9645e-05
CATMA1A63060	AT1G73740	1	5.26995	cis	2.66009e+07	2.58881e+07	2.81105e+07	0.477884	13.0742	3.21412e-06
CATMA1A63080	AT1G73760	1	5.05774	cis	2.76807e+07	26993011	2.86456e+07	-0.370727	9.23767	0.000127071
CATMA1A63200	AT1G73870	1	9.14243	cis	2.75733e+07	2.63633e+07	2.83254e+07	-1.12502	22.7275	7.71876e-10
CATMA1A63290	AT1G73940	5	2.60919	trans	19316305	1.7756e+07	2.14707e+07	0.402652	7.39463	0.000619709
CATMA1A63470	AT1G74090	4	3.21468	trans	1.0181e+06	11691	4.83536e+06	0.50764	9.36101	0.000113919
CATMA1A63480	AT1G74100	5	5.30847	trans	2.43383e+07	23115566	2.63259e+07	-0.623672	7.01549	0.000330386
CATMA1A63480	AT1G74100	2	3.73783	trans	15251700	1.39101e+07	1.64912e+07	-0.529826	11.4566	6.14747e-06
CATMA1A63480	AT1G74100	5	2.93377	trans	2.8412e+06	847053	3.70427e+06	0.46471	9.73637	2.77254e-05
CATMA1A63570	AT1G74180	1	3.86448	cis	27358354	2.61851e+07	2.88967e+07	-0.213662	10.3574	4.69968e-05
CATMA1A63630	AT1G74230	1	4.25254	cis	2.77882e+07	2.61851e+07	2.95534e+07	0.594355	10.6345	3.0757e-05
CATMA1A63640	AT1G74240	1	4.54797	cis	2.66603e+07	2.58287e+07	2.83254e+07	-0.25927	14.3747	1.78643e-06
CATMA1A63660	AT1G74260	3	2.73184	trans	20728878	1.88484e+07	22146585	0.542406	7.76706	0.000426753
CATMA1A63700	AT1G74290	1	6.04289	cis	2.78956e+07	2.66009e+07	2.86456e+07	0.319945	14.6723	1.11274e-06
CATMA1A63710	AT1G74310	1	12.778	cis	2.64821e+07	2.59475e+07	2.69574e+07	-0.537975	27.1091	1.22443e-11
CATMA1A63720	AT1G74320	1	16.8101	cis	2.76807e+07	2.71434e+07	2.83254e+07	-1.19053	33.3287	2.15492e-14
CATMA1A63850	AT1G74450	1	3.51082	trans	7.19456e+06	4.93719e+06	9.9138e+06	-0.397579	7.95434	0.000183868
CATMA1A63850	AT1G74450	2	2.67868	trans	1.84326e+07	17606352	1.62177e+07	0.0841557	4.55976	0.0074383
CATMA1A63850	AT1G74450	1	5.5773	trans	2.59475e+07	25168738	2.66603e+07	0.515536	15.0122	4.87528e-07
CATMA1A63950	AT1G74560	2	5.0724	trans	1.80111e+07	1.64e+07	1.86013e+07	-0.642385	12.4365	3.84154e-06
CATMA1A63980	AT1G74590	1	35.7103	cis	2.77882e+07	27358354	2.8218e+07	3.21982	51.9549	7.46059e-25
CATMA1A64020	AT1G74650	5	5.69799	trans	2.05713e+06	847053	3.41703e+06	0.2831	8.06376	0.00010252
CATMA1A64030	AT1G74660	3	2.8216	trans	4141103	2968064	6.0127e+06	0.241282	5.52212	0.00216952
CATMA1A64030	AT1G74660	1	3.36527	cis	2.78956e+07	2.62445e+07	2.97997e+07	0.24627	9.20184	9.25175e-05
CATMA1A64040	AT1G74670	3	4.16072	trans	4.67758e+06	2.8277e+06	6.57515e+06	0.838034	4.55913	0.00581838
CATMA1A64040	AT1G74670	1	4.5916	trans	5.36021e+06	3.51618e+06	7.62745e+06	0.868314	13.4236	3.90575e-06
CATMA1A64075	AT1G74710	1	3.45504	cis	2.75733e+07	2.60663e+07	2.90609e+07	-0.593253	8.41151	0.000263731
CATMA1A64130	AT1G74780	1	2.82791	trans	25168738	2.35085e+07	2.65415e+07	0.225262	7.90994	0.000468455
CATMA1A64140	AT1G74790	1	2.7401	trans	1.82518e+07	16598812	2.16368e+07	0.207121	7.59007	0.000567351
CATMA1A64150	AT1G74790	1	3.18769	cis	2.63633e+07	2.49353e+07	2.81105e+07	0.281741	5.96782	0.0022636
CATMA1A64210	AT1G74840	1	3.05164	trans	1.53711e+06	592939	3.51618e+06	0.481218	7.32728	0.000685241
CATMA1A64230	AT1G74860	5	3.42002	trans	1.84546e+07	1.59642e+07	2.08615e+07	-0.302098	7.7464	0.000305581
CATMA1A64280	AT1G74900	1	12.2281	cis	2.81105e+07	2.72509e+07	2.86456e+07	1.13901	29.8004	4.30348e-13
CATMA1A64320	AT1G74950	2	2.9773	trans	1.58532e+07	13471565	1.80111e+07	-0.624212	5.67998	0.0026354
CATMA1A64320	AT1G74950	1	4.21243	cis	28666837	2.67197e+07	2.94713e+07	0.684177	12.4617	1.25989e-05
CATMA1A64430	AT1G75100	1	8.00789	cis	2.76807e+07	2.7036e+07	2.84329e+07	-0.636252	15.7113	3.60303e-07
CATMA1A64610	AT1G75270	4	3.85556	trans	4.20898e+06	1.31949e+06	5.68639e+06	0.453107	10.159	5.60811e-05
CATMA1A64750	AT1G75410	1	3.34578	trans	997585	592939	2211522	-0.425043	8.28928	0.000217698
CATMA1A64770	AT1G75430	1	4.09055	trans	1.76464e+07	1.5811e+07	1.97976e+07	-0.239455	10.0259	5.97053e-05
CATMA1A64780	AT1G75450	3	3.23932	trans	20728878	1.92196e+07	2.19855e+07	-0.293445	9.59619	8.31117e-05
CATMA1A64800	AT1G75460	1	5.39044	cis	28454383	2.74658e+07	2.93071e+07	0.593191	14.5792	1.21109e-06
CATMA1A64880	AT1G75550	5	2.71815	trans	3.22554e+06	1.86111e+06	5.75928e+06	0.460581	7.15339	0.000864955
CATMA1A64900	AT1G75580	1	6.35515	cis	2.76807e+07	2.64227e+07	28666837	0.397737	15.2976	9.45636e-07
CATMA1A64970	AT1G75670	2	4.26762	trans	1.84326e+07	1.63089e+07	18753024	-0.332296	11.1659	1.18473e-05
CATMA1A64980	AT1G75680	1	5.5708	cis	2.84329e+07	2.71434e+07	2.95534e+07	-0.535823	18.0092	5.0776e-08
CATMA1A65040	AT1G75730	1	7.74815	cis	2.81105e+07	2.71434e+07	28666837	0.607359	21.4097	1.9525e-09
CATMA1A65090	AT1G75800	1	9.71175	cis	2.83254e+07	2.76807e+07	2.86456e+07	-0.843043	26.0311	1.88942e-11
CATMA1A65110	AT1G75820	2	2.79993	trans	1.13199e+07	8.49915e+06	6.50076e+06	-0.281961	4.656	0.00738938
CATMA1A65110	AT1G75820	1	3.40888	trans	2211522	997585	3938989	0.414395	9.34439	0.00011561
CATMA1A65116	AT1G75850	1	9.34431	cis	28454383	2.75733e+07	2.90609e+07	-0.749658	25.246	4.23219e-11
CATMA1A65300	AT1G76070	1	2.61675	trans	5.36021e+06	3347059	7.62745e+06	-0.249184	7.8817	0.000459364
CATMA1A65310	AT1G76080	1	4.85461	cis	2.96355e+07	2.88146e+07	29898175	0.823592	12.953	3.93813e-06
CATMA1A65320	AT1G76100	1	2.72882	trans	1.67199e+06	592939	3.60074e+06	0.757019	6.44689	0.00137185
CATMA1A65350	AT1G76130	3	2.88419	trans	1.92196e+07	16864828	22146585	0.491623	6.81223	0.00103734
CATMA1A65520	AT1G76300	5	3.20723	trans	20318239	1.79889e+07	2.2145e+07	0.426708	7.87092	0.000110854
CATMA1A65520	AT1G76300	1	7.22149	cis	2.86456e+07	2.76807e+07	2.93892e+07	-0.631756	20.8679	1.42757e-09
CATMA1A65580	AT1G76360	5	3.08146	trans	2.34918e+07	2.18079e+07	2.56613e+07	-0.36184	9.16577	0.000149977
CATMA1A65680	AT1G76460	5	2.88982	trans	6820442	5.37105e+06	8.79436e+06	-0.156151	7.99859	0.000453716
CATMA1A65730	AT1G76530	1	5.87947	cis	2.80031e+07	2.7036e+07	2.89788e+07	-0.499095	13.9709	2.53143e-06
CATMA1A65740	AT1G76540	1	2.68532	cis	2.93892e+07	27358354	29898175	-0.309513	6.56276	0.00124667
CATMA1A65750	AT1G76550	1	3.17264	trans	1.53711e+06	592939	3.17794e+06	0.41066	9.41518	0.000107757
CATMA1A65800	AT1G76600	1	9.37455	cis	28666837	2.77882e+07	2.94713e+07	-0.52985	25.1852	4.50367e-11
CATMA1A65830	AT1G76620	1	3.71732	cis	2.89788e+07	2.77882e+07	2.98818e+07	-0.351208	10.595	2.89904e-05
CATMA1A65840	AT1G76630	5	3.04031	trans	2.26865e+07	2.07186e+07	2.43383e+07	-0.271	8.79646	0.000187736
CATMA1A65990	AT1G76770	4	2.67004	trans	1.31949e+06	60127.3	4.83536e+06	0.188016	6.53004	0.00138095
CATMA1A66020	AT1G76800	2	2.95826	trans	18753024	1.79267e+07	18753024	-0.521753	4.77604	0.0029349
CATMA1A66020	AT1G76800	4	2.81593	trans	1.26888e+07	1.03137e+07	1.46032e+07	-0.518845	4.29327	0.00472658
CATMA1A66020	AT1G76800	1	6.64219	trans	5.8959e+06	4.51418e+06	7.51923e+06	0.75591	17.8808	3.66251e-08
CATMA1A66100	AT1G76870	5	2.58975	trans	2.64518e+06	847053	4.12202e+06	0.220934	6.54561	0.00146597
CATMA1A66120	AT1G76880	4	2.58087	trans	8.8079e+06	7102010	1.12318e+07	0.230681	7.45057	0.000614825
CATMA1A66140	AT1G76900	1	3.46905	cis	2.9143e+07	27358354	29898175	-0.33833	9.38945	0.000123327
CATMA1A66190	AT1G76960	1	29.0761	cis	2.89788e+07	2.87325e+07	2.93071e+07	-5.69497	51.8554	1.60232e-24
CATMA1A66200	AT1G76965	1	2.71021	trans	2211522	997585	2991901	-0.204058	7.85536	0.000430563
CATMA1A66250	AT1G77000	5	3.48932	trans	2900008	1.7631e+06	3.70427e+06	0.331135	8.71582	0.000162412
CATMA1A66250	AT1G77000	4	3.04455	trans	1.24414e+06	11691	4877120	0.347969	6.98165	0.000695212
CATMA1A66270	AT1G77020	1	5.07788	cis	2.9225e+07	2.77882e+07	29898175	-0.323603	12.2782	9.62056e-06
CATMA1A66290	AT1G77060	1	7.45383	cis	2.80031e+07	2.72509e+07	2.94713e+07	0.6878	18.2924	5.23557e-08
CATMA1A66315	AT1G77110	1	2.77861	trans	592939	592939	2.9282e+06	0.275092	8.29916	0.000256363
CATMA1A66315	AT1G77110	1	3.0132	trans	4.10811e+06	2.37078e+06	5.36021e+06	0.291402	4.19292	0.00860289
CATMA1A66350	AT1G77131	1	3.12437	trans	18433370	1.74194e+07	2.03309e+07	-0.200063	9.4425	0.000111701
CATMA1A66440	AT1G77230	3	3.64684	trans	1.0467e+07	8.76281e+06	1.25487e+07	0.337012	9.49929	9.55883e-05
CATMA1A66510	AT1G77290	1	6.7643	cis	2.9143e+07	28454383	29898175	-0.519867	16.7277	1.68174e-07
CATMA1A66530	AT1G77310	1	6.34275	cis	2.93892e+07	2.81105e+07	29898175	-0.391694	15.9904	2.31904e-07
CATMA1A66590	AT1G77370	1	6.96343	cis	2.88967e+07	28454383	2.95534e+07	-0.574507	17.8526	5.88286e-08
CATMA1A66620	AT1G77400	1	3.1549	cis	2.93892e+07	27358354	29898175	0.390976	8.30077	0.000225611
CATMA1A66671	AT1G77490	1	3.09614	cis	29898175	2.81105e+07	29898175	-0.667778	9.0478	0.000135926
CATMA1A66725	AT1G77580	1	5.70634	cis	2.88146e+07	2.78956e+07	2.96355e+07	-0.371641	14.2597	1.28537e-06
CATMA1A66820	AT1G77680	2	2.73106	trans	1.58532e+07	13471565	1.80111e+07	0.32121	6.97548	0.00113501
CATMA1A66850	AT1G77700	1	2.69514	trans	2211522	997585	2.9282e+06	-0.197014	7.71693	0.000486369
CATMA1A66910	AT1G77760	2	4.24895	trans	1.74355e+07	1.54887e+07	1.8264e+07	0.691948	11.5827	1.37974e-05
CATMA1A66920	AT1G77765	4	2.71815	trans	4877120	1.0181e+06	5.73761e+06	0.170124	7.88735	0.000437432
CATMA1A66960	AT1G77800	1	2.62381	trans	1.67199e+06	592939	3.60074e+06	0.206289	6.42566	0.00151363
CATMA1A66980	AT1G77830	5	3.49478	trans	6.27692e+06	4010649	7.40226e+06	0.190534	9.62153	0.000112036
CATMA1A66990	AT1G77840	3	2.70029	trans	6.0127e+06	3526654	8.41113e+06	0.313888	7.32675	0.000714209
CATMA1A67030	AT1G77870	1	12.6221	cis	2.93071e+07	2.87325e+07	2.97997e+07	-0.605352	24.4466	5.37915e-11
CATMA1A67090	AT1G77940	1	4.2055	cis	29898175	2.88967e+07	29898175	-0.744292	11.7623	1.17152e-05
CATMA1A67113	AT1G77990	3	2.8239	trans	3.99215e+06	1.98554e+06	6631399	0.225238	8.48081	0.000285882
CATMA1A67130	AT1G78020	1	3.65413	trans	1.94176e+06	592939	2.84857e+06	0.510835	10.2055	5.38072e-05
CATMA1A67150	AT1G78040	1	3.2758	cis	2.90609e+07	27358354	29898175	-0.676086	8.89569	0.000189885
CATMA1A67170	AT1G78060	1	5.20008	cis	2.87325e+07	2.67197e+07	2.97997e+07	-0.471172	13.8061	2.44093e-06
CATMA1A67180	AT1G78070	1	38.3216	cis	2.94713e+07	2.9143e+07	2.97176e+07	-2.6482	54.3597	5.09753e-28
CATMA1A67330	AT1G78200	4	2.78691	trans	6.70569e+06	5.37907e+06	7739901	0.459109	7.51326	0.000535035
CATMA1A67370	AT1G78260	1	2.76547	cis	29898175	2.90609e+07	29898175	-0.40683	7.78682	0.000419307
CATMA1A67380	AT1G78270	1	2.82064	trans	2991901	1.53711e+06	4.10811e+06	0.214554	8.18984	0.000202196
CATMA1A67380	AT1G78270	3	4.50346	trans	3805949	2.68734e+06	6.15331e+06	0.285811	6.52125	0.000862443
CATMA1A67410	AT1G78290	5	2.64039	trans	2.65917e+07	2.41502e+07	26671472	0.697936	3.2696	0.00201386
CATMA1A67410	AT1G78290	1	22.5337	cis	2.97997e+07	2.93071e+07	29898175	-1.77381	46.7364	9.36812e-23
CATMA1A67430	AT1G78320	1	2.84362	trans	9781624	8.5474e+06	1.06691e+07	0.258686	8.39851	0.000292952
CATMA1A67470	AT1G78370	5	3.7875	trans	2.93831e+06	1.20785e+06	3.9915e+06	1.39367	6.90207	0.000541895
CATMA1A67470	AT1G78370	4	4.66941	trans	1.16879e+06	11691	4.62657e+06	1.48139	12.0442	6.69764e-06
CATMA1A67475	AT1G78380	2	2.6734	trans	7.20948e+06	5.14882e+06	9.69263e+06	0.541423	5.49229	0.00127649
CATMA1A67475	AT1G78380	2	2.60041	trans	1.61266e+07	1.37812e+07	1.8264e+07	0.648419	3.61017	0.00857863
CATMA1A67475	AT1G78380	1	6.07262	cis	2.98818e+07	2.88967e+07	29898175	-0.826752	17.485	3.14269e-08
CATMA1A67490	AT1G78400	1	3.57223	trans	8.5474e+06	6.22056e+06	1.03859e+07	0.209107	10.4889	4.43107e-05
CATMA1A67530	AT1G78450	5	2.85949	trans	1.57245e+07	1.27859e+07	1.7756e+07	-1.13317	2.48654	0.0071171
CATMA1A67530	AT1G78450	1	23.5743	cis	2.96355e+07	2.9225e+07	29898175	2.90354	47.6587	1.68469e-23
CATMA1A67570	AT1G78490	1	4.33053	cis	29898175	2.89788e+07	29898175	0.641974	11.9381	9.97996e-06
CATMA1A67650	AT1G78590	3	2.80135	trans	8.41113e+06	7.04089e+06	1.01734e+07	-0.476241	7.90264	0.000395202
CATMA1A67660	AT1G78600	2	2.78824	trans	1.74355e+07	1.57621e+07	1.86013e+07	-0.36954	7.85693	0.000393903
CATMA1A67680	AT1G78620	1	3.48941	cis	2.9143e+07	2.76807e+07	29898175	-0.388388	9.00725	0.000172258
CATMA1A67710	AT1G78640	5	2.85551	trans	4.81811e+06	3.41703e+06	7.40226e+06	0.17321	8.16638	0.000342617
CATMA1A67740	AT1G78670	1	3.03543	trans	2211522	592939	3938989	0.293813	8.75575	0.000194613
CATMA1A67750	AT1G78690	3	2.97439	trans	1.10518e+07	1.00265e+07	8.23529e+06	0.0598513	5.03393	0.00500712
CATMA1A67800	AT1G78740	1	3.53471	cis	2.97997e+07	2.85394e+07	29898175	0.197848	9.81762	6.81106e-05
CATMA1A67810	AT1G78750	3	2.98864	trans	2.118e+07	1.89721e+07	22146585	0.230087	8.25707	0.000275655
CATMA1A67820	AT1G78760	5	2.78529	trans	5.88869e+06	3.60852e+06	8563029	-0.186243	7.46636	0.000632163
CATMA1A67920	AT1G78820	1	29.1041	cis	2.97176e+07	2.93892e+07	29898175	2.29891	57.0773	4.40668e-30
CATMA1A68085	AT1G78970	2	3.63576	trans	1.55798e+07	1.35232e+07	1.77581e+07	0.589735	7.41438	0.000642433
CATMA1A68120	AT1G79000	1	4.59944	cis	2.95534e+07	28666837	29898175	-0.347141	11.7035	1.23599e-05
CATMA1A68140	AT1G79030	1	2.93757	trans	1.03859e+07	7.73567e+06	1.1888e+07	0.240425	6.51713	0.00135879
CATMA1A68140	AT1G79030	1	2.6337	trans	1.53711e+06	592939	2991901	0.244746	5.55266	0.00303241
CATMA1A68230	AT1G79110	1	3.59217	cis	2.97176e+07	2.88967e+07	29898175	0.688627	10.0591	5.48019e-05
CATMA1A68260	AT1G79150	1	29.9023	cis	2.97176e+07	2.93892e+07	29898175	1.62176	57.6666	1.51224e-30
CATMA1A68270	AT1G79150	1	12.4543	cis	29898175	2.94713e+07	29898175	0.661536	30.7323	6.00427e-14
CATMA1A68300	AT1G79170	1	20.0626	cis	29898175	2.96355e+07	29898175	-1.3226	44.597	2.98359e-21
CATMA1A68350	AT1G79220	1	2.63582	cis	2.94713e+07	2.85394e+07	29898175	0.214862	6.98032	0.000859842
CATMA1A68390	AT1G79280	3	2.60467	trans	580137	580137	2.54698e+06	-0.35616	7.7562	0.000469841
CATMA1A68440	AT1G79340	1	3.14936	cis	29898175	28666837	29898175	-0.465872	5.45873	0.00244658
CATMA1A68440	AT1G79340	1	2.61594	trans	19477618	1.74194e+07	2.30751e+07	-0.431105	7.19373	0.000538462
CATMA1A68470	AT1G79370	1	3.14404	trans	7.19456e+06	4.93719e+06	9781624	-0.232683	8.97121	0.000169103
CATMA1A68510	AT1G79410	4	3.37228	trans	4.41778e+06	1.16879e+06	5.37907e+06	0.222219	8.3541	0.000121134
CATMA1A68550	AT1G79470	1	3.51574	cis	29898175	2.9143e+07	29898175	0.564938	9.99957	5.7823e-05
CATMA1A68570	AT1G79490	1	2.74754	trans	1.13247e+06	592939	3.2625e+06	-0.267474	7.23094	0.000716294
CATMA1A68590	AT1G79510	1	3.6333	trans	1.13247e+06	592939	2.60967e+06	-0.434621	8.80893	0.000176793
CATMA1A68600	AT1G79520	1	3.42402	trans	14457374	1.27686e+07	1.66973e+07	0.421513	9.23646	0.000127208
CATMA1A68670	AT1G79560	1	5.74833	cis	2.96355e+07	2.88967e+07	29898175	0.650455	14.674	3.05377e-07
CATMA1A68860	AT1G79720	1	2.76457	cis	29898175	2.88967e+07	29898175	0.331	7.66786	0.000466198
CATMA1A69100	AT1G79920	1	6.29419	cis	29898175	2.93071e+07	29898175	-0.764177	16.682	1.57364e-07
CATMA1A69150	AT1G79970	4	5.99978	trans	3833156	1.39483e+06	5.1742e+06	-0.648407	15.8862	5.34605e-08
CATMA1A69150	AT1G79970	1	3.42625	trans	7.8439e+06	5592874	4.02355e+06	0.01949	7.25763	0.000790101
CATMA1A69150	AT1G79970	2	2.69212	trans	10249585	8.76437e+06	11457144	0.438221	9.09776	2.57606e-05
CATMA1A69150	AT1G79970	2	2.89912	trans	17606352	1.54887e+07	1.84326e+07	0.453653	5.34762	0.00108284
CATMA1A69220	AT1G80040	1	3.32069	trans	592939	592939	2.07664e+06	-0.30722	9.50011	9.55184e-05
CATMA1A69225	AT1G80050	1	4.78227	trans	2.68931e+06	1.40223e+06	4.10811e+06	0.520346	12.0429	9.0694e-06
CATMA1A69240	AT1G80070	1	2.90568	cis	29898175	2.84329e+07	29898175	0.692949	8.31288	0.000262256
CATMA1A69310	AT1G80130	1	3.10689	trans	2211522	592939	2.9282e+06	0.229968	10.0958	5.93279e-05
CATMA1A69330	AT1G80150	1	3.13165	trans	25168738	2.39056e+07	2.65415e+07	-0.271426	8.20294	8.49729e-05
CATMA1A69330	AT1G80150	1	8.55786	cis	2.97997e+07	2.9143e+07	29898175	-0.43303	18.4788	1.06453e-08
CATMA1A69495	AT1G80300	1	3.04774	trans	592939	592939	1.94176e+06	-0.431435	8.77838	0.000181661
CATMA1A69536	AT1G80350	1	3.5584	cis	29898175	2.89788e+07	29898175	-0.437516	9.87328	6.47842e-05
CATMA1A69620	AT1G80440	1	2.74311	cis	29898175	2.9143e+07	29898175	-0.732892	7.62549	0.00047021
CATMA1A69620	AT1G80440	2	2.66378	trans	5.14882e+06	1.98526e+06	7.20948e+06	0.743944	4.43894	0.0071179
CATMA1A69650	AT1G80470	2	3.30535	trans	1.20373e+07	1.04966e+07	1.37812e+07	-0.190516	8.05349	0.000378223
CATMA1A69730	AT1G80530	1	3.07937	trans	1.40223e+06	592939	2.76894e+06	0.378248	7.33661	0.000652356
CATMA1A69750	AT1G80550	1	2.68446	cis	29898175	28666837	29898175	0.223708	7.62746	0.000483282
CATMA1A69760	AT1G80560	4	4.26392	trans	641363	157000	2.07296e+06	1.01618	11.435	9.71445e-06
CATMA1A69760	AT1G80560	5	4.71536	trans	3.03405e+06	2.25315e+06	3.9915e+06	1.09891	8.96092	8.02659e-05
CATMA1A69810	AT1G80610	1	6.65626	cis	29898175	2.93892e+07	29898175	-0.443852	17.7243	4.43629e-08
CATMA1A69900	AT1G80680	1	8.62752	cis	29898175	2.9225e+07	29898175	-0.431687	22.0324	6.36793e-10
CATMA1A69960	AT1G80750	1	9.41011	cis	29898175	2.94713e+07	29898175	-1.00265	23.1004	2.50561e-10
CATMA1A69970	AT1G80760	1	6.45983	cis	29898175	2.9225e+07	29898175	0.736105	17.262	6.91418e-08
CATMA1A69980	AT1G80770	1	3.78513	cis	29898175	2.90609e+07	29898175	-0.525312	10.9382	1.98172e-05
CATMA1A69990	AT1G80770	1	9.6956	cis	29898175	2.94713e+07	29898175	-0.842763	24.7539	3.90702e-11
CATMA1A70080	AT1G80860	1	6.06777	cis	29898175	2.93071e+07	29898175	-0.612394	16.4028	1.56882e-07
CATMA1A70120	AT1G80900	1	12.5555	cis	29898175	2.94713e+07	29898175	0.630135	31.0262	4.30841e-14
CATMA1A70145	AT1G80920	1	11.9511	cis	29898175	2.95534e+07	29898175	-1.07655	29.9919	1.37758e-13
CATMA1A70160	AT1G80940	1	10.0079	cis	29898175	2.93892e+07	29898175	-0.931128	25.4953	1.79721e-11
CATMA1B01183	AT1G02190	4	3.33738	trans	7549125	6923164	1.03137e+07	-0.808842	8.58919	2.98537e-05
CATMA1B01183	AT1G02190	1	7.90034	cis	862703	592939	1.80688e+06	1.20745	19.4887	1.26011e-09
CATMA1B02715	AT1G03860	5	2.60221	trans	3.80001e+06	2.8412e+06	847053	-0.0169747	6.19225	0.00199225
CATMA1B02715	AT1G03860	5	4.53091	trans	1.21487e+07	9.30039e+06	1.43231e+07	0.41099	11.9464	1.05873e-05
CATMA1B14565	AT1G15550	4	3.07487	trans	11878132	9.51974e+06	1.29079e+07	-0.316689	7.94593	0.000397552
CATMA1B15443	AT1G16460	1	26.8335	cis	5.67945e+06	5.25446e+06	6.32878e+06	-1.55983	57.9227	1.26695e-28
CATMA1B17930	AT1G18870	1	3.66801	cis	5.04295e+06	3.09337e+06	7.30278e+06	-0.2736	10.7519	3.72573e-05
CATMA1B17945	AT1G18880	2	3.71971	trans	6280267	5.14882e+06	7.05199e+06	0.326599	8.94498	7.6316e-05
CATMA1B17945	AT1G18880	1	6.69693	cis	5.25446e+06	4.19691e+06	6.8699e+06	0.447761	16.7151	1.31246e-07
CATMA1B19810	AT1G20750	4	2.89518	trans	5.48151e+06	3833156	6.85067e+06	-0.176654	7.78449	0.000420178
CATMA1B21650	AT1G22530	2	3.17572	trans	1.71507e+07	1.58532e+07	1.8264e+07	-0.305656	8.94886	0.000181271
CATMA1B22090	AT1G23030	1	4.4027	cis	8.8722e+06	6.43701e+06	1.10468e+07	-0.482398	11.3086	2.13857e-05
CATMA1B41990	AT1G50950	2	3.89508	trans	1.72931e+07	1.54887e+07	1.83483e+07	0.255419	10.0706	5.42408e-05
CATMA1B43120	AT1G52000	1	10.7833	trans	6.00412e+06	4.72569e+06	6.97812e+06	2.11816	24.9387	7.49024e-12
CATMA1B43120	AT1G52000	1	5.04295	cis	19477618	1.85204e+07	2.16368e+07	1.51089	10.0025	5.15925e-06
CATMA1B43122	AT1G52030	5	2.96098	trans	19316305	1.7756e+07	2.13865e+07	0.377921	8.06679	0.000341687
CATMA1B43830	AT1G52770	1	3.43613	trans	12294768	1.14598e+07	1.35329e+07	0.291355	10.0273	1.42049e-05
CATMA1B43830	AT1G52770	1	9.01956	cis	2.00643e+07	1.91005e+07	2.16368e+07	0.459199	15.3021	1.29375e-07
CATMA1B48495	AT1G58350	1	4.94138	trans	18433370	1.7495e+07	2.03309e+07	0.306852	13.9434	1.99401e-06
CATMA1B49705	AT1G60710	1	4.29458	cis	2.25644e+07	1.97976e+07	2.43028e+07	-0.528449	11.8677	1.38672e-05
CATMA1B49950	AT1G60950	1	2.85934	trans	5.57172e+06	4.30267e+06	7.30278e+06	0.526759	8.25142	0.000332992
CATMA1B52860	AT1G63640	3	2.61526	trans	20728878	1.90959e+07	22146585	-0.159353	7.08953	0.000780211
CATMA1B54810	AT1G65480	5	2.58937	trans	7.10132e+06	4.53967e+06	9.2281e+06	-1.18866	11.1607	3.28065e-06
CATMA1B54810	AT1G65480	5	2.6446	trans	2.55284e+07	2.33977e+07	26671472	1.15112	8.52786	3.99765e-05
CATMA1B54810	AT1G65480	1	5.42586	trans	1.13247e+06	592939	2.29115e+06	1.58186	13.829	2.92403e-07
CATMA1B58720	AT1G69430	1	2.72541	cis	2.61257e+07	24857428	2.74658e+07	-0.1696	7.16869	0.000727132
CATMA1B65160	AT1G75890	2	3.02837	trans	1.06338e+07	8.23394e+06	1.26755e+07	0.189715	8.22063	0.000326716
CATMA1B65695	AT1G76490	5	3.59354	trans	6.90069e+06	5.50046e+06	9.08352e+06	-0.201379	7.17203	0.000514944
CATMA1B65695	AT1G76490	3	3.24077	trans	9.46618e+06	7.72337e+06	10995664	0.205304	11.0126	2.07088e-05
CATMA1B66070	AT1G76840	5	2.64113	trans	1.08742e+07	9.01123e+06	1.50056e+07	-0.151604	7.13504	0.000779712
CATMA1C71002	AT1G01020	1	3.66106	trans	1.74194e+07	14457374	19477618	0.221966	9.93829	6.14423e-05
CATMA1C71005	AT1G01390	5	2.6097	trans	2.52626e+07	2.32096e+07	26671472	0.287894	7.44978	0.000500897
CATMA1C71010	AT1G01780	1	2.76598	trans	2.60663e+07	25013083	2.75733e+07	0.258116	6.89718	0.00092586
CATMA1C71012	AT1G01860	1	3.34727	cis	592939	592939	1.67199e+06	0.273218	9.73757	7.72689e-05
CATMA1C71028	AT1G03106	1	32.5153	cis	997585	592939	1.40223e+06	3.82559	58.164	9.40124e-31
CATMA1C71030	AT1G03160	2	3.08189	trans	12435201	1.17887e+07	1.32012e+07	-0.391631	8.42337	0.000167455
CATMA1C71030	AT1G03160	1	3.01607	cis	592939	592939	2.07664e+06	0.394674	9.0999	9.44224e-05
CATMA1C71031	AT1G03210	2	2.84877	trans	1.63089e+07	1.52001e+07	1.84326e+07	0.282871	4.94119	0.00320603
CATMA1C71031	AT1G03210	3	3.36145	trans	1.98381e+07	1.73869e+07	22146585	0.305265	6.47266	0.000786983
CATMA1C71031	AT1G03210	1	2.8507	cis	1.26735e+06	592939	3347059	-0.369761	8.31304	0.000154544
CATMA1C71032	AT1G03220	5	2.75864	trans	2.3868e+07	22414701	2.6193e+07	-0.447278	6.78221	0.00119382
CATMA1C71036	AT1G03620	5	3.85726	trans	576456	576456	1.20785e+06	-0.248285	11.6001	1.75887e-05
CATMA1C71036	AT1G03620	4	3.07372	trans	8.50276e+06	7191433	6.05327e+06	0.00586005	6.03155	0.00199992
CATMA1C71037	AT1G03700	3	3.5058	trans	10995664	1.01734e+07	1.47268e+07	-0.279015	8.17571	7.18565e-05
CATMA1C71037	AT1G03700	1	7.53092	trans	11160050	1.04803e+07	1.1995e+07	0.400192	22.8047	2.36053e-10
CATMA1C71046	AT1G05200	1	7.52859	cis	1.53711e+06	727821	2.68931e+06	-0.637976	18.6807	2.17664e-08
CATMA1C71052	AT1G05575	1	5.24909	cis	1.53711e+06	592939	2.76894e+06	0.287792	13.8878	1.94045e-06
CATMA1C71062	AT1G06010	1	12.4594	cis	1.94176e+06	1.13247e+06	2.84857e+06	-0.533173	31.1278	5.61092e-14
CATMA1C71070	AT1G06640	1	32.2948	cis	2.37078e+06	2211522	2.68931e+06	-1.94375	56.9838	1.2199e-29
CATMA1C71071	AT1G06700	1	6.50949	cis	2.68931e+06	1.67199e+06	3347059	-0.471385	16.1979	1.90542e-07
CATMA1C71073	AT1G06830	2	4.92486	trans	1.60355e+07	1.45551e+07	18179688	-1.04291	11.4399	2.45527e-05
CATMA1C71085	AT1G07610	1	9.04577	cis	2.68931e+06	1.26735e+06	3347059	-1.69486	22.5376	3.81872e-10
CATMA1C71088	AT1G07880	1	2.64612	trans	592939	592939	1.53711e+06	0.30555	7.14674	0.000771686
CATMA1C71091	AT1G07960	1	3.79892	cis	2.84857e+06	1.40223e+06	3.6853e+06	-0.323924	10.7981	2.81208e-05
CATMA1C71098	AT1G08270	1	3.30998	cis	3.43162e+06	2.45041e+06	5.25446e+06	0.290557	7.54609	0.000519618
CATMA1C71107	AT1G08900	5	3.32564	trans	2.20607e+07	20318239	2.3774e+07	-0.295503	8.29332	0.000292708
CATMA1C71111	AT1G09180	1	6.28284	cis	2991901	2.29115e+06	3.6853e+06	0.350815	16.9615	9.21596e-08
CATMA1C71112	AT1G09200	3	2.63679	trans	12647316	1.05405e+07	1.60124e+07	-0.593174	3.12947	0.00719557
CATMA1C71112	AT1G09200	1	14.5577	cis	2991901	2.53004e+06	3.43162e+06	-1.29664	35.3847	4.18024e-16
CATMA1C71116	AT1G09300	5	9.65317	trans	1.7631e+06	1.20785e+06	2.35116e+06	0.66287	24.2257	8.98293e-11
CATMA1C71128	AT1G09750	5	3.13856	trans	1.44338e+07	1.01679e+07	1.59642e+07	0.691722	8.61653	0.000220076
CATMA1C71133	AT1G09980	1	2.76759	trans	2.53004e+06	727821	592939	0.0643515	6.00397	0.00211997
CATMA1C71139	AT1G10155	1	13.4231	cis	2991901	2.60967e+06	3.51618e+06	1.11847	33.1598	3.71214e-15
CATMA1C71140	AT1G10360	1	28.8817	cis	3.2625e+06	3.00881e+06	3.6853e+06	2.06087	53.6943	2.95589e-26
CATMA1C71141	AT1G10370	1	7.78233	cis	3.2625e+06	3.00881e+06	3.85443e+06	2.37647	13.1501	4.13252e-06
CATMA1C71143	AT1G10640	1	6.0657	cis	3347059	2.37078e+06	4.10811e+06	0.825043	15.6854	3.09306e-07
CATMA1C71151	AT1G11430	3	2.63869	trans	8.93866e+06	6.81339e+06	1.06139e+07	-0.712929	4.58497	0.00572864
CATMA1C71159	AT1G11850	1	3.39474	trans	2.16368e+07	1.88105e+07	23381469	-0.98141	8.87092	4.16523e-05
CATMA1C71159	AT1G11850	1	7.99497	cis	3.85443e+06	3.17794e+06	5.25446e+06	-1.48224	20.1991	2.38156e-09
CATMA1C71160	AT1G11870	1	5.13327	cis	3.85443e+06	2.07664e+06	5.25446e+06	0.65644	13.2833	3.12896e-06
CATMA1C71161	AT1G11880	5	8.84136	trans	1.15114e+07	9.66184e+06	1.34232e+07	0.462001	23.0537	2.58218e-10
CATMA1C71181	AT1G13110	3	2.5808	trans	1.87247e+07	1.70736e+07	2.15022e+07	0.634452	6.25591	0.00173979
CATMA1C71184	AT1G13245	2	3.42412	trans	7.05199e+06	4.90286e+06	9.42741e+06	0.855011	7.42083	0.000657831
CATMA1C71186	AT1G13470	3	2.77887	trans	1.74913e+07	15723434	1.99619e+07	0.475494	8.26999	0.000285338
CATMA1C71208	AT1G14840	1	4.51196	cis	5.25446e+06	4.19691e+06	7.51923e+06	0.37164	12.0128	1.21875e-05
CATMA1C71209	AT1G14870	4	4.41335	trans	1.11164e+07	9.86e+06	1.3127e+07	1.81736	11.0563	2.22571e-05
CATMA1C71213	AT1G14990	1	3.60299	trans	592939	592939	1.67199e+06	0.235685	10.3905	4.30666e-05
CATMA1C71215	AT1G15165	3	3.17375	trans	5.04335e+06	3.15426e+06	6.0127e+06	-0.151351	8.32266	0.000238375
CATMA1C71219	AT1G15250	1	11.9541	cis	5.36021e+06	4.72569e+06	6.11234e+06	-0.986063	30.3778	1.32305e-12
CATMA1C71222	AT1G15610	5	4.95411	trans	8.29044e+06	7.20163e+06	9.58955e+06	-0.209956	12.9925	5.07796e-06
CATMA1C71223	AT1G15640	1	2.63318	trans	592939	592939	2.29115e+06	-0.154008	7.14498	0.000772883
CATMA1C71231	AT1G15980	2	3.46833	trans	3041384	1478840	5.88672e+06	0.833904	9.6346	9.95002e-05
CATMA1C71237	AT1G16170	1	3.83558	cis	5.46597e+06	4.30267e+06	6.97812e+06	-0.277274	13.393	3.54286e-06
CATMA1C71242	AT1G16410	5	5.78313	trans	2900008	2.05713e+06	3.51278e+06	0.546527	14.237	1.05831e-06
CATMA1C71245	AT1G16515	1	6.62348	cis	5.67945e+06	4.61993e+06	7.08634e+06	0.586592	18.902	2.18363e-08
CATMA1C71250	AT1G16820	1	2.60056	cis	5.25446e+06	3.2625e+06	7.51923e+06	-0.173257	7.13032	0.000882458
CATMA1C71257	AT1G17170	1	3.29177	cis	4.61993e+06	3.17794e+06	6.43701e+06	-0.310868	9.39125	0.00010526
CATMA1C71267	AT1G17880	2	3.73806	trans	1.64e+07	1.50711e+07	1.80111e+07	-0.56175	10.0873	5.57304e-05
CATMA1C71267	AT1G17880	1	5.12657	cis	5.36021e+06	3.76987e+06	6.97812e+06	-0.694404	10.7534	3.28201e-05
CATMA1C71268	AT1G17940	1	5.66826	cis	5592874	4.61993e+06	6.76167e+06	0.48327	16.4913	2.09412e-07
CATMA1C71275	AT1G18340	1	5.04694	cis	7.30278e+06	5592874	8.8722e+06	-0.390798	11.0006	2.81321e-05
CATMA1C71293	AT1G19840	1	2.70759	cis	8.27678e+06	6.00412e+06	1.05747e+07	0.275343	4.77282	0.00548475
CATMA1C71293	AT1G19840	5	2.60885	trans	2.56613e+07	2.34918e+07	26671472	0.269527	5.93694	0.00202245
CATMA1C71297	AT1G20290	3	3.37881	trans	1.60124e+07	1.21787e+07	1.77001e+07	0.185796	7.97615	0.000380281
CATMA1C71307	AT1G20696	1	2.93919	cis	6.54523e+06	4.30267e+06	9.0346e+06	0.887141	7.02281	0.00120382
CATMA1C71311	AT1G20816	1	5.24896	cis	6.76167e+06	4.83144e+06	8385006	-0.421316	11.2914	2.31258e-05
CATMA1C71316	AT1G21000	3	2.73881	trans	16676892	1.56512e+07	1.82299e+07	0.386767	6.59627	0.00112133
CATMA1C71317	AT1G21140	1	8.47885	cis	6.32878e+06	5.1487e+06	7.8439e+06	0.736177	21.2783	6.17862e-09
CATMA1C71318	AT1G21250	4	3.14674	trans	1.16935e+07	9.74658e+06	1.37924e+07	0.842401	7.36896	0.000231396
CATMA1C71318	AT1G21250	1	4.07659	cis	6.43701e+06	4.83144e+06	8385006	-0.959786	11.3952	6.16445e-06
CATMA1C71325	AT1G21440	5	3.25642	trans	3.03405e+06	1.7631e+06	3.89576e+06	0.348481	9.74768	9.01101e-05
CATMA1C71331	AT1G22190	1	3.27031	cis	1.02915e+07	7.62745e+06	1.17809e+07	-0.462511	9.57659	6.97523e-05
CATMA1C71334	AT1G22240	5	2.79769	trans	26671472	2.53955e+07	26671472	-0.15977	7.12049	0.000963883
CATMA1C71336	AT1G22270	1	3.78977	cis	7.08634e+06	4.83144e+06	9.35939e+06	-0.552478	9.96071	7.0715e-05
CATMA1C71338	AT1G22360	1	7.92195	cis	7.73567e+06	6.32878e+06	9.0346e+06	-0.905537	20.1273	6.02974e-09
CATMA1C71339	AT1G22400	1	6.98169	cis	6.97812e+06	5.67945e+06	8.16856e+06	-0.699271	14.5251	1.27215e-06
CATMA1C71345	AT1G22540	1	7.23215	cis	7.08634e+06	5592874	9.0346e+06	0.499935	17.2128	9.71186e-08
CATMA1C71354	AT1G22790	3	2.68625	trans	20728878	1.92196e+07	22146585	-0.366514	7.96181	0.000358738
CATMA1C71359	AT1G22890	3	5.03114	trans	2.68734e+06	1901320	3.61975e+06	-0.458017	6.42458	0.000819213
CATMA1C71359	AT1G22890	1	7.31748	cis	7.08634e+06	5.78767e+06	8.7098e+06	-0.528515	15.4949	4.12505e-07
CATMA1C71360	AT1G22900	5	3.29301	trans	2.16393e+07	1.97787e+07	2.29725e+07	-0.341772	8.13953	0.000213748
CATMA1C71360	AT1G22900	1	3.33519	cis	8.06034e+06	5.78767e+06	9.68419e+06	-0.343068	11.0782	1.84029e-05
CATMA1C71361	AT1G23020	3	3.03587	trans	580137	580137	3.34046e+06	-0.359884	3.89388	0.00925465
CATMA1C71361	AT1G23020	5	2.92376	trans	21319032	1.86875e+07	2.23136e+07	-0.348395	4.57187	0.00490113
CATMA1C71361	AT1G23020	1	8.95348	cis	7.08634e+06	5.67945e+06	8.27678e+06	-0.542132	16.0233	3.82427e-07
CATMA1C71371	AT1G23510	2	3.03673	trans	1.84326e+07	1.63089e+07	18753024	-0.17503	7.82781	0.00040426
CATMA1C71383	AT1G23740	1	6.64102	cis	7.95212e+06	6.54523e+06	1.02915e+07	-1.07517	17.1809	1.00071e-07
CATMA1C71384	AT1G23940	1	3.75111	cis	1.09523e+07	8385006	1.1995e+07	0.426919	10.5659	4.13893e-05
CATMA1C71391	AT1G24735	3	4.80212	trans	1.97144e+07	1.75957e+07	2.18244e+07	0.423391	9.24822	3.52603e-05
CATMA1C71391	AT1G24735	1	7.49013	cis	7.95212e+06	6.22056e+06	9.35939e+06	-0.561679	17.6047	2.70336e-08
CATMA1C71392	AT1G25275	5	2.86465	trans	24996754	2.33977e+07	2.6193e+07	-0.757154	3.59187	0.0030167
CATMA1C71392	AT1G25275	5	3.12621	trans	8.29044e+06	6.90069e+06	9.58955e+06	0.816826	3.10197	0.00572782
CATMA1C71392	AT1G25275	5	13.2577	trans	2900008	2.15514e+06	3.32129e+06	1.52588	30.9759	6.4262e-15
CATMA1C71392	AT1G25275	1	3.01951	cis	8.7098e+06	6.43701e+06	1.05747e+07	-0.811521	8.17097	1.19683e-05
CATMA1C71400	AT1G26300	1	2.65684	cis	7.08634e+06	4.83144e+06	9.68419e+06	-0.259592	6.1893	0.00192904
CATMA1C71402	AT1G26480	1	4.25384	trans	26993011	2.61851e+07	2.80031e+07	0.419469	10.9199	9.21251e-06
CATMA1C71402	AT1G26480	5	10.1916	trans	2.74319e+06	1.95912e+06	3.32129e+06	0.624589	14.6297	3.82526e-07
CATMA1C71408	AT1G26799	1	2.76111	trans	16874540	1.338e+07	1.79491e+07	-0.195444	7.86086	0.000410106
CATMA1C71411	AT1G27030	2	2.70639	trans	18753024	1.86013e+07	1.84326e+07	-0.0336781	6.16731	0.00177233
CATMA1C71411	AT1G27030	1	6.98139	cis	8.7098e+06	6.8699e+06	1.0197e+07	-0.814865	18.2442	1.68552e-08
CATMA1C71414	AT1G27220	4	7.77996	trans	1.16879e+06	399181	1.99761e+06	0.803021	18.3453	3.00157e-08
CATMA1C71432	AT1G28100	1	2.58748	cis	9781624	8385006	1.07635e+07	-0.247436	7.48266	0.000649823
CATMA1C71432	AT1G28100	5	2.72389	trans	2.17236e+07	19316305	1.69227e+07	-0.212026	4.77726	0.00629018
CATMA1C71433	AT1G28135	5	3.12981	trans	1.44338e+07	1.11928e+07	1.69227e+07	-0.205796	7.94978	0.000396207
CATMA1C71441	AT1G28650	1	5.106	cis	9.0346e+06	7.51923e+06	1.05747e+07	-0.439584	11.8299	1.34252e-05
CATMA1C71442	AT1G28680	1	4.89526	cis	1.04803e+07	9.0346e+06	1.14598e+07	0.635971	11.9131	1.24617e-05
CATMA1C71445	AT1G29060	1	3.44434	cis	1.01026e+07	7.41101e+06	1.22091e+07	-0.3101	9.46858	0.000115074
CATMA1C71449	AT1G29310	1	6.09657	cis	1.03859e+07	9.0346e+06	1.12457e+07	0.50661	14.6132	1.17426e-06
CATMA1C71451	AT1G29390	1	3.64126	trans	8.8722e+06	6.54523e+06	1.01026e+07	-0.543751	9.21174	0.000136865
CATMA1C71452	AT1G29395	1	9.97685	trans	9.52179e+06	8.5474e+06	1.0197e+07	-1.10992	25.5045	4.58249e-11
CATMA1C71461	AT1G29720	1	29.0111	cis	1.02915e+07	1.00082e+07	1.06691e+07	-2.8708	48.7244	2.55313e-22
CATMA1C71464	AT1G29890	5	2.86112	trans	2.23136e+07	2.00356e+07	24056160	-0.346802	8.00009	0.000379034
CATMA1C71480	AT1G30930	5	3.04679	trans	9.51726e+06	8563029	7.40226e+06	0.0827866	6.15679	0.00205454
CATMA1C71480	AT1G30930	1	3.05371	cis	1.09523e+07	8.7098e+06	1.1995e+07	0.222803	10.6116	3.97442e-05
CATMA1C71488	AT1G31180	4	8.74741	trans	1.24414e+06	60127.3	1.92226e+06	1.16312	18.6399	2.26364e-08
CATMA1C71490	AT1G31200	1	4.88022	cis	11160050	1.03859e+07	1.17809e+07	0.464904	15.4887	4.83601e-07
CATMA1C71499	AT1G31690	1	36.1998	cis	1.16739e+07	1.13527e+07	1.1995e+07	3.30684	56.1782	7.62754e-29
CATMA1C71501	AT1G31780	1	5.97244	cis	1.14598e+07	1.03859e+07	1.27686e+07	0.4299	15.6714	4.0846e-07
CATMA1C71502	AT1G31835	5	2.75553	trans	9.08352e+06	6820442	1.11928e+07	-0.434069	8.63254	3.96979e-05
CATMA1C71502	AT1G31835	2	2.70141	trans	1.85169e+07	1.64e+07	1.41681e+07	-0.032198	5.22469	0.00461993
CATMA1C71502	AT1G31835	1	8.03354	cis	1.1995e+07	1.13527e+07	1.29979e+07	-0.717805	21.1869	5.75959e-10
CATMA1C71503	AT1G31880	1	2.62524	trans	727821	592939	2.68931e+06	-0.195711	7.08802	0.000812825
CATMA1C71504	AT1G32100	1	14.0065	cis	1.21021e+07	1.14598e+07	1.26158e+07	-1.06981	33.1365	3.81425e-15
CATMA1C71508	AT1E32670	3	3.00155	trans	1.74913e+07	15723434	1.99619e+07	0.303988	8.13476	0.000321703
CATMA1C71509	AT1G32420	4	2.58823	trans	641363	60127.3	1.77157e+06	-0.170115	7.63275	0.000523767
CATMA1C71515	AT1G32690	1	2.8703	cis	1.22091e+07	1.08579e+07	1.33036e+07	0.185336	8.68295	0.000188415
CATMA1C71519	AT1G32750	3	2.60908	trans	1.60846e+07	1.21787e+07	1.80133e+07	0.274045	4.75951	0.00656588
CATMA1C71536	AT1G33590	3	2.98869	trans	9.20242e+06	7.95086e+06	6.69965e+06	0.0285044	5.7868	0.00256912
CATMA1C71536	AT1G33590	3	3.19281	trans	18180380	1.69692e+07	1.97144e+07	0.690746	5.61047	0.000692462
CATMA1C71536	AT1G33590	1	8.6365	cis	1.22091e+07	1.14598e+07	1.29979e+07	-1.12056	24.4081	2.37631e-11
CATMA1C71538	AT1G33640	5	2.65611	trans	8563029	7.10132e+06	1.00233e+07	-0.173017	7.09363	0.000911023
CATMA1C71539	AT1G33680	5	2.93796	trans	3.1298e+06	1.11765e+06	4.95732e+06	-0.207988	5.81286	0.00267321
CATMA1C71542	AT1G33790	1	3.15661	cis	1.31508e+07	1.15668e+07	1.6008e+07	-0.240052	7.0107	0.000905158
CATMA1C71567	AT1G35260	1	2.76531	trans	20384267	1.9531e+07	2.37468e+07	-0.239258	7.452	0.000565033
CATMA1C71572	AT1G35500	1	4.13095	cis	1.2845e+07	1.12457e+07	1.62049e+07	0.375419	9.41856	8.41177e-05
CATMA1C71580	AT1G36640	5	3.68419	trans	1.42123e+07	1.15114e+07	1.62038e+07	-0.16494	9.1859	0.000133031
CATMA1C71608	AT1G44050	5	4.27159	trans	8.29044e+06	7.10132e+06	9806419	-0.196756	11.4988	1.92428e-05
CATMA1C71613	AT1G44350	1	2.96573	cis	1.65003e+07	1.34565e+07	1.77977e+07	-0.58422	5.33383	0.00173674
CATMA1C71613	AT1G44350	1	4.5624	trans	2991901	2.37078e+06	3938989	-0.673049	13.3949	1.27052e-06
CATMA1C71613	AT1G44350	3	3.12247	trans	2.00856e+07	17804508	22146585	0.618099	4.21287	0.00521799
CATMA1C71615	AT1G44446	1	6.05113	cis	1.74194e+07	1.62049e+07	1.83274e+07	-1.77168	13.5099	2.54154e-06
CATMA1C71619	AT1G44608	5	3.4105	trans	1.15114e+07	9.15581e+06	1.46553e+07	-0.385163	9.16367	0.00012893
CATMA1C71622	AT1G44820	1	9.2438	cis	1.7041e+07	1.61064e+07	1.77221e+07	0.747742	22.5611	4.2507e-10
CATMA1C71627	AT1G45010	1	4.38878	cis	1.71167e+07	1.5811e+07	1.81004e+07	-0.573112	11.7975	1.2116e-05
CATMA1C71629	AT1G45150	1	5.01468	cis	1.73437e+07	1.5811e+07	1.83274e+07	-0.508011	12.8523	4.642e-06
CATMA1C71631	AT1G45191	1	2.68833	trans	20384267	1.79491e+07	2.29474e+07	-0.59818	7.52098	0.000531367
CATMA1C71632	AT1G45201	1	4.62884	cis	1.7268e+07	1.61064e+07	1.81004e+07	1.19	10.5775	3.64125e-05
CATMA1C71639	AT1G45249	1	7.48249	cis	1.71167e+07	1.63034e+07	1.77977e+07	-0.833795	17.7272	4.89242e-08
CATMA1C71642	AT1G45474	1	4.61924	cis	16874540	15909492	1.81004e+07	-0.65663	13.2844	3.12567e-06
CATMA1C71651	AT1G46768	5	3.44972	trans	2.18922e+07	20318239	2.28295e+07	0.254432	8.13353	0.000336987
CATMA1C71654	AT1G46984	4	2.62361	trans	6.56071e+06	5.27664e+06	7739901	-0.165513	6.56144	0.00124814
CATMA1C71655	AT1G47056	1	5.03994	cis	1.73437e+07	1.61064e+07	1.82518e+07	-0.465533	12.6084	6.06154e-06
CATMA1C71663	AT1G47395	1	3.50131	trans	5592874	4.40842e+06	7.51923e+06	-0.456146	11.614	1.73743e-05
CATMA1C71664	AT1G47400	1	3.68935	trans	7.73567e+06	5592874	4.51418e+06	-0.0867518	7.14563	0.000870808
CATMA1C71664	AT1G47400	1	5.3385	cis	1.77977e+07	1.62049e+07	2.01976e+07	0.791813	13.3328	3.47122e-06
CATMA1C71666	AT1G47485	3	3.19689	trans	7.72337e+06	5140894	9.02658e+06	-0.17993	8.68804	0.000196852
CATMA1C71689	AT1G48140	1	7.25262	cis	1.78734e+07	1.71167e+07	1.88105e+07	-0.579944	17.4035	8.11832e-08
CATMA1C71695	AT1G48300	2	4.09888	trans	1.66734e+07	1.55798e+07	1.84326e+07	0.739823	10.8116	2.51344e-05
CATMA1C71697	AT1G48330	4	3.62882	trans	3833156	867404	4877120	-0.248025	13.4058	1.80058e-06
CATMA1C71697	AT1G48330	4	2.68257	trans	9.40632e+06	6.85067e+06	1.15781e+07	-0.236089	3.9316	0.00778194
CATMA1C71706	AT1G48840	1	5.64609	cis	1.79491e+07	1.69653e+07	1.92456e+07	-0.412277	14.7496	9.54554e-07
CATMA1C71707	AT1G48900	1	3.25796	trans	1.338e+07	1.15668e+07	15633764	0.25909	10.1849	5.4805e-05
CATMA1C71710	AT1G49050	1	4.07969	cis	1.79491e+07	1.62049e+07	1.93906e+07	-0.365354	12.1771	9.83678e-06
CATMA1C71711	AT1G49140	1	11.9361	cis	1.81004e+07	1.74194e+07	1.88105e+07	-1.23825	29.0794	6.40588e-13
CATMA1C71712	AT1G49200	4	2.68745	trans	1.16935e+07	1.03137e+07	1.41978e+07	-0.224856	6.70753	0.00118152
CATMA1C71714	AT1G49360	1	2.64179	trans	22181333	1.96643e+07	2.34291e+07	-0.229034	7.63261	0.000570434
CATMA1C71716	AT1G49400	1	24.0264	cis	18433370	1.79491e+07	1.91005e+07	-1.3711	52.4341	3.84759e-26
CATMA1C71717	AT1G49405	5	3.69475	trans	22414701	2.1555e+07	23115566	0.286692	10.2002	5.40601e-05
CATMA1C71718	AT1G49660	1	2.62485	cis	18433370	1.7268e+07	22181333	-0.235092	8.17247	0.000340795
CATMA1C71731	AT1G50140	1	5.55679	cis	18433370	1.77977e+07	2.08199e+07	-0.484384	15.0192	7.45283e-07
CATMA1C71738	AT1G50580	3	4.52523	trans	8041859	7.26838e+06	9.02658e+06	-0.225904	12.5692	6.00994e-06
CATMA1C71744	AT1G50910	1	4.91371	cis	1.75707e+07	1.61064e+07	1.97976e+07	0.296419	5.19949	0.00306216
CATMA1C71744	AT1G50910	1	3.99732	trans	1.17809e+07	1.05747e+07	1.338e+07	0.239501	9.25309	9.34124e-05
CATMA1C71768	AT1G52270	1	2.71229	cis	2.24367e+07	1.86654e+07	2.44616e+07	-0.272306	6.93984	0.000781383
CATMA1C71768	AT1G52270	1	2.85402	trans	997585	592939	3.17794e+06	-0.292005	7.30209	0.000576466
CATMA1C71776	AT1G52565	2	3.92084	trans	1.57621e+07	1.37812e+07	1.72931e+07	0.269409	11.058	3.42079e-05
CATMA1C71778	AT1G52580	4	16.6161	trans	496054	205436	1.16879e+06	-1.46016	37.0838	5.33343e-17
CATMA1C71779	AT1G52600	1	32.1464	cis	1.99309e+07	1.9531e+07	2.03309e+07	-2.20146	56.0812	3.93623e-29
CATMA1C71783	AT1G52827	1	2.58633	cis	2.03309e+07	1.82518e+07	2.30751e+07	-0.422058	7.354	0.000616556
CATMA1C71784	AT1G52855	5	2.97123	trans	2.39621e+07	2.2758e+07	2.08615e+07	0.00645554	5.00303	0.00529475
CATMA1C71784	AT1G52855	1	8.99013	cis	1.88105e+07	1.77221e+07	2.10922e+07	-0.652639	23.68	1.79899e-10
CATMA1C71788	AT1G53120	1	14.9559	cis	20384267	1.97976e+07	2.13645e+07	-0.664046	37.7228	1.50679e-17
CATMA1C71797	AT1G53790	1	3.17992	cis	1.96643e+07	1.79491e+07	2.19091e+07	-0.181064	8.64938	0.000203732
CATMA1C71802	AT1G54020	5	3.25024	trans	576456	576456	1.47844e+06	-0.202956	9.49701	0.000112245
CATMA1C71805	AT1G54210	1	16.447	cis	20384267	1.96643e+07	2.13645e+07	-1.17211	37.2079	9.65548e-18
CATMA1C71806	AT1G54220	1	17.8132	cis	2.01976e+07	1.9531e+07	2.16368e+07	-1.51481	40.3714	5.13366e-19
CATMA1C71809	AT1G54260	1	29.1817	cis	2.01976e+07	1.97976e+07	2.10922e+07	-1.62807	58.4392	3.63768e-31
CATMA1C71811	AT1G54300	3	3.50279	trans	9.20242e+06	7.83711e+06	1.08341e+07	-0.222231	8.42611	0.000248418
CATMA1C71811	AT1G54300	1	2.70504	trans	1.30743e+07	11160050	8.8722e+06	0.0274475	5.60261	0.00322156
CATMA1C71817	AT1G54470	1	2.6845	trans	24795166	2.39056e+07	25635703	0.15866	7.38073	0.000739902
CATMA1C71818	AT1G54580	1	3.88025	cis	20384267	1.79491e+07	2.16368e+07	-0.664294	11.654	1.29295e-05
CATMA1C71823	AT1G54730	1	2.75088	cis	2.05476e+07	1.79491e+07	2.38262e+07	0.303982	8.20223	0.000289484
CATMA1C71823	AT1G54730	3	2.77124	trans	9.5541e+06	7.95086e+06	5.30963e+06	-0.0115832	5.97011	0.00218444
CATMA1C71841	AT1G55675	1	13.3157	cis	20384267	1.96643e+07	2.13645e+07	-0.981417	25.7636	3.50493e-12
CATMA1C71842	AT1G55730	1	9.27421	cis	2.08199e+07	1.9531e+07	22181333	-0.448134	23.3277	1.70605e-10
CATMA1C71849	AT1G55840	1	4.07506	cis	1.97976e+07	18433370	2.33304e+07	0.406659	11.0285	2.42704e-05
CATMA1C71850	AT1G55890	1	31.2802	cis	20384267	1.99309e+07	2.10922e+07	-2.36509	60.2621	1.1335e-32
CATMA1C71851	AT1G55900	2	3.25553	trans	1.86013e+07	1.76738e+07	18753024	-0.337722	9.61822	8.14825e-05
CATMA1C71852	AT1G55910	3	2.94938	trans	17804508	15940129	2.00856e+07	0.581302	5.88229	0.00116809
CATMA1C71852	AT1G55910	1	5.47285	cis	2.03309e+07	1.78734e+07	22181333	-0.892212	12.1226	4.81499e-06
CATMA1C71856	AT1G56045	1	7.47262	cis	2.08199e+07	1.99309e+07	22181333	-1.27213	16.8577	1.01757e-07
CATMA1C71866	AT1G57550	1	2.62946	trans	1.32272e+07	1.13527e+07	1.66973e+07	-0.189425	6.99334	0.000919069
CATMA1C71868	AT1G57765	1	3.62706	cis	2.19091e+07	1.9531e+07	2.33304e+07	-0.214746	9.58366	0.000104042
CATMA1C71869	AT1G57820	1	3.93495	cis	2.10922e+07	1.86654e+07	2.30751e+07	-0.492274	10.3642	4.16247e-05
CATMA1C71877	AT1G58520	1	2.94274	cis	19477618	1.85204e+07	2.30751e+07	0.625758	8.51445	0.000229677
CATMA1C71893	AT1G60690	1	9.9819	cis	22181333	2.10922e+07	2.28197e+07	0.791261	27.3273	4.90273e-12
CATMA1C71894	AT1G60730	1	9.77703	cis	2.2309e+07	2.05476e+07	2.32027e+07	0.740114	25.4046	3.59836e-11
CATMA1C71895	AT1G60810	1	5.6692	cis	22181333	2.08199e+07	2.30751e+07	0.552739	16.3232	2.44651e-07
CATMA1C71897	AT1G60950	1	6.15931	cis	22181333	2.10922e+07	2.28197e+07	-1.40991	16.6253	1.84947e-07
CATMA1C71898	AT1G60960	4	2.66584	trans	1.7236e+07	14819373	1.22506e+07	0.0840225	6.79443	0.00109465
CATMA1C71911	AT1G61470	2	2.6853	trans	13471565	1.18716e+07	1.54887e+07	-0.289843	8.079	0.000369867
CATMA1C71917	AT1G61700	5	2.69209	trans	2.43383e+07	2.25434e+07	26671472	-0.220502	6.99469	0.000954623
CATMA1C71919	AT1G61820	1	3.52331	trans	2.86456e+07	2.75733e+07	2.94713e+07	0.528608	3.84234	0.00274933
CATMA1C71919	AT1G61820	1	15.2436	cis	2.30751e+07	2.24367e+07	2.39851e+07	0.968378	35.2971	2.93658e-16
CATMA1C71924	AT1G61990	1	9.13789	cis	2.29474e+07	2.2309e+07	2.37468e+07	-0.556603	20.2492	4.24625e-09
CATMA1C71925	AT1G62010	2	3.06323	trans	1.39101e+07	1.25253e+07	1.62177e+07	-0.205418	8.3361	0.000295273
CATMA1C71931	AT1G62180	1	19.5524	cis	2.30751e+07	2.25644e+07	2.39056e+07	-2.7608	42.7196	3.00172e-20
CATMA1C71937	AT1G62740	1	4.07774	cis	23381469	2.24367e+07	2.4541e+07	0.404736	10.8433	2.86745e-05
CATMA1C71944	AT1G62930	1	5.15698	cis	23381469	2.24367e+07	2.40645e+07	-0.394948	15.0612	6.05318e-07
CATMA1C71945	AT1G62935	3	2.98901	trans	3.43356e+06	2.1259e+06	5.87209e+06	-0.207031	7.65741	0.00058267
CATMA1C71948	AT1G63080	1	17.0714	cis	23381469	2.29474e+07	2.38262e+07	-0.580345	39.6238	1.74576e-18
CATMA1C71956	AT1E53880	1	10.9103	cis	2.3588e+07	2.29474e+07	2.42233e+07	0.524382	26.9515	4.49323e-12
CATMA1C71969	AT1G64200	1	2.70885	trans	3.6853e+06	2211522	5.78767e+06	-0.45242	6.27967	0.000910951
CATMA1C71969	AT1G64200	2	2.76736	trans	1.62177e+07	1.39101e+07	1.83483e+07	-0.402203	5.64531	0.00162766
CATMA1C71969	AT1G64200	1	3.92162	cis	23381469	2.2309e+07	2.41439e+07	-0.440476	10.6117	2.08861e-05
CATMA1C71970	AT1G64220	1	6.96937	cis	2.40645e+07	2.29474e+07	25013083	0.55968	14.8933	7.07676e-07
CATMA1C71971	AT1G64230	1	17.3538	cis	2.37468e+07	23381469	2.42233e+07	-1.80472	36.5893	7.72525e-17
CATMA1C71975	AT1G64630	1	4.9913	cis	2.43028e+07	23381469	2.58881e+07	-0.321714	12.4041	9.21509e-06
CATMA1C71977	AT1G64750	1	4.59067	cis	2.43028e+07	22181333	2.54022e+07	-0.681962	11.3077	2.42789e-05
CATMA1C71979	AT1G64870	3	2.85086	trans	5140894	4141103	6.43454e+06	-0.17906	7.85711	0.000490337
CATMA1C71986	AT1G65050	1	5.01724	trans	28454383	2.74658e+07	2.93892e+07	-0.632892	6.18243	0.000138181
CATMA1C71986	AT1G65050	1	18.5342	cis	2.39851e+07	2.35085e+07	2.44616e+07	-1.01629	34.7155	2.25425e-16
CATMA1C72001	AT1G65845	1	3.70766	trans	5.36021e+06	4.30267e+06	7.62745e+06	-0.669689	9.47385	8.5492e-05
CATMA1C72002	AT1G65860	5	2.62703	trans	3.1298e+06	1.7631e+06	5.62987e+06	0.622233	5.04819	0.00405159
CATMA1C72002	AT1G65860	4	4.33742	trans	1.24414e+06	11691	4.83536e+06	0.731633	9.06151	0.000139659
CATMA1C72003	AT1G65960	1	14.614	cis	2.46999e+07	2.41439e+07	25324393	-1.85617	36.0613	6.76809e-16
CATMA1C72010	AT1G66390	1	2.88	trans	23381469	2.05476e+07	2.43822e+07	-0.173103	7.78439	0.000438852
CATMA1C72014	AT1G66530	1	11.6233	cis	24795166	2.40645e+07	2.50909e+07	-0.636641	29.7124	4.61377e-13
CATMA1C72017	AT1G66900	1	7.29836	cis	24795166	2.42233e+07	2.55579e+07	-0.389226	21.585	1.8637e-09
CATMA1C72027	AT1G67623	5	2.9248	trans	3.60852e+06	1586683	5.09654e+06	-0.2014	5.04248	0.00421892
CATMA1C72030	AT1G67660	5	2.62803	trans	3.03405e+06	1.7631e+06	3.9915e+06	0.295527	7.69867	0.000538607
CATMA1C72037	AT1G67830	1	2.79533	cis	2.49353e+07	2.39851e+07	2.63633e+07	0.295471	7.75575	0.000535216
CATMA1C72047	AT1G67970	1	2.91565	cis	25697965	24857428	2.65415e+07	-0.386852	8.06015	0.000328612
CATMA1C72049	AT1G67990	3	2.99139	trans	9.1145e+06	7.26838e+06	1.05405e+07	-0.199833	8.08182	0.000337166
CATMA1C72051	AT1G68010	5	2.81323	trans	1.43231e+07	1.00956e+07	1.68029e+07	-0.438718	5.74349	0.00216886
CATMA1C72054	AT1G68260	1	4.38131	cis	2.52466e+07	2.3588e+07	2.66009e+07	-0.564722	10.8756	3.54892e-05
CATMA1C72059	AT1G68585	1	3.48381	cis	25697965	2.40645e+07	2.64821e+07	-0.241375	9.74044	7.30057e-05
CATMA1C72064	AT1G68945	4	3.94288	trans	7549125	6923164	8.65533e+06	-1.09445	15.1582	4.55569e-08
CATMA1C72064	AT1G68945	5	4.18767	trans	9.951e+06	9.01123e+06	7.10132e+06	-0.255106	5.7427	0.0029439
CATMA1C72064	AT1G68945	1	7.08149	cis	2.62445e+07	25480048	2.6898e+07	-1.41686	17.9914	3.54408e-09
CATMA1C72065	AT1G69030	1	2.83425	trans	5.1487e+06	3.51618e+06	7.41101e+06	-0.293625	6.40638	0.00201555
CATMA1C72074	AT1G69520	1	3.6433	trans	2.30751e+07	1.97976e+07	24795166	-0.335556	9.77369	7.48147e-05
CATMA1C72075	AT1G69526	1	24.3216	cis	2.62445e+07	2.58881e+07	2.66009e+07	-0.90641	43.7702	6.70645e-20
CATMA1C72089	AT1G70710	1	7.58354	cis	2.64821e+07	2.58287e+07	2.80031e+07	-0.664844	18.2391	3.32236e-08
CATMA1C72094	AT1G70890	5	3.19725	trans	2.8412e+06	847053	3.70427e+06	0.685865	4.25783	0.00810825
CATMA1C72095	AT1G70980	1	4.41516	cis	2.64821e+07	2.55579e+07	2.75733e+07	-0.446956	9.62289	9.03124e-05
CATMA1C72098	AT1G71180	5	3.47315	trans	2.8412e+06	1.66509e+06	3.80001e+06	0.371082	10.002	7.20889e-05
CATMA1C72121	AT1G72645	1	19.2835	cis	2.72509e+07	26993011	2.77882e+07	-1.28265	40.7175	4.21171e-18
CATMA1C72125	AT1G72930	1	29.0877	cis	2.66009e+07	2.63039e+07	2.68386e+07	-5.06139	53.1206	1.82929e-25
CATMA1C72127	AT1G73090	1	4.79816	cis	2.7036e+07	2.63039e+07	2.83254e+07	0.444292	14.1266	2.23134e-06
CATMA1C72129	AT1G73130	3	2.84202	trans	9.64202e+06	8.23529e+06	11192190	-0.21363	8.32998	0.000270546
CATMA1C72131	AT1G73180	3	3.59403	trans	580137	580137	1.54256e+06	-0.259173	10.113	5.84275e-05
CATMA1C72133	AT1G73250	1	3.6832	cis	2.77882e+07	2.61851e+07	2.94713e+07	0.350451	9.59615	0.000102909
CATMA1C72136	AT1G73310	3	2.82489	trans	15116688	1.14388e+07	1.60846e+07	-0.260663	8.03578	0.000420171
CATMA1C72143	AT1G74060	1	5.51656	cis	2.65415e+07	2.58287e+07	2.84329e+07	-0.643407	16.7137	2.4583e-07
CATMA1C72144	AT1G74280	1	9.847	cis	2.66009e+07	2.61257e+07	2.8218e+07	-0.495125	22.5385	4.95626e-10
CATMA1C72151	AT1G74550	1	2.59336	trans	592939	592939	2.9282e+06	-0.16602	7.49004	0.000434847
CATMA1C72151	AT1G74550	3	2.84675	trans	1.93433e+07	1.71781e+07	2.19855e+07	0.164484	6.14553	0.00138202
CATMA1C72153	AT1G74630	3	2.60081	trans	1.82299e+07	16864828	20728878	0.170932	6.99635	0.000881475
CATMA1C72157	AT1G74890	3	2.96198	trans	1.02468e+07	8.49905e+06	1.21787e+07	-0.536997	8.65459	0.000116723
CATMA1C72157	AT1G74890	1	4.12127	cis	2.83254e+07	2.64821e+07	2.88967e+07	0.611803	11.173	1.38254e-05
CATMA1C72161	AT1G75300	1	2.9158	cis	2.80031e+07	2.63039e+07	2.9143e+07	-0.297692	7.80653	0.000490398
CATMA1C72165	AT1G75750	1	4.15034	cis	28666837	2.80031e+07	2.93892e+07	-1.05505	11.9452	1.29439e-05
CATMA1C72167	AT1G75780	1	3.78028	trans	2.63039e+07	2.52466e+07	26993011	0.603923	8.63824	0.000196099
CATMA1C72168	AT1G75830	2	2.62774	trans	1.09083e+07	8.23394e+06	1.28257e+07	-0.238932	6.239	0.00178347
CATMA1C72170	AT1G75990	3	3.46215	trans	4.7995e+06	3526654	6.15331e+06	-0.189137	8.77212	0.000222107
CATMA1C72172	AT1G76140	5	3.98644	trans	3.51278e+06	2.35116e+06	6.14751e+06	0.182855	9.6994	9.40065e-05
CATMA1C72175	AT1G76310	3	3.84499	trans	7.38213e+06	5140894	9.1145e+06	-0.397099	10.1327	4.59367e-05
CATMA1C72179	AT1G76450	2	2.95569	trans	18753024	1.72931e+07	18753024	-0.415745	8.32204	0.000260119
CATMA1C72182	AT1G76670	5	3.28793	trans	2.2901e+07	2.11475e+07	2.47146e+07	-0.464467	9.35666	0.000126917
CATMA1C72183	AT1G76680	2	3.22692	trans	1.37812e+07	1.24502e+07	15251700	-0.461347	9.82868	7.94611e-05
CATMA1C72183	AT1G76680	4	2.81073	trans	5.63517e+06	2133235	1.31949e+06	-0.0129095	6.6369	0.0012783
CATMA1C72187	AT1G76910	1	4.38458	cis	2.89788e+07	2.71434e+07	29898175	-0.265963	11.9351	1.30602e-05
CATMA1C72189	AT1G76955	1	32.0299	cis	2.90609e+07	2.88146e+07	2.93892e+07	3.22623	57.5871	2.53466e-28
CATMA1C72191	AT1G77100	5	2.7338	trans	7442381	6.27692e+06	9.51726e+06	-0.174868	7.68587	0.000521756
CATMA1C72197	AT1G77480	1	5.61288	cis	2.95534e+07	28666837	29898175	0.370553	14.3208	1.1107e-06
CATMA1C72203	AT1G77590	1	4.65113	cis	2.9225e+07	2.81105e+07	29898175	-0.423536	10.4644	4.80028e-05
CATMA1C72208	AT1G77960	3	2.85938	trans	1.67604e+07	1.58679e+07	1.83536e+07	0.18967	8.42932	0.000259618
CATMA1C72210	AT1G78030	1	4.94234	cis	2.96355e+07	28666837	29898175	-0.368187	13.1231	3.36741e-06
CATMA1C72214	AT1G78290	1	12.1473	cis	29898175	2.93892e+07	29898175	-0.939774	30.6281	1.25626e-13
CATMA1C72216	AT1G78340	1	5.78956	cis	29898175	2.9143e+07	29898175	0.920311	15.7083	3.02678e-07
CATMA1C72217	AT1G78360	1	2.83208	trans	22181333	1.9531e+07	2.36674e+07	0.203049	8.21025	0.000345146
CATMA1C72223	AT1G78680	3	2.91038	trans	1.71781e+07	15506739	1.95907e+07	-0.544035	8.44764	0.000150598
CATMA1C72223	AT1G78680	5	2.73677	trans	7.001e+06	5.50046e+06	9.2281e+06	0.539422	4.32088	0.00604816
CATMA1C72223	AT1G78680	1	3.22989	cis	2.98818e+07	2.88146e+07	29898175	-0.558408	9.38159	6.80643e-05
CATMA1C72226	AT1G78820	1	13.098	cis	29898175	2.95534e+07	29898175	1.17585	30.2726	1.49499e-13
CATMA1C72227	AT1G78955	1	4.3866	cis	29898175	2.89788e+07	29898175	0.248848	11.9478	9.89235e-06
CATMA1C72234	AT1G79280	5	3.16754	trans	2.29725e+07	2.14707e+07	2.47146e+07	-0.189858	9.22927	0.000141878
CATMA1C72236	AT1G79390	1	5.41115	cis	29898175	2.9225e+07	29898175	0.62726	14.8271	6.92463e-07
CATMA1C72237	AT1G79440	3	2.77538	trans	8041859	5.45024e+06	9.46618e+06	-0.324098	6.26248	0.00136913
CATMA1C72238	AT1G79470	1	18.72	cis	29898175	2.95534e+07	29898175	0.942773	42.3307	3.82958e-20
CATMA1C72245	AT1G80245	5	3.0396	trans	2.28295e+07	2.13865e+07	2.44324e+07	0.288933	7.98159	0.000421137
CATMA1C72253	AT1G80920	1	13.5694	cis	29898175	2.96355e+07	29898175	-1.14251	33.081	4.06945e-15
CATMA1C72265	AT1E06000	3	2.89435	trans	8041859	7.15463e+06	9.29034e+06	0.548237	7.37789	0.000438876
CATMA1C72265	AT1E06000	1	3.25709	trans	14457374	1.27686e+07	1.74194e+07	0.604748	8.52406	0.000165354
CATMA1C72271	AT1G10850	4	2.8123	trans	14819373	1.22506e+07	1.7236e+07	-0.430261	7.98781	0.000383154
CATMA1C72285	AT1E17820	1	26.626	trans	2.10922e+07	2.05476e+07	2.19091e+07	1.63417	48.3072	7.88281e-24
CATMA1C72307	No Gene	4	7.30363	trans	7739901	6923164	8929959	-0.504009	19.7834	4.038e-09
CATMA1C72307	No Gene	5	2.73465	trans	9.66184e+06	7.83612e+06	13614326	-0.367018	4.67686	0.00278546
CATMA1C72311	No Gene	4	3.935	trans	1.05405e+07	9.17948e+06	1.15781e+07	-0.203889	10.7646	2.89863e-05
CATMA1C72318	AT1G30940	1	4.78832	cis	1.11412e+07	1.03859e+07	1.17809e+07	0.338	13.9832	1.92297e-06
CATMA1C72331	AT1G34042	4	8.15913	trans	11691	11691	399181	0.65164	17.4348	7.62153e-08
CATMA1C72341	AT1E35610	1	3.20396	trans	2.25644e+07	2.08199e+07	2.4541e+07	0.308633	8.40226	0.000291996
CATMA1C72354	AT1G42525	4	3.16897	trans	1.92226e+06	716710	4.83536e+06	-0.179705	9.58524	8.85297e-05
CATMA1C72370	No Gene	3	2.87824	trans	8041859	6.92714e+06	9.46618e+06	-0.179863	7.69478	0.000475105
CATMA1C72371	No Gene	1	5.65026	cis	1.7041e+07	13869179	1.80247e+07	-0.606607	15.3374	4.67859e-07
CATMA1C72372	AT1G47265	1	3.39247	cis	16874540	14457374	1.82518e+07	0.224523	9.57422	8.94046e-05
CATMA1C72373	AT1E39020	1	3.98793	cis	1.73437e+07	15909492	1.93906e+07	0.265952	10.4846	3.95804e-05
CATMA1C72388	AT1E44070	1	4.06129	trans	1.29215e+07	1.17809e+07	1.63034e+07	-0.397496	11.8316	1.04046e-06
CATMA1C72388	AT1E44070	1	10.4224	cis	20384267	1.88105e+07	2.13645e+07	-0.595942	19.7217	7.53841e-10
CATMA1C72396	AT1G56390	1	3.58342	cis	2.03309e+07	1.78734e+07	2.19091e+07	0.617788	9.78744	6.99851e-05
CATMA1C72411	AT1G61795	1	3.2641	cis	2.24367e+07	2.05476e+07	2.39851e+07	0.280353	8.86024	0.000195854
CATMA1C72415	AT1G63860	1	3.78391	trans	13869179	1.24629e+07	16598812	0.196107	10.9973	2.6539e-05
CATMA1C72421	No Gene	4	2.82127	trans	6.85067e+06	5.48151e+06	9.40632e+06	-0.234881	7.38356	0.00060054
CATMA1C72426	AT1G67195	5	3.03194	trans	2.20607e+07	1.97787e+07	2.3774e+07	-0.459457	9.42169	0.000107955
CATMA1C72434	AT1G69588	1	13.1365	cis	2.63633e+07	2.58881e+07	2.67197e+07	-0.79794	20.8194	4.51012e-09
CATMA1C72447	AT1G74160	4	2.6864	trans	8.35019e+06	6.27075e+06	1.05405e+07	0.206882	5.14546	0.00281525
CATMA1C72447	AT1G74160	1	3.69621	trans	13869179	1.29979e+07	1.64019e+07	0.224312	10.9068	1.91842e-05
CATMA1C72459	No Gene	5	2.80185	trans	7.98756e+06	6.14751e+06	9806419	-0.160913	7.75738	0.000490115
CATMA1C72460	AT1G78330	1	3.00271	trans	2.30751e+07	2.05476e+07	2.47793e+07	-0.182595	7.99663	0.000363613
[truncated: 6,158 more rows]
